# Supplementary material for: Unbiased shRNA screening, using a combination of FACS and high-throughput sequencing, enables identification of novel modifiers of Polycomb silencing
Source: Sci Rep. 2018 Aug 14;8:12128. doi: 10.1038/s41598-018-30649-6 (PMC6092423; doi:10.1038/s41598-018-30649-6)
Supplement: Supplementary file 2 — Tables S1-S8 [file 41598_2018_30649_MOESM2_ESM.xlsx]

## Sheet: Table_S1
Significantly enriched shRNA constructs in FACSed fraction
Log2-fc > 0.3, P < 0.01
gene	input1	input2	input3	high1	high2	high3	average_high	average_input	log2-fc	p-value	module	gene
Mcoln1	654.111	629.389	626	1000.33	983.222	996.667	993.407	636.5	0.642225	4.09683e-06	M2	Mcoln1
Camk1D	565	587.111	599.222	950.333	943.667	956.111	950.037	583.778	0.702564	4.25627e-06	M2	Camk1D
Hmgcr	769	743.167	763.917	1240.83	1202.5	1226.75	1223.36	758.694	0.689259	4.51087e-06	M1	Hmgcr
Clspn	859.444	840.778	829.111	1236.83	1234.11	1259.44	1243.46	843.111	0.560569	4.71502e-06	M2	Clspn
Tpd52	997.333	1000.44	994.444	1441.89	1423.67	1398.5	1421.35	997.407	0.511009	4.79934e-06	M2	Tpd52
Fgf21	1214.67	1232.22	1225	1530.33	1510.44	1507.56	1516.11	1223.96	0.308816	4.88125e-06	M2	Fgf21
Tceal5	1297.67	1299.22	1334.89	1755.11	1778.22	1771.94	1768.43	1310.59	0.432247	5.18093e-06	M2	Tceal5
Pappa2	683.667	717.111	700.611	1164.06	1184.56	1147.22	1165.28	700.463	0.734293	5.61798e-06	M2	Pappa2
Tbx20	652.222	649.667	651.889	917.222	919	945.222	927.148	651.259	0.509568	7.01091e-06	M2	Tbx20
Fgf3	2825.5	2792.33	2743.33	3770.33	3706.08	3767.5	3747.97	2787.06	0.427369	7.1115e-06	M1	Fgf3
Rab11Fip5	876.667	894.889	868.333	1374.61	1408.78	1431.33	1404.91	879.963	0.67496	8.70948e-06	M2	Rab11Fip5
Lgr6	665.556	674.389	654.944	891.556	875	890.556	885.704	664.963	0.41355	9.11964e-06	M2	Lgr6
Gas1	1365.67	1378.83	1371	1914.67	1961.33	1897	1924.33	1371.83	0.488254	9.36103e-06	M1	Gas1
Topors	467.111	454.889	488.111	755.333	766.889	766.111	762.778	470.037	0.698488	9.4537e-06	M2	Topors
1700029F09Rik	739	732.444	754.611	935.778	945.333	942.778	941.296	742.019	0.343194	9.9588e-06	M2	1700029F09Rik
Cdk14	1070.56	1083.89	1048.56	1357.56	1350.22	1356.28	1354.69	1067.67	0.343496	1.08424e-05	M2	Cdk14
Cltb	920.333	951.5	918.5	1410.33	1415.5	1372.17	1399.33	930.111	0.589265	1.11409e-05	M1	Cltb
Edil3	1499.78	1551	1564.39	2696.89	2733	2606.56	2678.81	1538.39	0.800175	1.14085e-05	M2	Edil3
St6Galnac4	970.667	978.333	986.667	1344.33	1392.33	1360	1365.56	978.556	0.480762	1.29441e-05	M1	St6Galnac4
Pabpc5	653.333	674.389	675.444	895.833	883.333	881.667	886.944	667.722	0.409596	1.32739e-05	M2	Pabpc5
Stk33	1223.83	1219.61	1205.17	1552.39	1585.39	1595.67	1577.81	1216.2	0.375543	1.42224e-05	M2	Stk33
Ift52	689.667	670.889	688.889	898.667	907.444	921.056	909.056	683.148	0.41217	1.46068e-05	M2	Ift52
Upp2	798.889	827.333	861.556	1406.67	1429	1380.67	1405.44	829.259	0.761131	1.47485e-05	M2	Upp2
Lcmt1	7319.17	7188	7228	8952.17	8952.17	9129.17	9011.17	7245.06	0.314717	1.51782e-05	M1	Lcmt1
Mmp10	1897	1852.17	1942.5	3204.67	3060	3104.5	3123.06	1897.22	0.71907	1.65577e-05	M1	Mmp10
B4Galt6	792	834.667	799.833	1360.5	1395.83	1331	1362.44	808.833	0.752283	1.72865e-05	M1	B4Galt6
Krt8	3615.25	3511	3553.67	4582.42	4588.25	4685	4618.56	3559.97	0.375576	1.93053e-05	M1	Krt8
Tmem85	928.222	955.833	934.889	1207.06	1221.89	1194.72	1207.89	939.648	0.362295	1.96102e-05	M2	Tmem85
Ctcf	2959.75	3285	3117.5	5830.17	6011	6107.67	5982.94	3120.75	0.938963	2.1027e-05	M1	Ctcf
Tbl1X	2995.67	3186.5	3109.92	5369.83	5551	5692.92	5537.92	3097.36	0.838304	2.33015e-05	M1	Tbl1X
Rorc	2106.17	2085.5	2091.58	3091.92	2989.42	3137.92	3073.08	2094.42	0.553138	2.48865e-05	M1	Rorc
Sun1	1565.28	1589.33	1515.22	2145.89	2206.44	2202.33	2184.89	1556.61	0.489151	2.79508e-05	M2	Sun1
Disp1	1210.78	1208.72	1238.17	1794.39	1887.56	1867.56	1849.83	1219.22	0.601434	2.97372e-05	M2	Disp1
Ctsw	571.333	595	577.667	779.778	797.722	803.556	793.685	581.333	0.449201	2.97883e-05	M2	Ctsw
Dimt1	231.667	218.667	222.944	369.333	380.778	360.778	370.296	224.426	0.722441	3.03247e-05	M2	Dimt1
Gm1913	1825.5	1785.5	1811.83	2289.75	2287	2231.33	2269.36	1807.61	0.328202	3.24799e-05	M1	Gm1913
Slitrk6	1423.22	1485.56	1463.83	2102.56	2200.44	2160.33	2154.44	1457.54	0.563783	3.25961e-05	M2	Slitrk6
Notch3	1206.17	1207.83	1142.42	1689.5	1695.67	1655.17	1680.11	1185.47	0.503095	3.81778e-05	M1	Notch3
Mybpc3	2188.83	2173.67	2177.83	2845.83	2896.08	2781	2840.97	2180.11	0.381983	3.94871e-05	M1	Mybpc3
Dusp8	1603.58	1542.67	1555.5	2121.5	2130.83	2197.33	2149.89	1567.25	0.456027	4.27031e-05	M1	Dusp8
Serpinb8	798.889	854.667	856.667	1229.33	1245.33	1262.67	1245.78	836.741	0.574194	4.28555e-05	M2	Serpinb8
4930579C15Rik	763.167	769.556	768.778	943.556	956.111	977.667	959.111	767.167	0.322158	4.62678e-05	M2	4930579C15Rik
Nudt2	706.333	707.778	682.222	890.5	914.222	898.667	901.13	698.778	0.366901	4.81565e-05	M2	Nudt2
Kcna6	1329.22	1338.33	1385.56	1787.67	1837.5	1849.67	1824.94	1351.04	0.433785	5.15116e-05	M2	Kcna6
Wdr44	1145.5	1186.67	1243.22	1782.78	1767.17	1821.56	1790.5	1191.8	0.587225	5.1818e-05	M2	Wdr44
Ube2N	2028.17	1995.33	1927.17	3035.17	2889.17	3015	2979.78	1983.56	0.587116	5.27212e-05	M1	Ube2N
Golm1	307.333	321.333	326.778	520.556	491.778	502.222	504.852	318.481	0.664651	5.30181e-05	M2	Golm1
Atf6	483.222	493.778	494.111	621.222	609.444	602	610.889	490.37	0.317038	5.41996e-05	M2	Atf6
Zfand2A	443.667	467.111	467.111	672.444	702.444	673.667	682.852	459.296	0.572147	5.81113e-05	M2	Zfand2A
Pin1	784.583	782.5	789.333	976.917	987.5	1015.5	993.306	785.472	0.338677	5.87365e-05	M1	Pin1
Rbm24	831.667	818.444	833.556	1028.83	1002.39	1035.22	1022.15	827.889	0.304095	6.29903e-05	M2	Rbm24
Ifit2	1616.42	1585.17	1544.67	2685.33	2887.17	2703.17	2758.56	1582.08	0.802087	6.46378e-05	M1	Ifit2
Aldh7A1	922	899.333	961.333	1281.17	1254.5	1266.25	1267.31	927.556	0.450259	6.61595e-05	M1	Aldh7A1
Zranb3	709.667	646.722	697.444	1019.28	1014	1026	1019.76	684.611	0.574872	6.83418e-05	M2	Zranb3
Fam175B	1011	1027.22	986.778	1440.89	1523.67	1515.22	1493.26	1008.33	0.566492	7.29695e-05	M2	Fam175B
Pitx1	1066.78	1122.89	1091.56	1407.61	1381.39	1392.33	1393.78	1093.74	0.34973	7.46866e-05	M2	Pitx1
Tox	1116.61	1083.89	1145.33	1471.22	1451.11	1491.78	1471.37	1115.28	0.399757	7.47482e-05	M2	Tox
Triobp	755.889	754.611	771.889	1032.67	1084	1087.67	1068.11	760.796	0.48948	7.86451e-05	M2	Triobp
Rfx1	961.333	898.778	1009.89	1612.33	1570.33	1651.89	1611.52	956.667	0.752333	8.03541e-05	M2	Rfx1
Ercc5	1400.83	1424.17	1390.17	1909.08	1951.5	1852.33	1904.31	1405.06	0.438638	8.08015e-05	M1	Ercc5
Setd5	780.556	720	735.333	1273.06	1356.33	1268.67	1299.35	745.296	0.801906	8.12586e-05	M2	Setd5
Id4	485.333	464.5	508.083	700.833	694.167	708.417	701.139	485.972	0.528826	8.39314e-05	M1	Id4
Fam184A	189.667	212.556	213.556	431.222	449.389	409.444	430.019	205.259	1.06695	8.64352e-05	M2	Fam184A
Tek	3019.25	3061.17	2979.67	4318.75	4389.83	4137.83	4282.14	3020.03	0.50377	8.80428e-05	M1	Tek
Smarca5	492.667	444.667	501.278	1253.11	1429	1367.11	1349.74	479.537	1.49297	8.95531e-05	M2	Smarca5
Fhod3	429.556	378.667	378.667	685.333	673.778	669.333	676.148	395.63	0.773189	9.09986e-05	M2	Fhod3
Rab2A	401.333	386.889	380.944	584	553.778	559.556	565.778	389.722	0.537789	9.12161e-05	M2	Rab2A
Spsb1	970	979.556	930.556	1318.17	1273.11	1277	1289.43	960.037	0.425567	9.29315e-05	M2	Spsb1
Tnpo1	827.333	817.667	832.667	1110.83	1059.94	1107.11	1092.63	825.889	0.403785	9.53849e-05	M2	Tnpo1
Atad2	1142.56	1111	1196.56	1746.56	1668	1675.06	1696.54	1150.04	0.560913	0.000102811	M2	Atad2
Mgst3	295.556	311.444	300	399.778	387.889	391.778	393.148	302.333	0.378933	0.000102991	M2	Mgst3
Trim61	616.889	590	597.333	861.056	906.889	857.778	875.241	601.407	0.541337	0.000103432	M2	Trim61
Apba1	3535.5	3603	3487.17	4307	4414.17	4453.25	4391.47	3541.89	0.310186	0.000103475	M1	Apba1
Myo15	520.556	518.444	515.444	651.556	625.778	646.667	641.333	518.148	0.30771	0.000105993	M2	Myo15
Dcx	945.111	991	947.333	1487.83	1493.61	1403.17	1461.54	961.148	0.604656	0.000108043	M2	Dcx
Hrh2	299.583	310.667	309	471.333	492.833	512	492.056	306.417	0.683326	0.000110261	M1	Hrh2
Nmnat1	4596.17	4365.83	4610.83	5814.83	5890	5967.33	5890.72	4524.28	0.380757	0.000113282	M1	Nmnat1
Bc026657	329.111	332	316.444	453.111	470.111	445.667	456.296	325.852	0.485755	0.000113668	M2	Bc026657
Kras	2555.5	2606.17	2542.83	3316.17	3396.33	3236.75	3316.42	2568.17	0.368886	0.000115843	M1	Kras
Ftmt	4074.33	3605.33	3841.67	6574.5	6254.17	6285.92	6371.53	3840.44	0.730366	0.000117015	M1	Ftmt
Ppp1R9B	772	789.111	742.111	975.444	979	971.556	975.333	767.741	0.345276	0.000117119	M2	Ppp1R9B
Hfe2	948.444	906.556	909	1151.89	1175.33	1185.56	1170.93	921.333	0.345855	0.000120629	M2	Hfe2
Sod3	1834	1741.67	1754.5	2206.17	2232.25	2216.67	2218.36	1776.72	0.320276	0.000121573	M1	Sod3
Lats2	872.889	824	906.111	1273.06	1333.67	1306.33	1304.35	867.667	0.58812	0.000122772	M2	Lats2
Ilf3	303.389	290.5	288.778	364.111	367.833	370.556	367.5	294.222	0.320838	0.000123576	M2	Ilf3
Sh3Glb1	2166.17	2221.17	2237.83	2688.58	2778.5	2705.83	2724.31	2208.39	0.302894	0.000123853	M1	Sh3Glb1
Atp9A	104.667	109.667	100.222	149.833	147.444	152.222	149.833	104.852	0.515006	0.000124115	M2	Atp9A
Mtmr1	1406.5	1279.17	1287.67	2012.92	1959.83	1964	1978.92	1324.44	0.579324	0.00012432	M1	Mtmr1
Taldo1	663.222	660	668.444	895.833	952.722	947	931.852	663.889	0.489159	0.000125236	M2	Taldo1
1810048J11Rik	332.889	348.333	331.944	443.556	429.222	436.889	436.556	337.722	0.370328	0.000125537	M2	1810048J11Rik
Cnn1	357.056	366	365	447.889	441.889	459.667	449.815	362.685	0.310613	0.000125602	M2	Cnn1
Mast4	754.556	697.889	690.667	1066.5	1033.56	1070.56	1056.87	714.37	0.565054	0.000125741	M2	Mast4
Zmym4	371.667	387.889	395.722	593.333	600.444	637.778	610.519	385.093	0.66483	0.000129888	M2	Zmym4
Ankrd10	630.778	657.444	656.556	1104.44	1134	1035.22	1091.22	648.259	0.751302	0.000131535	M2	Ankrd10
Uhrf1	3307	3436.75	3509.33	4938.17	4866.33	4679.17	4827.89	3417.69	0.498369	0.000131626	M1	Uhrf1
Rbp3	782.444	832.333	816	1054.67	1068.17	1090.33	1071.06	810.259	0.402578	0.000131731	M2	Rbp3
Kcnk9	459.444	483	460.889	590	600.444	587.111	592.519	467.778	0.341037	0.00013327	M2	Kcnk9
Mib1	675	628.25	704.667	992.5	989.667	988.333	990.167	669.306	0.565006	0.000135033	M1	Mib1
Prkar1B	1545.67	1602.5	1568.75	1932.17	1987.83	1922.42	1947.47	1572.31	0.308721	0.00013861	M1	Prkar1B
Sesn1	1570.5	1459.33	1516.83	2045.17	2062	2001.83	2036.33	1515.56	0.426127	0.000144155	M1	Sesn1
Hmgcl	2864.67	2925.83	2905.42	3908.25	4127.83	3902.5	3979.53	2898.64	0.457222	0.000144301	M1	Hmgcl
Capn7	4084.08	3885.83	3855.83	5544.33	5469.67	5280	5431.33	3941.92	0.462409	0.000151004	M1	Capn7
Dmap1	292.667	260.889	263	464.611	494.111	502.222	486.981	272.185	0.839278	0.000151567	M2	Dmap1
Myo1A	595.333	555.833	602.222	811.444	828.556	845.667	828.556	584.463	0.503487	0.000153443	M2	Myo1A
Armc1	823.333	809.333	788.333	1040.44	1020.06	1067.28	1042.59	807	0.369535	0.0001587	M2	Armc1
Mobkl2C	1432.28	1521.44	1528.89	1935.67	1971.5	1941.61	1949.59	1494.2	0.383796	0.000159026	M2	Mobkl2C
Pi4K2B	1033.78	989.889	1096.78	1549.56	1495.44	1543.28	1529.43	1040.15	0.556201	0.000159095	M2	Pi4K2B
H3F3B	1332.22	1386.39	1328.11	1724.67	1700	1769.94	1731.54	1348.91	0.360262	0.000161168	M2	H3F3B
Lcn9	511.778	521.556	545.222	683.444	700	709.111	697.519	526.185	0.406661	0.000161566	M2	Lcn9
P2Ry12	2447.67	2471.83	2589.17	3269.08	3397.5	3284.33	3316.97	2502.89	0.406273	0.000166198	M1	P2Ry12
Srp19	1770.33	1637	1711.67	2342	2281.58	2363.33	2328.97	1706.33	0.448794	0.000167962	M1	Srp19
Scube2	372.667	356.278	407.222	582.556	589.444	583.222	585.074	378.722	0.627479	0.000169297	M2	Scube2
Nedd4L	1354.17	1281.17	1286.33	1680.5	1671.17	1641.67	1664.44	1307.22	0.348536	0.000169343	M1	Nedd4L
Pbx1	692.667	685.222	721.444	1080.67	1125.89	1036.61	1081.06	699.778	0.627472	0.000169349	M2	Pbx1
Mbd3	165.778	157.722	173.556	279.444	262.111	283.944	275.167	165.685	0.731861	0.000171238	M2	Mbd3
Meox2	1280.33	1260.92	1279	1610.08	1662.67	1706.75	1659.83	1273.42	0.382334	0.000174477	M1	Meox2
Lgals3	964.333	954.444	911.444	1354.78	1325.22	1277	1319	943.407	0.483492	0.000175683	M2	Lgals3
Ces8	842.444	824	801.944	1359.44	1410.44	1281.56	1350.48	822.796	0.714867	0.000177286	M2	Ces8
Alox12	3413.67	3251.83	3264.33	4203.17	4202.75	4092.08	4166	3309.94	0.331856	0.000178284	M1	Alox12
Sardh	763.167	793.889	702.778	1202.33	1232.67	1163.44	1199.48	753.278	0.671157	0.000182172	M2	Sardh
Semg1	543	515.222	507.111	706.444	709.556	737.778	717.926	521.778	0.460399	0.000184579	M2	Semg1
Mtap7D2	420.444	410.556	439.778	588.222	612.222	626.111	608.852	423.593	0.523414	0.000188653	M2	Mtap7D2
Becn1	1530	1573.83	1375.5	2292.58	2361	2335.83	2329.81	1493.11	0.641888	0.000190252	M1	Becn1
Ush2A	1232.5	1391.44	1253.44	2260.11	2102.56	2208.67	2190.44	1292.46	0.761101	0.000191068	M2	Ush2A
Dos	525.333	527.222	510.889	674.444	703.278	666.667	681.463	521.148	0.386942	0.000198271	M2	Dos
Scn7A	1759	1648.08	1778.67	2254.67	2282.58	2285	2274.08	1728.58	0.395695	0.000198959	M1	Scn7A
Synpo	934.667	921.444	880.444	1329	1409.22	1314.67	1350.96	912.185	0.566589	0.000199573	M2	Synpo
Moxd1	948.444	923.556	866	1342.56	1390.56	1437.11	1390.07	912.667	0.607002	0.00019986	M2	Moxd1
Ostm1	374.556	381.889	387.889	487.778	483.944	466.667	479.463	381.444	0.329946	0.000203263	M2	Ostm1
Kcng2	2171.33	2223.33	2249.17	3125.67	3393.42	3297.5	3272.19	2214.61	0.563205	0.000204435	M1	Kcng2
Scgb3A2	349.444	347.556	315.111	647.222	673.778	603	641.333	337.37	0.926741	0.000204648	M2	Scgb3A2
Mefv	4673.5	4439.83	4782.5	6391.17	6705	6401.5	6499.22	4631.94	0.488649	0.000205517	M1	Mefv
Mafg	3106	3158	2969.17	5085.17	5251	4771.67	5035.94	3077.72	0.710399	0.000206141	M1	Mafg
Plscr4	1072.17	1103	1078.83	1480.17	1411.33	1504.67	1465.39	1084.67	0.434032	0.000206949	M1	Plscr4
Bcl3	1000.17	924.333	960.167	1531.83	1417.33	1472.08	1473.75	961.556	0.61605	0.000207331	M1	Bcl3
Trim60	1058	1102.89	1044.67	1408.22	1407.28	1354.89	1390.13	1068.52	0.379608	0.000207687	M2	Trim60
Colq	534.222	596	525.222	951.556	920.111	889.444	920.37	551.815	0.73803	0.000208291	M2	Colq
Grk4	4369.67	4207.08	4308	5677.83	6060.5	5826.92	5855.08	4294.92	0.44706	0.000208797	M1	Grk4
Dhrs9	409.111	446.5	421.556	650.278	624.556	611.444	628.759	425.722	0.562595	0.000213552	M2	Dhrs9
Mfsd8	919.333	914.222	982.444	1367.11	1471.33	1407.94	1415.46	938.667	0.592589	0.000218691	M2	Mfsd8
Glb1	831.333	844.5	899.083	1219.67	1285.5	1299.5	1268.22	858.306	0.563244	0.000218958	M1	Glb1
Ciapin1	479.556	463.889	482.111	594.556	614.111	625.667	611.444	475.185	0.363732	0.000220539	M2	Ciapin1
Dlg1	1446.67	1468.22	1463.83	1851.78	1778.22	1769.94	1799.98	1459.57	0.302435	0.000222158	M2	Dlg1
Carkd	712.444	690.667	656.556	1021.56	1051.78	981.056	1018.13	686.556	0.568473	0.000223081	M2	Carkd
Papss2	580.167	593.75	571.25	742.583	780.333	745.5	756.139	581.722	0.378321	0.000224253	M1	Papss2
Dedd2	1400.83	1337.33	1334.83	2190.25	2228.17	2035.67	2151.36	1357.67	0.66412	0.000224392	M1	Dedd2
Nlrp14	994	1013.33	988	1321.78	1357.56	1274.44	1317.93	998.444	0.400515	0.000224798	M2	Nlrp14
Rapgef3	1080.67	1047.5	1029.11	1426.22	1360.83	1362.67	1383.24	1052.43	0.394334	0.000228611	M2	Rapgef3
Hibch	4723.5	4417	4480.5	5898.83	5975.25	6133.83	6002.64	4540.33	0.402799	0.000229844	M1	Hibch
Nefl	3824	4047.08	4178.5	5306.67	5392.25	5355.83	5351.58	4016.53	0.414017	0.000232135	M1	Nefl
Ttyh1	1959.94	1887.56	2030.67	3089.56	3089.56	2868.56	3015.89	1959.39	0.62218	0.000234968	M2	Ttyh1
Ak5	2233.67	2123.42	2208.5	2989.42	3117.33	3217.33	3108.03	2188.53	0.506039	0.000240075	M1	Ak5
Il22Ra2	2452.5	2327.5	2427.33	3112.58	3174.5	3029.83	3105.64	2402.44	0.370387	0.000242717	M1	Il22Ra2
Fam70A	606.444	610.278	564.333	936.889	964.278	1028.44	976.537	593.685	0.717977	0.000242865	M2	Fam70A
Cntnap1	311	301	288.778	397.444	392	408.222	399.222	300.259	0.410983	0.000245505	M2	Cntnap1
Gnai1	1547.25	1515.92	1633.33	2102.83	2175.67	2083.67	2120.72	1565.5	0.437932	0.000246146	M1	Gnai1
Tgfb3	3172.17	3209.5	3245.5	3927.92	4058.08	4149.5	4045.17	3209.06	0.33405	0.000246815	M1	Tgfb3
Entpd7	1001.58	940.333	942.167	1484	1632.42	1537.33	1551.25	961.361	0.690281	0.000248583	M1	Entpd7
Slc35C2	985.389	1053.56	1076.78	1430.56	1505.22	1468.17	1467.98	1038.57	0.49923	0.000250137	M2	Slc35C2
Frmpd3	562.111	529.111	569.889	752.111	736.111	772	753.407	553.704	0.444316	0.000251693	M2	Frmpd3
Apobec1	3037.33	2930.25	2771.17	4056.83	4230	4291.33	4192.72	2912.92	0.525423	0.000254733	M1	Apobec1
Olfr147	796.778	812.667	719.444	1318.17	1241	1231.22	1263.46	776.296	0.702704	0.00025615	M2	Olfr147
Uqcrc2	832.167	788.75	802.833	1060.67	1067.25	1119.08	1082.33	807.917	0.421866	0.000257975	M1	Uqcrc2
Afap1L2	962.667	898.778	956	1333.44	1333.67	1264.56	1310.56	939.148	0.480754	0.000266479	M2	Afap1L2
C1Qa	1750.83	1607.17	1680.5	2206.17	2281.58	2264.58	2250.78	1679.5	0.422392	0.000270617	M1	C1Qa
Dyx1C1	466	480.333	489.389	718	666.667	675.444	686.704	478.574	0.520946	0.000270756	M2	Dyx1C1
Muc5Ac	4596.83	4378.17	4425.5	5800.83	5803.17	5561.5	5721.83	4466.83	0.357225	0.000271567	M1	Muc5Ac
Gngt1	3676.83	3691.67	4005.58	5619.58	5958.5	6075.42	5884.5	3791.36	0.634204	0.00027201	M1	Gngt1
Rbm8A	979.667	1055.5	1038.33	1518.92	1460.67	1419.83	1466.47	1024.5	0.51743	0.000275271	M1	Rbm8A
Zfp646	700.056	746.333	677.889	991.833	1021.33	976.556	996.574	708.093	0.493039	0.000277658	M2	Zfp646
Iqcb1	667.111	705	702.778	1000.33	988	1066.44	1018.26	691.63	0.558033	0.000278583	M2	Iqcb1
Gm5077	4094.5	3998.33	4123.08	5202.33	5537.33	5500.33	5413.33	4071.97	0.41079	0.000283972	M1	Gm5077
Gnaz	2585.25	2639.67	2623.5	3487	3378.25	3272	3379.08	2616.14	0.369193	0.000285905	M1	Gnaz
Cbfa2T2	468.222	465	472.667	743.889	834.889	815.889	798.222	468.63	0.768342	0.000289954	M2	Cbfa2T2
Fkbp1A	2373.5	2106.17	2123.67	3455.58	3432.58	3290.33	3392.83	2201.11	0.624259	0.000291026	M1	Fkbp1A
Chka	4329.17	4068.08	4280.67	5943.33	6281.67	5857.33	6027.44	4225.97	0.512263	0.000292593	M1	Chka
Olfr1032	575.111	595	564.333	805	840.5	780.833	808.778	578.148	0.484304	0.000293564	M2	Olfr1032
Bet1	2494.33	2604.33	2415.92	3797.67	4193.83	4024.67	4005.39	2504.86	0.677212	0.00029475	M1	Bet1
Fam50A	1619.75	1594.92	1428.17	2271.83	2266.83	2246.33	2261.67	1547.61	0.547343	0.000297903	M1	Fam50A
Edf1	916.333	1029.89	1104.44	1758.44	1903.44	1876.22	1846.04	1016.89	0.860269	0.000299122	M2	Edf1
Cdk17	897.778	903.111	895.944	1310.67	1207.67	1290.61	1269.65	898.944	0.498125	0.000302027	M2	Cdk17
Trmt2A	890.778	824	807	1211.72	1169.33	1227.78	1202.94	840.593	0.517091	0.000304227	M2	Trmt2A
Det1	675.333	669.667	726.778	1327.06	1376.61	1523.11	1408.93	690.593	1.02869	0.0003091	M2	Det1
Pou4F3	249.778	220.778	237.333	340.444	334	343.667	339.37	235.963	0.5243	0.000309105	M2	Pou4F3
E2F4	1091	1051	1024.17	1636.33	1717	1557.33	1636.89	1055.39	0.633182	0.000312793	M1	E2F4
Pkib	725.778	725.111	775.333	1014.78	1071.67	1015.56	1034	742.074	0.478601	0.000313631	M2	Pkib
Dlgap3	946.333	915.222	926.778	1234.28	1331.22	1265.89	1277.13	929.444	0.458464	0.000314779	M2	Dlgap3
Rps6Kb2	1817.33	1802.33	1804.58	2616.17	2772.17	2527.33	2638.56	1808.08	0.545287	0.000317613	M1	Rps6Kb2
Mcoln2	450.333	395	432.556	621.222	640.444	649.667	637.111	425.963	0.580817	0.000324723	M2	Mcoln2
Dgkk	870.778	847.167	883.333	1133.11	1218.56	1189.11	1180.26	867.093	0.444846	0.000325397	M2	Dgkk
Mapk15	707.333	742.222	747.222	907.444	934.778	903.556	915.259	732.259	0.321826	0.000328152	M2	Mapk15
Wwc1	670.722	702.944	655.667	900.889	864.222	900.333	888.481	676.444	0.39337	0.00032951	M2	Wwc1
Neto1	233.667	237.222	248.111	358.278	333.111	359.722	350.37	239.667	0.547852	0.000332338	M2	Neto1
Hsn2	440.056	508.778	532.222	814.222	813.111	835.556	820.963	493.685	0.733726	0.000332951	M2	Hsn2
Sstr3	2497.33	2446.5	2514.33	3531.5	3724.5	3411	3555.67	2486.06	0.516262	0.00033387	M1	Sstr3
Ly6K	1371.44	1351	1352.94	2150.56	2122.33	1950.78	2074.56	1358.46	0.610827	0.000336619	M2	Ly6K
Tpi1	2419.83	2111.5	2214.5	3797.67	3838.5	3539.33	3725.17	2248.61	0.728271	0.000346017	M1	Tpi1
Zfyve16	997.833	1038.17	958.167	1559.92	1438.17	1553.83	1517.31	998.056	0.60432	0.000346528	M1	Zfyve16
Rasa1	1894.17	1991.92	1847.92	2467.5	2582.58	2515.67	2521.92	1911.33	0.399941	0.00034848	M1	Rasa1
Hoxa3	1571.33	1600.5	1572.56	2160.33	2327.78	2162.89	2217	1581.46	0.487349	0.000348681	M2	Hoxa3
Stk36	823.333	843.167	757.167	1135.17	1196.08	1158.75	1163.33	807.889	0.526036	0.000350243	M1	Stk36
Akap7	725.5	683.5	700.5	1009.83	1064.92	978.833	1017.86	703.167	0.533602	0.00035558	M1	Akap7
Asf1B	1594.22	1572.11	1576.83	2380.11	2174.06	2344.44	2299.54	1581.06	0.540455	0.000357143	M2	Asf1B
Bre	691	694.667	731.333	865.111	869.556	890.556	875.074	705.667	0.310418	0.000357543	M2	Bre
Ing3	382.333	354.5	413.111	719.111	696.667	783.889	733.222	383.315	0.935721	0.000357701	M2	Ing3
Lcmt2	4470.83	4743.5	4293.5	5972.5	6089.5	6139.17	6067.06	4502.61	0.430235	0.000363925	M1	Lcmt2
Lce3B	440.889	466.333	454.111	722.222	734.333	805.222	753.926	453.778	0.732437	0.000367624	M2	Lce3B
Dlk1	911	886.111	858.111	1149.72	1117.11	1099	1121.94	885.074	0.342131	0.000371892	M2	Dlk1
Crisp2	770.222	772.556	793.889	1033.56	1100.94	1027.22	1053.91	778.889	0.436259	0.000373892	M2	Crisp2
Il6	2098.33	2140.67	2140.67	2713.67	2624.67	2801.33	2713.22	2126.56	0.351489	0.000376476	M1	Il6
Gas7	624.111	661.111	716	975.444	1003.33	1023.44	1000.74	667.074	0.585149	0.000376827	M2	Gas7
Shb	717.083	681.667	748	1000.08	974.167	953.167	975.806	715.583	0.447474	0.000377052	M1	Shb
Gan	831.667	831	856.667	1051.78	1108.44	1121.44	1093.89	839.778	0.381387	0.000381275	M2	Gan
Ints7	1332.22	1395.67	1450	1833.33	1842.11	1914.33	1863.26	1392.63	0.420017	0.000382544	M2	Ints7
4932438A13Rik	771.222	818.444	749.667	1082.89	1096.39	1039.61	1072.96	779.778	0.460465	0.000383271	M2	4932438A13Rik
Il22	915.833	877.25	892.667	1203.5	1296.17	1216	1238.56	895.25	0.468296	0.00038389	M1	Il22
Tnfrsf17	1911.5	1806	1796.5	2567.5	2750.33	2563.83	2627.22	1838	0.515401	0.000388258	M1	Tnfrsf17
Col12A1	1795.17	1824.33	1922.5	2611.33	2800.5	2602.5	2671.44	1847.33	0.532176	0.000393689	M1	Col12A1
Mavs	3486.5	3398.67	3520.33	4230.5	4216.33	4419.83	4288.89	3468.5	0.306292	0.00039576	M1	Mavs
Ai464131	962.667	1005.78	983.444	1264.28	1319.22	1239.94	1274.48	983.963	0.373234	0.000396002	M2	Ai464131
Lifr	5152.83	5500.33	5278.17	6558.83	6610.5	6448	6539.11	5310.44	0.300262	0.000397002	M1	Lifr
Kank1	607.556	597	571.667	777.556	822	777.111	792.222	592.074	0.420127	0.000397415	M2	Kank1
Pou4F2	1406.33	1375.78	1365.22	1956.28	1923.89	1807	1895.72	1382.44	0.455526	0.00039864	M2	Pou4F2
Nmu	1358	1322	1318	2004.5	1935.75	1824.5	1921.58	1332.67	0.52798	0.000400293	M1	Nmu
Rabgap1	297.944	301	288.778	434.667	448.556	408.222	430.481	295.907	0.540805	0.000407366	M2	Rabgap1
Fhl1	1449.28	1388.56	1418.06	2038.67	2098.67	2250.44	2129.26	1418.63	0.585854	0.000407457	M2	Fhl1
Tbc1D1	539	473.222	499.667	841.111	795.444	773.667	803.407	503.963	0.672814	0.000407814	M2	Tbc1D1
Cldn18	351	325.5	309	489.833	486.167	516.833	497.611	328.5	0.599125	0.00040886	M1	Cldn18
Fbxo24	997.333	1066.44	1111.67	1528.56	1637.11	1647.11	1604.26	1058.48	0.599911	0.000414525	M2	Fbxo24
Ecm2	238.111	201.556	202.778	353.722	355.333	373.556	360.87	214.148	0.752871	0.00041498	M2	Ecm2
Keap1	2918.58	2880.75	2707.83	3808.33	3944.17	4084.5	3945.67	2835.72	0.476553	0.000417069	M1	Keap1
Cyb5R4	941.111	1044.94	1047.33	1483.5	1521.5	1597.5	1534.17	1011.13	0.601487	0.000418227	M2	Cyb5R4
Cdh12	679.333	677.111	728.889	886.889	875	890.556	884.148	695.111	0.347045	0.000420397	M2	Cdh12
9130404D08Rik	520.556	485.111	489.389	749	689.556	718.222	718.926	498.352	0.528678	0.000421284	M2	9130404D08Rik
Cdkl3	293.611	307.556	319.889	437.556	478.667	463.889	460.037	307.019	0.583424	0.000422676	M2	Cdkl3
Fgf17	275.222	301	300.833	455.111	500.556	460.333	472	292.352	0.691081	0.000425123	M2	Fgf17
Kcnc1	705	704.111	689.667	959.444	890.5	946.111	932.019	699.593	0.413844	0.000429787	M2	Kcnc1
Accn3	941.5	1030.83	1004.92	1352.83	1420	1450.25	1407.69	992.417	0.504316	0.000447154	M1	Accn3
Prmt3	3506.17	3611.17	3713.5	4589.5	4547.17	4391.83	4509.5	3610.28	0.320858	0.000447915	M1	Prmt3
Rspo4	552.556	520.444	558.167	689	686.667	712.667	696.111	543.722	0.356448	0.000449943	M2	Rspo4
Commd1	391.111	408.5	365	575.889	566.278	541.111	561.093	388.204	0.531425	0.000452549	M2	Commd1
Zmynd11	840.444	835.667	812.056	1026	992.333	1047.33	1021.89	829.389	0.301118	0.000457669	M2	Zmynd11
Tmx4	501.222	511.889	503.667	642.111	692.667	660.222	665	505.593	0.395379	0.000459748	M2	Tmx4
Stx3	354	363	375.667	475.083	506.083	478.75	486.639	364.222	0.418033	0.000459899	M1	Stx3
Phip	482.111	453	492.889	604.778	617.111	624.778	615.556	476	0.370927	0.000461143	M2	Phip
Olfr727	691	709.889	757.778	959.444	975.444	937.778	957.556	719.556	0.41225	0.000465685	M2	Olfr727
Atg9B	1895.17	1657.67	1558.17	2986.5	3232.5	2980.58	3066.53	1703.67	0.847963	0.000467046	M1	Atg9B
Shox2	369.667	389.889	391.111	499.667	524.667	494.111	506.148	383.556	0.400124	0.000467382	M2	Shox2
Car4	3475.67	3600.33	3547.67	4374.67	4669.33	4493.33	4512.44	3541.22	0.349662	0.000473273	M1	Car4
Pde12	936	883.333	890.444	1210.78	1300.83	1308.22	1273.28	903.259	0.495335	0.000473509	M2	Pde12
Ifrd1	1522.67	1542.25	1521.33	2234.83	2190.17	2037.67	2154.22	1528.75	0.494815	0.000480479	M1	Ifrd1
Aasdh	1016.5	1051	960.167	1311	1345.5	1300.5	1319	1009.22	0.386201	0.000480971	M1	Aasdh
Alg5	351	358.917	380	468.5	464.667	454.917	462.694	363.306	0.348876	0.000481897	M1	Alg5
Gabbr2	980	964.222	911.444	1391	1335.44	1284.78	1337.07	951.889	0.490214	0.000481967	M2	Gabbr2
Gper	293.611	311.444	325.556	440.667	437	417.611	431.759	310.204	0.477011	0.000482567	M2	Gper
Trps1	833.833	868.444	951.778	1292.44	1375	1375.44	1347.63	884.685	0.607188	0.000485135	M2	Trps1
Tars	1227.83	1251.5	1325.67	1764.33	1900.33	1776	1813.56	1268.33	0.515887	0.000487518	M1	Tars
Kcnt2	627.111	685.222	668.444	885.667	947.444	922.611	918.574	660.259	0.476363	0.000487837	M2	Kcnt2
Inhba	658.333	626.833	614.333	782.167	793.5	772.417	782.694	633.167	0.305864	0.000490725	M1	Inhba
Sdsl	702.333	662	697.444	999.111	1115.44	1065.67	1060.07	687.259	0.625239	0.000491565	M2	Sdsl
Slc7A13	247.667	277	250	433.556	415.778	392.889	414.074	258.222	0.681276	0.000493526	M2	Slc7A13
Pgk2	880.917	923.167	908.5	1289.17	1285	1191.83	1255.33	904.194	0.473366	0.000501758	M1	Pgk2
Pex14	1864.33	1909.11	1774.61	2288.11	2333.11	2271.67	2297.63	1849.35	0.313127	0.000504636	M2	Pex14
Il2	1355.17	1460.83	1432.33	1828.33	1787.17	1764.33	1793.28	1416.11	0.340665	0.000505556	M1	Il2
Kcnn1	1058	1071.56	1027.22	1478.78	1610.56	1479.11	1522.81	1052.26	0.53325	0.000505624	M2	Kcnn1
Kdm6A	485.222	482.111	495.778	609.444	616.111	650.778	625.444	487.704	0.358877	0.000514403	M2	Kdm6A
Tsga14	318.778	316.833	297.333	518.667	574.889	599.111	564.222	310.981	0.859435	0.000517555	M2	Tsga14
Esrrb	843.5	791.889	840.333	1070.17	1023.67	1040.44	1044.76	825.241	0.340284	0.000521793	M2	Esrrb
Rgr	696.667	661.111	680.333	1043.78	959.333	957.333	986.815	679.37	0.538581	0.000530084	M2	Rgr
Ociad1	4030.25	4252.33	4078.67	5222.33	5057.5	4992	5090.61	4120.42	0.305049	0.000542321	M1	Ociad1
Ppp1R15A	752.667	780.222	688.889	1027.94	1081.89	1071.56	1060.46	740.593	0.517942	0.000542687	M2	Ppp1R15A
Rgs17	625.111	599.111	583.444	912.556	836	852.778	867.111	602.556	0.525123	0.000542735	M2	Rgs17
Kcna2	382.333	382.944	409.889	524.667	534.667	503.722	521.019	391.722	0.411504	0.000552195	M2	Kcna2
Pax4	919	843.167	827.667	1180.83	1145.5	1168.75	1165.03	863.278	0.432468	0.000553945	M1	Pax4
Tnfsf8	2683.33	2853.58	2680.58	3348.67	3393.42	3461.67	3401.25	2739.17	0.312328	0.000554409	M1	Tnfsf8
Ephb2	854	876.333	830.25	1093.67	1180.83	1144.83	1139.78	853.528	0.417243	0.000558287	M1	Ephb2
Ppm1K	1124.56	1133.11	1091.56	1473.17	1584.22	1471.78	1509.72	1116.41	0.43542	0.000562891	M2	Ppm1K
Spcs1	4048.5	4197.67	4242	5188.83	5490.83	5540.5	5406.72	4162.72	0.377227	0.000563732	M1	Spcs1
Uggt2	700.056	728.778	781.333	1248.56	1405.67	1436.06	1363.43	736.722	0.888044	0.000566018	M2	Uggt2
Agap2	834.889	859.333	933.889	1232.89	1199.89	1184.22	1205.67	876.037	0.460767	0.000567687	M2	Agap2
Acsl6	1347.67	1322	1422	1845.5	1927	2011.75	1928.08	1363.89	0.499441	0.000568693	M1	Acsl6
Usp8	464.889	542.722	502.556	967.667	1109.94	1136.22	1071.28	503.389	1.08959	0.000569241	M2	Usp8
Card14	2736.83	2534	2469.67	4001.17	3704.83	3735.83	3813.94	2580.17	0.56382	0.00056932	M1	Card14
Nudt9	827.333	870.722	773	1296.61	1340.56	1215.67	1284.28	823.685	0.640792	0.000569964	M2	Nudt9
Idi2	4230.17	4092.5	4468	5733.5	5462.08	5635.33	5610.31	4263.56	0.396022	0.000573266	M1	Idi2
Calm2	2428.5	2569.5	2649.67	3274.83	3196	3288.17	3253	2549.22	0.351714	0.000573713	M1	Calm2
Hsd17B14	684.667	688.944	771.333	1177.78	1208.78	1323.83	1236.8	714.981	0.79063	0.000580704	M2	Hsd17B14
Klhl10	914.222	948.222	951.778	1265.72	1234.11	1175.44	1225.09	938.074	0.385117	0.000587345	M2	Klhl10
Numa1	680.417	592.5	635.5	885.167	897.75	886.167	889.694	636.139	0.483968	0.000592182	M1	Numa1
Prss45	487.333	470.222	540.222	764.556	800.667	842.111	802.444	499.259	0.684612	0.000594026	M2	Prss45
Fastkd5	498.444	490	484.222	690.778	651.111	718.222	686.704	490.889	0.484291	0.000599727	M2	Fastkd5
Actl6A	96.3333	97.5556	116	218.222	256.222	257	243.815	103.296	1.239	0.000600117	M2	Actl6A
Nek6	506	492.667	549.444	927.778	983.222	853.667	921.556	516.037	0.836597	0.000600831	M2	Nek6
Gzmb	3151.5	2934.33	3061.67	4030.5	3873.5	4131.58	4011.86	3049.17	0.395857	0.000602431	M1	Gzmb
Mmp24	553.556	641.056	591.056	975.444	893.444	950.778	939.889	595.222	0.659062	0.000603336	M2	Mmp24
Fpr3	303.389	315.944	278.222	449.889	495.333	491.778	479	299.185	0.678987	0.000605082	M2	Fpr3
Slc12A4	356.222	340.889	360.889	453.111	430.222	438.778	440.704	352.667	0.321504	0.000613219	M2	Slc12A4
Aig1	567.333	584.556	623.889	812.778	797.722	852.778	821.093	591.926	0.472128	0.000614532	M2	Aig1
Glra1	649.667	674.389	689.667	1079.33	1159.67	1018.72	1085.91	671.241	0.693999	0.00061538	M2	Glra1
Kremen1	2161.17	2052.33	2100.83	2608.92	2592.33	2736.83	2646.03	2104.78	0.33016	0.000617348	M1	Kremen1
Xrcc2	1082.33	1129.33	1106.58	1507.67	1662.67	1648	1606.11	1106.08	0.538112	0.000617446	M1	Xrcc2
Stk35	1671.67	1653	1792.11	2126.22	2153.67	2172.56	2150.81	1705.59	0.33461	0.00061762	M2	Stk35
Pdgfrl	633	593.222	634.333	863.556	818.444	887	856.333	620.185	0.465473	0.00061977	M2	Pdgfrl
Capn13	196.889	192.111	204.111	275.556	257	259.333	263.963	197.704	0.416996	0.000620702	M2	Capn13
Cltc	814.167	805.667	768.167	1033.17	1103	1117.83	1084.67	796	0.446411	0.000626033	M1	Cltc
Gfer	547.111	538	523.333	725.778	691.556	674.556	697.296	536.148	0.37914	0.000627216	M2	Gfer
Ltb	3323.75	3182.67	3162.67	3927	3925.17	4106.67	3986.28	3223.03	0.306626	0.000632627	M1	Ltb
Tgfb1	1100	1198.17	1254.83	1784.67	1940.5	1794.83	1840	1184.33	0.635631	0.000635021	M1	Tgfb1
Esco1	2156.33	2263	2168.17	3418.17	3930	3648.58	3665.58	2195.83	0.739274	0.000636767	M1	Esco1
Gpr110	692.667	683.667	661	926.444	867.444	938.778	910.889	679.111	0.423627	0.000637267	M2	Gpr110
Gsto2	1729.92	1711.5	1702	2272.67	2399.83	2197.83	2290.11	1714.47	0.417653	0.000639862	M1	Gsto2
Epha2	558.833	582.167	618.5	896.667	901.667	826.5	874.944	586.5	0.57706	0.000640456	M1	Epha2
Trafd1	742.833	691	676.167	1383.83	1186.25	1308.17	1292.75	703.333	0.878163	0.000641812	M1	Trafd1
Synj2	3726.33	3715.17	3685.08	4449.83	4697.83	4765.83	4637.83	3708.86	0.322475	0.000659317	M1	Synj2
Bpil1	1145.5	1080.56	1165.11	1448	1512.11	1434.72	1464.94	1130.39	0.374027	0.000667816	M2	Bpil1
Stat2	5013.17	4611.67	4708.83	6114.67	5959.67	6171.08	6081.81	4777.89	0.348126	0.00066999	M1	Stat2
Olfr298	592.222	576.889	605.444	743.889	803.556	785.333	777.593	591.519	0.394591	0.000671824	M2	Olfr298
Olfr1102	619.111	614.222	584.333	752.889	787.889	802.889	781.222	605.889	0.36668	0.000673512	M2	Olfr1102
Atp6V1A	238.25	249.167	256.167	349.667	390.333	377	372.333	247.861	0.587063	0.000675751	M1	Atp6V1A
Gbf1	2352.25	2597.25	2454.17	3427.33	3384.33	3232.83	3348.17	2467.89	0.440094	0.000676431	M1	Gbf1
Grp	482.111	432.667	471.556	618.333	630	652	633.444	462.111	0.454978	0.000677872	M2	Grp
Ppargc1B	1039.06	1000.44	954.556	1439.89	1388.56	1327	1385.15	998.019	0.472902	0.000685857	M2	Ppargc1B
C030046I01Rik	1408.17	1462.94	1381.5	1807	1788.89	1714.11	1770	1417.54	0.320363	0.000691423	M2	C030046I01Rik
Adh7	418.167	312.25	322	722.333	824.5	790	778.944	350.806	1.15085	0.000692826	M1	Adh7
Fmr1	440.056	474.778	495.778	630.778	620.556	630	627.111	470.204	0.415435	0.000694834	M2	Fmr1
Sipa1L1	393.111	338.333	338.333	564.333	566.278	534.444	555.019	356.593	0.638259	0.000695188	M2	Sipa1L1
S100A1	307.333	318.833	334.111	393.111	403.111	398.556	398.259	320.093	0.315219	0.000701028	M2	S100A1
Macrod2	303.389	327.444	307.778	496.611	445.667	487.556	476.611	312.87	0.607248	0.000702483	M2	Macrod2
Epo	5065.33	5399.67	4997.67	8132.5	9396.5	8934.5	8821.17	5154.22	0.775215	0.000710313	M1	Epo
Olfr728	810.444	793.889	872.833	1133.11	1230.61	1165.11	1176.28	825.722	0.5105	0.000723989	M2	Olfr728
Agpat4	5824.92	5844.5	5577.67	7912.17	8846.67	8434.33	8397.72	5749.03	0.54668	0.00073269	M1	Agpat4
Zdhhc8	1466	1430.17	1383.83	1978.08	1886.17	1825.33	1896.53	1426.67	0.410712	0.000735054	M1	Zdhhc8
Kdsr	1559.75	1698.42	1567.42	2033	2024.83	2027.5	2028.44	1608.53	0.334633	0.000738166	M1	Kdsr
Phospho1	471.111	514	477.444	618.333	637.389	646.667	634.13	487.519	0.379321	0.000742027	M2	Phospho1
Usp42	327.278	348.333	326.778	443.556	418.889	425.444	429.296	334.13	0.361566	0.000745953	M2	Usp42
Gabra5	959.167	935.667	928.333	1388.83	1454.17	1294.5	1379.17	941.056	0.551445	0.000753571	M1	Gabra5
Ggps1	2183	2259	2146.67	3081.33	3470.67	3323.92	3291.97	2196.22	0.583928	0.00075416	M1	Ggps1
Hvcn1	494.556	487.889	508.667	720.333	661.611	664.778	682.241	497.037	0.456928	0.000760264	M2	Hvcn1
Hgs	2037	1998.5	2198.83	2706.83	2869.25	2818.5	2798.19	2078.11	0.429223	0.000761398	M1	Hgs
Shmt2	2542.33	2567.5	2676.25	3229.33	3308.17	3122.33	3219.94	2595.36	0.311101	0.000768783	M1	Shmt2
Ttll5	749	716	727.944	940.333	961.333	894.667	932.111	730.981	0.350667	0.000782894	M2	Ttll5
Gpihbp1	547.111	484	514.556	680.333	703.278	698.889	694.167	515.222	0.430087	0.000787917	M2	Gpihbp1
Peci	658.222	645.444	673.222	905.556	892.5	832.778	876.944	658.963	0.412288	0.000788581	M2	Peci
Sgip1	363.5	331	334.111	456.111	448.556	473.667	459.444	342.87	0.422227	0.000793849	M2	Sgip1
Ppm1F	221.111	194.556	217	293.444	284.889	291.944	290.093	210.889	0.46003	0.000794537	M2	Ppm1F
Olfr747	651.111	570.889	629.889	836.444	869.556	870.222	858.741	617.296	0.47626	0.000800573	M2	Olfr747
Loc665270	780.556	854.667	854.444	1107.11	1190.61	1181.33	1159.69	829.889	0.482743	0.000800697	M2	Loc665270
Denr	421.389	410.556	402.889	652.556	678.111	594.556	641.741	411.611	0.640709	0.00080947	M2	Denr
Procr	1858.67	1960.83	1796	2470.83	2657.17	2667.75	2598.58	1871.83	0.473273	0.000813331	M1	Procr
Usp43	540	503.556	523.333	685.333	680.333	645.667	670.444	522.296	0.360249	0.000817448	M2	Usp43
Slc15A3	580.667	546.833	585.667	774.167	745.333	811.667	777.056	571.056	0.444387	0.000824205	M2	Slc15A3
5430427O19Rik	386.111	385	379.778	456.889	490.667	481.111	476.222	383.63	0.311921	0.000828901	M2	5430427O19Rik
Jmjd4	349.444	326.111	357.167	477.222	523	486.889	495.704	344.241	0.52606	0.000832286	M2	Jmjd4
Elk1	2084.67	1991	1935.83	2497.67	2419	2514.58	2477.08	2003.83	0.30588	0.000837615	M1	Elk1
Tsc2	813.25	779	769.333	1003.42	1073.83	1005.67	1027.64	787.194	0.384541	0.000838539	M1	Tsc2
Mapk8Ip2	1547.25	1647	1716	2354.33	2574.42	2356.5	2428.42	1636.75	0.569182	0.000841994	M1	Mapk8Ip2
Zwilch	870.778	910.333	1035.67	1408.78	1501.33	1438	1449.37	938.926	0.626343	0.000843615	M2	Zwilch
Usf1	482.111	511.889	540.222	812.778	755.333	852.778	806.963	511.407	0.658029	0.000848004	M2	Usf1
Top3B	2730.17	2637.83	2567.5	3327.33	3370.25	3188.33	3295.31	2645.17	0.317054	0.000848329	M1	Top3B
Dock9	1769.33	1757.58	1803.42	2269.17	2344.33	2165.17	2259.56	1776.78	0.346776	0.000849251	M1	Dock9
Capzb	210.222	191.111	173.556	288.333	296.333	286.556	290.407	191.63	0.599758	0.000853135	M2	Capzb
Tpx2	383.222	378.667	395.722	476.333	460.333	490.111	475.593	385.87	0.30161	0.000854314	M2	Tpx2
Slc34A3	554.778	611	605.444	790.333	771.278	756.722	772.778	590.407	0.388343	0.000859855	M2	Slc34A3
Slc29A4	790.667	818.444	797.833	989.111	974.222	1042.33	1001.89	802.315	0.320482	0.000860415	M2	Slc29A4
Adrb3	508.667	531	586.917	784.333	753	762.333	766.556	542.194	0.49958	0.000860606	M1	Adrb3
Aff2	818.667	745.667	752.667	1028.83	992.333	1044.22	1021.8	772.333	0.403812	0.000863426	M2	Aff2
Pdzk1Ip1	875.111	909.111	820.889	1227.78	1319.22	1207.67	1251.56	868.37	0.52734	0.000866898	M2	Pdzk1Ip1
Stard3Nl	747.222	667.556	777.333	1114.28	1085.94	1188	1129.41	730.704	0.628208	0.000873079	M2	Stard3Nl
Lypla1	937.889	951.111	997.556	1323.67	1382.28	1478	1394.65	962.185	0.535515	0.000873239	M2	Lypla1
Cdk2Ap2	829.278	797.111	839.111	1168.11	1064.83	1104.44	1112.46	821.833	0.43684	0.000879945	M2	Cdk2Ap2
Hoxc6	445.778	432.667	384.111	619.222	678.111	643	646.778	420.852	0.619958	0.000880733	M2	Hoxc6
Zfp191	391.111	366	403.667	615	572.667	652	613.222	386.926	0.664353	0.00088443	M2	Zfp191
Pnck	878	877.722	849.5	1057.33	1084	1137	1092.78	868.407	0.331556	0.000886132	M2	Pnck
Enpp5	473.667	438.667	456.778	613.111	608.333	573.778	598.407	456.37	0.390923	0.000887388	M2	Enpp5
Stk10	346	331	293.556	483.444	470.833	503.722	486	323.519	0.587108	0.000889345	M2	Stk10
Pdcd6Ip	573.444	587.111	632.778	944.444	883.333	848.667	892.148	597.778	0.577674	0.000899024	M2	Pdcd6Ip
Dnajc13	1073.67	1050.39	993.889	1650.44	1741.78	1523.11	1638.44	1039.31	0.656694	0.000899554	M2	Dnajc13
Myc	5065.33	5358.67	5062.5	6384	6545.5	6211.33	6380.28	5162.17	0.305643	0.000901746	M1	Myc
Anapc7	3456.17	3268.5	3222.92	4512.5	4187.92	4395.25	4365.22	3315.86	0.396672	0.00090504	M1	Anapc7
Map3K4	1046.17	1020.33	1054.5	1487.33	1414.5	1344.33	1415.39	1040.33	0.444153	0.000913675	M1	Map3K4
Atg4D	2299.67	2291.5	2261.58	2936.17	3248.83	3172.17	3119.06	2284.25	0.449389	0.000917263	M1	Atg4D
Hist1H3A	1070.67	1036.83	1006	1658.5	1642.25	1470.83	1590.53	1037.83	0.615931	0.00092337	M1	Hist1H3A
Lpar3	2659.58	2719.5	2375.83	3504.5	3518.17	3542.67	3521.78	2584.97	0.446155	0.000923907	M1	Lpar3
Insc	879.222	800.333	912.889	1158	1161.44	1154.22	1157.89	864.148	0.422146	0.000924132	M2	Insc
Tns4	358.222	337.111	335.444	428.889	458.333	440.556	442.593	343.593	0.36528	0.000926308	M2	Tns4
Nphp4	440.056	479.111	478.556	650.278	695.556	726.444	690.759	465.907	0.56814	0.000929169	M2	Nphp4
Myo5C	305.111	318.111	307.778	423.333	401.333	443.556	422.741	310.333	0.445954	0.000932885	M2	Myo5C
Vipr1	1711.67	1761.33	1906.67	2349	2379.67	2301.5	2343.39	1793.22	0.386042	0.000934096	M1	Vipr1
Flrt1	481.444	512.889	442.667	703.222	698	663.222	688.148	479	0.522694	0.000936053	M2	Flrt1
Ctps	2487.5	2363.83	2560.33	3361.33	3735.83	3529.75	3542.31	2470.56	0.519853	0.000941836	M1	Ctps
Chd7	455.333	506.222	454.111	672.444	633	650.778	652.074	471.889	0.466589	0.000943768	M2	Chd7
Edar	831.667	820.889	822	1287.44	1252.22	1136.22	1225.3	824.852	0.570924	0.000943816	M2	Edar
Ppp6C	3316.17	3673.42	3421.5	4483.67	4741.67	4728	4651.11	3470.36	0.42249	0.000944941	M1	Ppp6C
Chaf1B	207	185.778	173.556	315.667	301.667	286.556	301.296	188.778	0.674494	0.000948454	M2	Chaf1B
Wasf1	1035.58	983.333	1044.33	1254.17	1326.58	1341	1307.25	1021.08	0.356434	0.000965329	M1	Wasf1
Kdm1B	508.667	566.889	543.556	771.778	762.333	836.667	790.259	539.704	0.550158	0.000966924	M2	Kdm1B
Clrn1	1107.22	1045.89	999.111	1361.44	1359.89	1319.94	1347.09	1050.74	0.358442	0.000967477	M2	Clrn1
Olfr516	859.444	927.111	945.222	1151.89	1158.11	1131.83	1147.28	910.593	0.333337	0.000971315	M2	Olfr516
Akr1C6	611.667	711.333	699	1032.33	1103	1163	1099.44	674	0.705954	0.000975481	M1	Akr1C6
Gale	1712.83	1719.83	1799.17	2399.25	2709.58	2614	2574.28	1743.94	0.561814	0.00097682	M1	Gale
Nod2	1149.83	1166.67	1119.17	1569.83	1475.5	1442.83	1496.06	1145.22	0.385536	0.000980295	M1	Nod2
Prkcdbp	709.667	724.222	725.111	896.556	978	921.833	932.13	719.667	0.373202	0.000985767	M2	Prkcdbp
Gpr155	1350.67	1261.06	1408.78	1723.33	1808.11	1771.94	1767.8	1340.17	0.39954	0.000986606	M2	Gpr155
Nfkb1	5897.17	5838.67	6227.83	7853.33	8664	8274.67	8264	5987.89	0.464793	0.000988862	M1	Nfkb1
Lin52	549.444	525.444	525.222	736.667	792.444	834.667	787.926	533.37	0.562922	0.000991259	M2	Lin52
Best1	698.111	691.667	755.444	963.333	992.333	923.667	959.778	715.074	0.424608	0.000998341	M2	Best1
Med13L	662.333	711.278	649.667	924.556	962.778	886.111	924.481	674.426	0.454984	0.000998403	M2	Med13L
Traf5	829.5	941.333	838.333	1184.5	1208.83	1244	1212.44	869.722	0.479292	0.001003	M1	Traf5
Actn4	2063.67	1951.17	1919.08	2430.33	2543.83	2579.17	2517.78	1977.97	0.348129	0.00100337	M1	Actn4
Eif4E2	1625.17	1551.17	1558.67	2081.33	2098.33	2276.83	2152.17	1578.33	0.447388	0.00100907	M1	Eif4E2
Pcmtd1	744.444	672	694.667	1058.28	1047.33	962.222	1022.61	703.704	0.539218	0.0010107	M2	Pcmtd1
Dnmt1	4554.92	4892.83	4941.5	5838.67	6007.83	6025.83	5957.44	4796.42	0.312737	0.00101582	M1	Dnmt1
Prkch	3632.17	3270.25	3410.83	4851.17	4856.83	4523.83	4743.94	3437.75	0.464622	0.00101654	M1	Prkch
Skp1A	387.667	440.833	396.833	560.667	557.833	585.833	568.111	408.444	0.476033	0.00102566	M1	Skp1A
2810055F11Rik	1085.06	1041.33	1122.44	1349.56	1359.89	1431.33	1380.26	1082.94	0.34998	0.00102921	M2	2810055F11Rik
Hs1Bp3	1130	1137.11	1158.11	1491	1666.33	1609.44	1588.93	1141.74	0.476817	0.00102924	M2	Hs1Bp3
Nadsyn1	2079.17	1930.17	2016.67	2490.83	2619.92	2668.83	2593.19	2008.67	0.368492	0.00103192	M1	Nadsyn1
Pcnt	3453.67	3241.83	3255.33	4383.75	4408.33	4116.67	4302.92	3316.94	0.37546	0.00104399	M1	Pcnt
Klhl4	297.944	298.222	317.222	466.444	436.667	416.222	439.778	304.463	0.530508	0.00104969	M2	Klhl4
Camk2B	3494	3241.83	3427.25	4641.17	4623.83	5068	4777.67	3387.69	0.496002	0.00105417	M1	Camk2B
Gm505	358.222	395	397.111	513.667	557.333	550.111	540.37	383.444	0.494931	0.0010576	M2	Gm505
Pcnp	885	804.5	784.333	1299.33	1468.33	1308.17	1358.61	824.611	0.720347	0.00105825	M1	Pcnp
Mapk6	737.167	729.667	777.333	1115.44	1033.56	1169.67	1106.22	748.056	0.564424	0.00106027	M2	Mapk6
Pspc1	453.111	444.667	448.111	570.111	561.444	611.444	581	448.63	0.373013	0.00106276	M2	Pspc1
Pdgfd	975.444	977.889	1029.89	1271.22	1194.39	1243	1236.2	994.407	0.314008	0.00107432	M2	Pdgfd
Ep400	319.889	357.111	342.444	629.333	739	627	665.111	339.815	0.968847	0.0010753	M2	Ep400
Dpys	4401.67	4161.33	4148.67	6323.17	5911.92	5677.33	5970.81	4237.22	0.494807	0.0010897	M1	Dpys
Sirt3	1417.89	1461.5	1365.22	1952.67	1936.78	1795.72	1895.06	1414.87	0.42157	0.00109581	M2	Sirt3
Rin1	436.889	433.778	436.722	570.111	527	537.778	544.963	435.796	0.322504	0.0010981	M2	Rin1
0910001L09Rik	710.556	638.778	681.333	857.778	866.444	892.056	872.093	676.889	0.365562	0.00109972	M2	0910001L09Rik
Mst1	3185.67	3131.33	3312.67	3854.5	4109	3964.17	3975.89	3209.89	0.308754	0.00109996	M1	Mst1
Osgep	521.556	574	567.667	745.056	705.333	720.333	723.574	554.407	0.384194	0.00110798	M2	Osgep
Dolpp1	3668.08	3554	3673.67	4446.42	4826.33	4582.83	4618.53	3631.92	0.346702	0.00111011	M1	Dolpp1
Olfr631	557.111	557.333	515.444	721.444	710.556	677.778	703.259	543.296	0.372317	0.00111954	M2	Olfr631
Sycp3	494.556	507.611	566.444	730.778	745.333	786.444	754.185	522.87	0.528465	0.00112253	M2	Sycp3
Wnt8A	3236.17	3142.83	3113	3825.67	4143	4035.83	4001.5	3164	0.338791	0.00112511	M1	Wnt8A
Srrm4	1301	1406	1501.17	2110.33	2250.44	2026.56	2129.11	1402.72	0.602022	0.0011357	M2	Srrm4
Tsc22D1	464.111	540.944	537.111	747.889	820.889	795	787.926	514.056	0.616136	0.00113589	M2	Tsc22D1
Arsj	1199.94	1126.5	1275.89	1666.17	1757.11	1842.11	1755.13	1200.78	0.547608	0.00114071	M2	Arsj
Spint2	1223.83	1178.89	1133.61	1589.06	1475.67	1577.11	1547.28	1178.78	0.39244	0.00115189	M2	Spint2
Set	2390	2522.5	2479.25	3029.83	3012	3212.33	3084.72	2463.92	0.324187	0.00116048	M1	Set
Cd2	3010.42	3272.83	3138.42	4028.67	4396.67	4265.83	4230.39	3140.56	0.429771	0.00116315	M1	Cd2
Dgat1	2310	2268.67	2258.83	2771.5	2927.5	3027.33	2908.78	2279.17	0.351907	0.00116339	M1	Dgat1
Olfr76	673.444	712.444	748.889	904.333	914.222	947.778	922.111	711.593	0.373889	0.00116443	M2	Olfr76
Nanog	2255.67	2098.33	2162.67	3648.42	4149.5	4417.08	4071.67	2172.22	0.906448	0.00117024	M1	Nanog
Tle2	742.556	824	877.833	1136.67	1169.33	1143.11	1149.7	814.796	0.496751	0.00117479	M2	Tle2
Creb3L1	2294	2481.08	2317.33	3235.75	3591.33	3312.33	3379.81	2364.14	0.515625	0.00117492	M1	Creb3L1
Rbm42	718.167	720.722	696.444	947.556	960.333	879.222	929.037	711.778	0.384309	0.00117683	M2	Rbm42
Rest	784.556	811.444	870.111	1159.22	1219.61	1304.72	1227.85	822.037	0.578861	0.00117707	M2	Rest
Aadat	1220.58	1379.83	1275.17	1746.67	1758.92	1678.92	1728.17	1291.86	0.419791	0.00118155	M1	Aadat
Frmd6	244.722	253.5	250.667	332.889	370.556	339.5	347.648	249.63	0.477839	0.00118321	M2	Frmd6
Barx2	1357.44	1490.72	1416	1777.11	1825.33	1751.89	1784.78	1421.39	0.328443	0.00119089	M2	Barx2
Gpt2	1526.75	1675.33	1509.67	2300.67	2204.17	2105.92	2203.58	1570.58	0.488551	0.0011932	M1	Gpt2
Cubn	603.889	558.333	509.667	831.389	867.444	799.556	832.796	557.296	0.579519	0.00119668	M2	Cubn
Dcdc2A	879.222	834.556	963.333	1225.33	1197.67	1245.89	1222.96	892.37	0.454666	0.00119801	M2	Dcdc2A
Olfr275	569.667	508.778	607.556	795.778	834.889	837.444	822.704	562	0.549803	0.0012023	M2	Olfr275
Ogdh	4145	4200.83	4173.83	5335.83	5708.67	5205.42	5416.64	4173.22	0.376236	0.00120546	M1	Ogdh
Cdc37	587.167	642.917	634.167	971.167	1006.17	883	953.444	621.417	0.617588	0.00120901	M1	Cdc37
Pop1	864.111	828.444	848.444	1379.44	1340.56	1198.22	1306.07	847	0.624803	0.0012097	M2	Pop1
Car9	1589.67	1496.67	1439.67	2449.17	2436.5	2164.17	2349.94	1508.67	0.639353	0.00121099	M1	Car9
Uros	4666.67	4770.83	4681.83	5977.67	5955.83	5566.08	5833.19	4706.44	0.309649	0.00121134	M1	Uros
Ndn	887.944	835.667	870.778	1277.89	1223.94	1141	1214.28	864.796	0.489666	0.00121162	M2	Ndn
Inpp4A	975.333	1044.33	1081.92	1380.83	1368.5	1306.17	1351.83	1033.86	0.386875	0.00121191	M1	Inpp4A
Yeats4	505	495.556	529.667	848.722	816.444	734.667	799.944	510.074	0.649193	0.00121594	M2	Yeats4
Cngb3	443.667	474.778	453	554	582.167	555	563.722	457.148	0.302323	0.00122112	M2	Cngb3
Sp2	629.889	685.222	645.778	896.556	881.111	970.5	916.056	653.63	0.486962	0.00122148	M2	Sp2
Gc	3786.33	4122.83	3804.58	5331	5498	5051.17	5293.39	3904.58	0.439023	0.00122462	M1	Gc
Dhodh	2311.17	2322.25	2393.67	2889.92	2914.75	3120.67	2975.11	2342.36	0.34498	0.00122908	M1	Dhodh
Cep76	387.222	400.778	425.444	736.667	630.778	731.056	699.5	404.481	0.79025	0.00123019	M2	Cep76
Dydc2	677.111	649.667	585.667	1024.89	1029.56	924.778	993.074	637.481	0.639518	0.0012313	M2	Dydc2
Dock8	425.778	413.667	449.444	581.889	585.111	542.722	569.907	429.63	0.407634	0.00123153	M2	Dock8
Creb1	4322.83	4149.5	4453.67	5703.17	5502.83	6026.92	5744.31	4308.67	0.414891	0.0012367	M1	Creb1
Xpo4	124	126.333	141.5	177.556	189.5	189.278	185.444	130.611	0.505709	0.00125395	M2	Xpo4
Gemin7	374.556	409.444	378.667	631.889	626.556	556.111	604.852	387.556	0.642179	0.00125543	M2	Gemin7
Eef1B2	1116	1015.33	1084.17	1372	1319.33	1338.17	1343.17	1071.83	0.325558	0.00125804	M1	Eef1B2
G3Bp1	1302.11	1232.22	1355.39	1822.22	1681.83	1721.44	1741.83	1296.57	0.425902	0.00125994	M2	G3Bp1
Abcg4	581.667	609.444	636.556	811.444	900.167	849.889	853.833	609.222	0.486986	0.00126003	M2	Abcg4
Slc25A2	779.5	764.778	801.944	989.111	968.389	1051.78	1003.09	782.074	0.359078	0.00126463	M2	Slc25A2
Rab27A	1256.42	1139.17	1162.5	1716.75	1581.67	1601.5	1633.31	1186.03	0.461657	0.00126936	M1	Rab27A
Zdhhc22	519.333	543.667	517.667	1024.89	895.556	865.056	928.5	526.889	0.817403	0.00127501	M2	Zdhhc22
Zfp36L1	836.667	875	887.889	1116.72	1128.78	1050.67	1098.72	866.519	0.342524	0.00127528	M2	Zfp36L1
Fnta	1866	1874.67	1746.5	2615.5	2379.67	2454	2483.06	1829.06	0.441018	0.0012764	M1	Fnta
Kcnmb4	2641.08	2675.83	2815.17	3269.08	3360.33	3483.42	3370.94	2710.69	0.31449	0.00127777	M1	Kcnmb4
Wdr19	692.667	620.778	601.222	914.333	875	941.111	910.148	638.222	0.512043	0.00129387	M2	Wdr19
Kcnab2	1221.11	1300.83	1154.11	1652.94	1575.78	1605.5	1611.41	1225.35	0.395125	0.00129663	M2	Kcnab2
Acss3	534.222	628.333	614.778	885.667	887.889	832.778	868.778	592.444	0.552307	0.00131138	M2	Acss3
Clasp2	484.111	504.333	459.667	708.278	668	640.111	672.13	482.704	0.477602	0.00131306	M2	Clasp2
Mrps2	316.222	329.333	315.722	382.778	411.778	406.556	400.37	320.426	0.321344	0.0013149	M2	Mrps2
Olfr211	308.667	336.111	320.833	403.556	405.778	428.889	412.741	321.87	0.358756	0.0013164	M2	Olfr211
Prep	873.833	820	861.417	1088.17	1021.5	1077.42	1062.36	851.75	0.318772	0.00131962	M1	Prep
Zfp668	945.111	1017.11	977.389	1307.44	1401.33	1471.22	1393.33	979.87	0.507878	0.00133682	M2	Zfp668
Fam171B	936.889	989.889	1084.78	1420.5	1529.33	1577.11	1508.98	1003.85	0.588029	0.00134417	M2	Fam171B
Cox17	327.278	363.222	362	444.444	443.444	448.556	445.481	350.833	0.34458	0.00134761	M2	Cox17
Olfr1502	547.111	579.556	616.944	737.778	760.444	761.444	753.222	581.204	0.374032	0.00134816	M2	Olfr1502
Dmrt1	620.111	647.611	685.444	856.556	810.667	842.111	836.444	651.056	0.361489	0.00134821	M2	Dmrt1
Hsdl1	646.778	693.667	807.889	1371.22	1363.44	1601.78	1445.48	716.111	1.01329	0.00135097	M2	Hsdl1
Omg	746.222	807.111	809.778	1026	1108.44	1032.17	1055.54	787.704	0.422252	0.00135298	M2	Omg
Pde6G	2299.67	2438.33	2390	3666.67	4359.83	3980.5	4002.33	2376	0.752306	0.00135347	M1	Pde6G
Acly	3050.17	2948.25	2868.17	3607.08	3908.33	3805.5	3773.64	2955.53	0.352541	0.00135587	M1	Acly
Pdcd10	659.222	659.222	655.667	966.556	1127.22	1116.89	1070.22	658.037	0.70167	0.00136435	M2	Pdcd10
Mrps22	554.778	564.333	451.222	808.222	853.444	825.778	829.148	523.444	0.663593	0.00136671	M2	Mrps22
Six4	385	434.667	405	530.167	523	520.667	524.611	408.222	0.361894	0.00137994	M2	Six4
Cfl1	1877	1850.67	1705.25	2302.08	2475.83	2393.67	2390.53	1810.97	0.400565	0.00138305	M1	Cfl1
Aldh3B2	3870.67	3788.17	3577.08	4994.33	4734.42	4663.5	4797.42	3745.31	0.357174	0.00139148	M1	Aldh3B2
Mkrn3	775.389	780.222	795.778	987.889	1098.11	1035.22	1040.41	783.796	0.408598	0.00139339	M2	Mkrn3
Atp2B1	3573.92	3642.83	3434.42	6235.33	7723.33	6960	6972.89	3550.39	0.973779	0.00139753	M1	Atp2B1
Mrc2	968.722	985.556	1003.44	1181.78	1257.5	1284.78	1241.35	985.907	0.332388	0.00139945	M2	Mrc2
Olfr1265	896.889	934	853.333	1154.56	1239.11	1154.22	1182.63	894.741	0.402457	0.0014146	M2	Olfr1265
Rnf111	386.111	414.889	382.778	491.556	521.167	495.667	502.796	394.593	0.34961	0.00141823	M2	Rnf111
4933421E11Rik	1848.33	1572.5	1601.33	2462.67	2391.42	2356.5	2403.53	1674.06	0.521806	0.00142359	M1	4933421E11Rik
Xylt2	433.5	510.5	482.5	706.333	693	657.667	685.667	475.5	0.528062	0.001424	M1	Xylt2
Rap1A	564.333	580.778	611.444	721.444	746.222	774.556	747.407	585.519	0.35218	0.00142702	M2	Rap1A
Psph	820.667	915.222	807	1134.44	1166.89	1115.17	1138.83	847.63	0.426051	0.0014411	M2	Psph
Slc6A5	681.333	756.111	734.278	917.778	968.389	924.778	936.981	723.907	0.372215	0.00144764	M2	Slc6A5
Dgkg	1147.17	1151.67	1147	1394.92	1464.08	1535	1464.67	1148.61	0.350682	0.00145054	M1	Dgkg
Prlhr	502.222	516.167	512.778	628.333	663.444	611.444	634.407	510.389	0.313813	0.00145081	M2	Prlhr
Mtap	5340.83	5541.33	5686.5	7669.33	8341.5	7419.25	7810.03	5522.89	0.499905	0.00145401	M1	Mtap
Ap3D1	419.111	439.778	437.778	527.111	566.278	531.556	541.648	432.222	0.325583	0.0014547	M2	Ap3D1
Sec22B	1911.5	1692.25	1736.17	3092.83	2834.17	2672.33	2866.44	1779.97	0.687408	0.00146883	M1	Sec22B
Fktn	523.556	551.111	540.222	834.667	870.778	985.556	897	538.296	0.736707	0.00148186	M2	Fktn
Dntt	3930.5	3729.17	3907.17	5294.17	4880.5	4890.67	5021.78	3855.61	0.381239	0.00148826	M1	Dntt
Tcerg1	1138.33	1139.17	1006.83	1762.25	2106.17	2011.75	1960.06	1094.78	0.840256	0.0014919	M1	Tcerg1
Wdr89	673.444	731.333	792.111	1026	1125	1101.56	1084.19	732.296	0.566112	0.00149941	M2	Wdr89
Gpr88	783.167	839.667	815.111	1016.89	1082.89	1007.44	1035.74	812.648	0.34996	0.0015006	M2	Gpr88
Ttc12	1036.89	1066.44	1066.61	1414.22	1292.22	1406	1370.81	1056.65	0.375539	0.00150067	M2	Ttc12
Npffr1	915.556	927.111	849.5	1113.22	1138.22	1089.39	1113.61	897.389	0.31144	0.00151117	M2	Npffr1
Amhr2	1953.25	1986.58	1911.67	2550.83	2876.83	2678.58	2702.08	1950.5	0.470228	0.00151139	M1	Amhr2
Acox3	756.333	827	757.167	1097.67	1044.33	1008	1050	780.167	0.428535	0.00152685	M1	Acox3
Slco2B1	560.889	599.111	589.444	788.111	745.333	724.333	752.593	583.148	0.368007	0.00152789	M2	Slco2B1
Cpz	391.111	414.889	387.889	543.556	579.444	519.333	547.444	397.963	0.460078	0.00153454	M2	Cpz
Plekhg5	273.167	293.556	291.889	463.778	485.778	414.889	454.815	286.204	0.668237	0.00154318	M2	Plekhg5
Cilp2	448.111	453.889	398.111	592	567.444	580.111	579.852	433.37	0.420084	0.00154632	M2	Cilp2
Zfyve26	637.111	618.944	573.944	766.556	805.278	772	781.278	610	0.357026	0.00155523	M2	Zfyve26
Prr3	939.667	998.556	961.333	1231.44	1328.67	1371.89	1310.67	966.519	0.439432	0.00156392	M2	Prr3
Sh3Gl2	7090.83	7319.17	6870.42	8778	9497.5	8904.17	9059.89	7093.47	0.353001	0.0015649	M1	Sh3Gl2
Apc2	1180.17	1030.83	1045.17	1491.75	1438.17	1481	1470.31	1085.39	0.437904	0.00156768	M1	Apc2
Lias	2539.25	2384.75	2373.33	3170.17	2953.75	3129.17	3084.36	2432.44	0.342565	0.00157112	M1	Lias
Dhx16	777.444	795	764.778	1208.67	1068.17	1087.67	1121.5	779.074	0.525597	0.00157535	M2	Dhx16
Angptl4	5794.5	5440.33	5706.83	7007.83	7473.5	6954.33	7145.22	5647.22	0.339437	0.00158259	M1	Angptl4
Olfr1045	619.111	648.778	604.444	781.333	794.333	745.389	773.685	624.111	0.309944	0.00158446	M2	Olfr1045
Pnkd	629.889	690.667	559.667	1211.72	1254.44	1054.22	1173.46	626.741	0.904832	0.00158735	M2	Pnkd
Fam19A2	537	561.333	619.056	786	762.333	758.667	769	572.463	0.425801	0.00159323	M2	Fam19A2
Sri	1098.11	1128	1124.56	1471.22	1561.22	1400.78	1477.74	1116.89	0.403908	0.00159557	M2	Sri
Card10	2961.25	3020.17	2907.5	3673.75	4070.83	3864.5	3869.69	2962.97	0.385175	0.00160211	M1	Card10
Il13	804.5	719.75	737.833	1208.25	1063.5	1117.83	1129.86	754.028	0.583456	0.00160934	M1	Il13
Mettl5	833.833	817.667	910.667	1071.56	1122.33	1114.44	1102.78	854.056	0.36874	0.00161069	M2	Mettl5
Akr1B10	985.167	1027.83	1139.08	1549.83	1777.67	1652.83	1660.11	1050.69	0.659937	0.00161487	M1	Akr1B10
Ereg	1998.5	2025.58	2196.67	2585.08	2539.33	2630.17	2584.86	2073.58	0.317961	0.00161526	M1	Ereg
Mett11D1	391.111	381	402.111	497.667	515.222	552.111	521.667	391.407	0.414457	0.00161661	M2	Mett11D1
Rbm15	648.778	658.556	842.111	1296.61	1534.22	1461.33	1430.72	716.481	0.997742	0.00162928	M2	Rbm15
Armcx3	547.111	499	491.111	672.444	661.611	643.778	659.278	512.407	0.363595	0.00163	M2	Armcx3
H2Afy2	1174.17	1100.17	1077.83	1448.33	1362.83	1406.33	1405.83	1117.39	0.331294	0.00164287	M1	H2Afy2
Ap4M1	760.556	709.889	801.222	1048.67	1078.44	1170.94	1099.35	757.222	0.537865	0.00164853	M2	Ap4M1
Fam5C	566.111	570.889	599.222	714.778	767.889	784.667	755.778	578.741	0.385045	0.0016526	M2	Fam5C
Cul4B	729.222	786.111	807	1039.44	991.222	975.222	1001.96	774.111	0.372217	0.00165541	M2	Cul4B
Ugt1A9	1926.17	1787.5	1723.83	2310.83	2472.33	2373.5	2385.56	1812.5	0.396344	0.00165796	M1	Ugt1A9
Cdh18	779.5	795.778	712.667	974.444	1016.33	967.556	986.111	762.648	0.370733	0.00165924	M2	Cdh18
Itga1	4842.75	4504.75	5079.17	6347.33	6057	6279.17	6227.83	4808.89	0.373027	0.00166174	M1	Itga1
Sdcbp2	345.167	392	392	532	536.889	586.222	551.704	376.389	0.55167	0.0016744	M2	Sdcbp2
Pex6	352	395	393.889	565.444	573.778	516.389	551.87	380.296	0.537206	0.00167539	M2	Pex6
Iqce	1112.39	1122	1033.78	1431.33	1444.39	1343.5	1406.41	1089.39	0.368496	0.00168677	M2	Iqce
Mcm5	3947.5	3956.25	4063	4816.58	5179	4815.5	4937.03	3988.92	0.307646	0.00169797	M1	Mcm5
Klf2	810.5	800	810	1149.67	1060.67	1028.33	1079.56	806.833	0.420095	0.00170404	M1	Klf2
Taf2	1018.67	1022.33	1110.17	1313.5	1275.42	1334.08	1307.67	1050.39	0.316071	0.00172644	M1	Taf2
Tmem123	783.167	795.778	803	977.889	1038	951.778	989.222	793.981	0.317189	0.00172662	M2	Tmem123
Mal2	548.889	602.333	608.444	751.444	731.444	728.889	737.259	586.556	0.329904	0.00172978	M2	Mal2
P4Ha2	725.778	718	721.444	1070.17	1107.89	962.222	1046.76	721.741	0.536377	0.00174617	M2	P4Ha2
Gpr81	1060.67	1010.5	916.833	1406.5	1316.17	1377.33	1366.67	996	0.456444	0.0017468	M1	Gpr81
Lclat1	1089.33	1134.33	989.667	1475.33	1652.67	1573.83	1567.28	1071.11	0.549153	0.00175106	M1	Lclat1
Lck	2524	2220.17	2503.75	3384.08	3305.67	3628	3439.25	2415.97	0.50949	0.00176416	M1	Lck
Mfn1	860.556	916.722	903.111	1088.44	1185.67	1166.06	1146.72	893.463	0.360036	0.00176729	M2	Mfn1
Setd7	1578.11	1528.33	1679.22	1976.56	2042	2120.61	2046.39	1595.22	0.359323	0.00176748	M2	Setd7
Siah1A	758	672	799.889	1247.67	1125.89	1307.11	1226.89	743.296	0.722995	0.00177175	M2	Siah1A
Galntl5	927.333	1000.44	1040.44	1382.61	1341.17	1493.61	1405.8	989.407	0.506751	0.00178031	M2	Galntl5
Zfyve19	889.778	890.222	777.333	1219.83	1335.44	1213.61	1256.3	852.444	0.559499	0.00178033	M2	Zfyve19
Elf1	557.111	595	521.333	809.889	798.889	739.556	782.778	557.815	0.488817	0.00179803	M2	Elf1
Trip10	1716	1620.5	1657.67	1973	2083.67	2127.83	2061.5	1664.72	0.308413	0.00179998	M1	Trip10
Ncoa6	416.333	457.667	420.556	549.222	561.444	531.556	547.407	431.519	0.343192	0.00181214	M2	Ncoa6
Pde3A	1807.83	1985.5	1690.5	2830.58	3030	2658.42	2839.67	1827.94	0.635499	0.00181263	M1	Pde3A
Ugt2B5	632.5	695.667	673	847.417	861.75	918.167	875.778	667.056	0.392758	0.00183011	M1	Ugt2B5
Cd109	852.833	946.333	892.222	1296.61	1296.28	1174.56	1255.81	897.13	0.485235	0.00183033	M2	Cd109
Ifngr1	1746.5	1731.5	1802.33	2633.83	2805.83	2409.5	2616.39	1760.11	0.57191	0.0018396	M1	Ifngr1
Dip2B	958.444	870.722	951.778	1178.89	1142.56	1208.78	1176.74	926.981	0.344184	0.00184538	M2	Dip2B
Ctbp2	4505	4205.33	4375.17	5951.5	6868	6668.67	6496.06	4361.83	0.574629	0.0018518	M1	Ctbp2
Mobkl2A	408.222	373.556	345.833	533.278	577.222	531.556	547.352	375.87	0.542233	0.00185453	M2	Mobkl2A
Car14	2058.33	2188.83	2071.67	2664	2665.75	2499.67	2609.81	2106.28	0.309247	0.0018678	M1	Car14
Pik3R3	1832.83	1728.67	1872.5	2549.83	2397.5	2305.83	2417.72	1811.33	0.416596	0.00187391	M1	Pik3R3
Thap1	726.889	667.556	661	844.222	872	842.889	853.037	685.148	0.316192	0.00187417	M2	Thap1
Lad1	432.556	387.889	444.667	575.889	549.222	585	570.037	421.704	0.434826	0.00187603	M2	Lad1
Olfr305	363.5	349.444	398.778	479.167	506	490.111	491.759	370.574	0.40819	0.00187779	M2	Olfr305
Srpx	547.111	515.222	482.111	883.333	803.556	757.778	814.889	514.815	0.66255	0.00188954	M2	Srpx
Glra3	1058	1090.94	1061	1424.67	1309.5	1317.78	1350.65	1069.98	0.336066	0.00189101	M2	Glra3
Rab12	762.222	720	759.833	1011.78	1020.06	1136.22	1056.02	747.352	0.498776	0.00189911	M2	Rab12
Mfn2	680.556	643.556	665.556	831.389	858.444	790.389	826.741	663.222	0.317943	0.00190807	M2	Mfn2
Pvr	146	136.667	138.667	183.444	207.167	204.111	198.241	140.444	0.497254	0.00192195	M2	Pvr
Slc22A16	738	696.667	679.167	922.444	894.667	857	891.37	704.611	0.339198	0.001923	M2	Slc22A16
Sult2B1	6584.5	6805.67	7222.67	8968.17	10058	9548.67	9524.94	6870.94	0.471202	0.00192458	M1	Sult2B1
Tnfrsf19	923.333	796	904.5	1152.83	1169.5	1178	1166.78	874.611	0.415816	0.00193287	M1	Tnfrsf19
Dusp28	572.444	557.333	523.333	776.889	777.556	705.556	753.333	551.037	0.451139	0.00193562	M2	Dusp28
Adam12	1322	1329.33	1260.33	1903.17	2173	1890.5	1988.89	1303.89	0.609142	0.00193742	M1	Adam12
B3Galtl	1073.67	1149.44	1058.89	1327.06	1371.78	1418.33	1372.39	1094	0.327077	0.00193785	M2	B3Galtl
Ppm1B	905.278	920.111	868.333	1130.83	1198.67	1096.44	1141.98	897.907	0.346901	0.00193899	M2	Ppm1B
Mtif3	557.111	557.333	590.333	812.778	818.444	731.056	787.426	568.259	0.470595	0.0019415	M2	Mtif3
Ssbp4	472.444	459.667	469.111	562.444	616.111	577.889	585.481	467.074	0.325972	0.00195313	M2	Ssbp4
Rnf125	382.333	370.556	421.556	565.444	606.778	655.333	609.185	391.481	0.637937	0.00196485	M2	Rnf125
Abca13	1221.42	1119.92	1190.5	1777.33	1654.5	1567.5	1666.44	1177.28	0.501318	0.00196511	M1	Abca13
Plin2	1890.5	1860.17	1737.17	2449.75	2430.5	2259.67	2379.97	1829.28	0.379671	0.00197025	M1	Plin2
Pdcd1	2443.5	2478.92	2386.83	3211.75	3445.33	3072	3243.03	2436.42	0.412581	0.00198041	M1	Pdcd1
Avpr2	1578.33	1427.83	1566.33	1929.83	1922.92	2038.83	1963.86	1524.17	0.365672	0.00198392	M1	Avpr2
Xaf1	460.111	460.889	482.111	676.222	616.111	606.444	632.926	467.704	0.436442	0.00198472	M2	Xaf1
Tnfsf13B	1910.5	1972.33	1950.5	2592.83	2389.67	2383.58	2455.36	1944.44	0.336577	0.00198697	M1	Tnfsf13B
Spsb3	753.556	809.333	726.778	987.889	962.778	940.333	963.667	763.222	0.336431	0.0019958	M2	Spsb3
Pdk3	376.556	386.889	395.722	487.778	543.833	542.722	524.778	386.389	0.441653	0.00200836	M2	Pdk3
Gjb4	318.778	282.111	323.778	418.111	415.778	447.278	427.056	308.222	0.470453	0.00201064	M2	Gjb4
Cpb2	1349	1207	1240.75	1656.42	1685	1583	1641.47	1265.58	0.375188	0.0020156	M1	Cpb2
Rpia	1003.5	1014.33	1118	1296.67	1338.67	1329.33	1321.56	1045.28	0.338351	0.00202694	M1	Rpia
Pdss1	620.111	609.444	593.333	739	815.333	771.278	775.204	607.63	0.351383	0.00202937	M2	Pdss1
Arhgap25	814.444	819.667	750.556	1007.89	968.389	1033.56	1003.28	794.889	0.335896	0.00203969	M2	Arhgap25
Epb4.9	2146.83	2091.67	2015.67	3023.42	3516.42	3097.83	3212.56	2084.72	0.623866	0.00204111	M1	Epb4.9
Cirbp	2320.33	2235	2150.33	2882.17	3237.33	3028.5	3049.33	2235.22	0.448076	0.00204338	M1	Cirbp
Ppp1Cb	2914	2766.75	2602.83	3382.83	3489	3522.33	3464.72	2761.19	0.327447	0.00208927	M1	Ppp1Cb
Olfr1451	590.889	641.056	710.556	904.333	962.222	910.556	925.704	647.5	0.51567	0.00209126	M2	Olfr1451
Fgfr1Op2	566.111	632.778	655.667	890.5	989.889	888	922.796	618.185	0.577973	0.00209297	M2	Fgfr1Op2
Eln	677.111	678.111	684.556	811.444	830.944	888	843.463	679.926	0.310947	0.00209681	M2	Eln
Kars	1268.5	1275.17	1263.33	1537.33	1712.83	1642.5	1630.89	1269	0.361966	0.00209985	M1	Kars
Fdps	2478	2560.17	2684.67	3158.67	3428.67	3249.25	3278.86	2574.28	0.349027	0.00210048	M1	Fdps
Npr3	1391.5	1494.67	1578.33	1965.58	2188.83	2105.92	2086.78	1488.17	0.487741	0.00210938	M1	Npr3
Rbm9	908.333	940.222	895.944	1141.67	1280.78	1219.89	1214.11	914.833	0.40832	0.00211861	M2	Rbm9
Catsper2	543	511.889	589.444	711.778	763.389	740.667	738.611	548.111	0.430347	0.00213798	M2	Catsper2
Gpr160	722.333	673.111	750.556	913.333	875	919.889	902.741	715.333	0.335696	0.00214227	M2	Gpr160
Myocd	782.444	785.222	701.667	1288.5	1288.56	1105.44	1227.5	756.444	0.698417	0.00214406	M2	Myocd
Aggf1	547.111	509.889	532.889	670.444	630	677.778	659.407	529.963	0.315279	0.00214814	M2	Aggf1
2310007H09Rik	2611	2263	2413.17	3224.67	3283.75	3123.17	3210.53	2429.06	0.402415	0.00215626	M1	2310007H09Rik
Tbc1D4	507.667	525.444	522.056	631.889	701.667	662.111	665.222	518.389	0.359802	0.00217222	M2	Tbc1D4
Ppfia1	469.111	488.778	503.667	695	627.5	635	652.5	487.185	0.421508	0.00218225	M2	Ppfia1
Pvrl2	976.611	1026.11	950.111	1274.44	1296.28	1192.78	1254.5	984.278	0.349975	0.0021865	M2	Pvrl2
Arglu1	397.222	403.556	350.556	655	590.778	565.444	603.741	383.778	0.653658	0.00220133	M2	Arglu1
Tgfbi	2844.33	2567.5	2597	3368.33	3262.75	3386.67	3339.25	2669.61	0.322895	0.00221201	M1	Tgfbi
Zfp385B	382.333	401.667	368.667	520.556	514.111	475.333	503.333	384.222	0.389573	0.00221435	M2	Zfp385B
Akt1	1742	1839.33	1870.17	2474.75	2548.33	2281.17	2434.75	1817.17	0.422083	0.00222179	M1	Akt1
Tcap	594.333	517.444	517.667	793.889	782.778	729.667	768.778	543.148	0.501221	0.0022268	M2	Tcap
Hat1	4438.5	4252.33	4046	5502.58	6034	5527.33	5687.97	4245.61	0.421942	0.00222873	M1	Hat1
Ndufb10	254.833	263	236.778	429.778	384.111	366.556	393.481	251.537	0.645525	0.00223091	M2	Ndufb10
Itgb1Bp1	321.111	355.333	342.444	541.333	588.222	494.111	541.222	339.63	0.672259	0.00223329	M2	Itgb1Bp1
Cenpk	77.6111	88.5556	79.6667	117.278	136.556	131.5	128.444	81.9444	0.648426	0.00223464	M2	Cenpk
Mmp21	821.222	766.889	753.611	1057.33	1080.89	978.889	1039.04	780.574	0.41264	0.00223789	M2	Mmp21
Hpgds	1097.17	1092.08	1212.67	1524.17	1638.08	1730	1630.75	1133.97	0.52415	0.00223959	M1	Hpgds
Gorasp1	559.917	558	641.833	803.167	771.917	809.083	794.722	586.583	0.438115	0.00224945	M1	Gorasp1
Cc2D1A	641.889	581.889	580.111	833.778	776.556	775.889	795.407	601.296	0.403618	0.00225312	M2	Cc2D1A
Fmnl3	283.667	282.111	300	386.889	351.667	378.667	372.407	288.593	0.367847	0.00226561	M2	Fmnl3
Tbck	304.222	318.833	330.778	418.111	444.444	476.333	446.296	317.944	0.489227	0.00226719	M2	Tbck
Fbxo22	823.333	798.222	895.944	1103.44	1091	1184.22	1126.22	839.167	0.424462	0.00226775	M2	Fbxo22
Ube2V1	2423	2548.17	2339.17	3020.83	3280.33	3076.5	3125.89	2436.78	0.359292	0.00228525	M1	Ube2V1
Olfr429	523.556	496.778	491.111	702.333	628.333	675.444	668.704	503.815	0.408474	0.00228874	M2	Olfr429
Slc2A9	548.889	481.111	522.056	721.444	664.556	703.833	696.611	517.352	0.429208	0.00228882	M2	Slc2A9
Cir1	2785.83	2969.75	2746.75	4554	4596.67	3944.92	4365.19	2834.11	0.62315	0.00229583	M1	Cir1
Stx8	1908.17	1797.5	1810.92	2292.58	2405.33	2207.83	2301.92	1838.86	0.324023	0.00229853	M1	Stx8
Ccnk	976.167	966.5	1043.17	1254.17	1180.83	1247.67	1227.56	995.278	0.302617	0.00230263	M1	Ccnk
E430025E21Rik	413.889	448.667	473.667	651.556	587.111	633.889	624.185	445.407	0.486849	0.00230542	M2	E430025E21Rik
Acadl	524.667	505.5	476.5	660.333	710.5	643.5	671.444	502.222	0.418942	0.00230984	M1	Acadl
Sspn	921.111	935.889	934.889	1162.83	1267.22	1147.22	1192.43	930.63	0.357621	0.00231981	M2	Sspn
Sgca	853.778	837.444	847.278	1122.17	1058.33	1014.11	1064.87	846.167	0.331664	0.00232026	M2	Sgca
Lama1	5963.83	5663.17	5552.83	8576.33	8527.83	7534.67	8212.94	5726.61	0.520218	0.00232851	M1	Lama1
Ston2	1267.78	1286.67	1291.89	1617.22	1497	1633.22	1582.48	1282.11	0.303667	0.00232881	M2	Ston2
Ppp1R3C	746.222	810.556	777.333	1026	1145.67	1037.67	1069.78	778.037	0.4594	0.00233394	M2	Ppp1R3C
Ctnna3	1269.75	1373.17	1176.5	1808.83	2070.67	1905.67	1928.39	1273.14	0.599006	0.00233753	M1	Ctnna3
Actr2	266	282.167	287.667	332.833	357.25	354.833	348.306	278.611	0.322101	0.00233863	M1	Actr2
Ifnk	3646.83	3467.83	3472.67	4743	5125	4526.83	4798.28	3529.11	0.443212	0.00234098	M1	Ifnk
Crym	196.889	204.111	194.556	261.833	268.889	241.889	257.537	198.519	0.375506	0.00234174	M2	Crym
Ctnnbip1	1372.42	1280.33	1362.17	1603.83	1717	1626.5	1649.11	1338.31	0.301281	0.00234556	M1	Ctnnbip1
Arsk	321.889	333.167	322.833	482.389	490.667	426.556	466.537	325.963	0.517284	0.00234826	M2	Arsk
Gpx1	1614	1667.5	1681.75	2161.5	2497.42	2350	2336.31	1654.42	0.497906	0.00236209	M1	Gpx1
Fn3K	1719.5	1756.83	1716	2254.67	2159.83	2046.33	2153.61	1730.78	0.315337	0.00236215	M1	Fn3K
Boc	752.667	795	739	914.333	974.222	991.667	960.074	762.222	0.332934	0.00236829	M2	Boc
Ppy	558.056	530.444	620.778	814.222	772.5	853.667	813.463	569.759	0.513724	0.00236905	M2	Ppy
5430411K18Rik	468.222	491.778	506.111	691.667	780.444	823.444	765.185	488.704	0.646849	0.00237236	M2	5430411K18Rik
Herc1	304.222	279.667	248.111	533.278	448.556	470.111	483.981	277.333	0.803331	0.00237675	M2	Herc1
Serpina10	3891.42	3709.5	3900.67	5205.67	5195.83	4707.83	5036.44	3833.86	0.393608	0.00238543	M1	Serpina10
Alox12B	2483.5	2378	2604.5	3712.17	4326.33	4495.92	4178.14	2488.67	0.747487	0.00238678	M1	Alox12B
Kcnd3	430.556	377.722	422.389	613.111	575.889	549.333	579.444	410.222	0.498265	0.00238789	M2	Kcnd3
Tyms	882.333	906.667	790	1134.25	1202.5	1251.67	1196.14	859.667	0.476536	0.00239371	M1	Tyms
Btnl7	777.444	752.667	819.778	1146.89	1031.44	1180.44	1119.59	783.296	0.515344	0.00239568	M2	Btnl7
Efna5	1996.5	1725.08	1848.92	2411.25	2516.67	2408.67	2445.53	1856.83	0.397302	0.00239804	M1	Efna5
Cdk5Rap2	359.556	377.111	413.889	514.889	491.778	522.778	509.815	383.519	0.410677	0.00241467	M2	Cdk5Rap2
Mmab	1339.83	1453.67	1373.83	1924.83	1973	1759.5	1885.78	1389.11	0.440998	0.00242895	M1	Mmab
Smad7	1450.17	1385	1340.92	2029.17	2377.58	2079.08	2161.94	1392.03	0.635141	0.00245039	M1	Smad7
Mrpl36	442.667	398.778	365	630.778	566.278	606.444	601.167	402.148	0.580038	0.00245698	M2	Mrpl36
Manba	3752.08	3389.33	3630.58	5343	5007.83	4713.42	5021.42	3590.67	0.483843	0.00246088	M1	Manba
Dusp27	883.333	887.944	1009.89	1238.89	1305.67	1367.11	1303.89	927.056	0.492093	0.00246846	M2	Dusp27
Glrx5	510.889	460.889	477.444	617.333	585.111	617.556	606.667	483.074	0.32866	0.00247194	M2	Glrx5
F8A	814.167	705.917	750.667	964.583	984.333	971.167	973.361	756.917	0.362841	0.00247401	M1	F8A
Cdkn2A	2318.33	2285.83	2316.33	2711	2989.42	2878	2859.47	2306.83	0.309835	0.00247865	M1	Cdkn2A
Amotl2	341.333	280.722	312.833	652.556	561.444	533.444	582.481	311.63	0.90238	0.00248043	M2	Amotl2
Gle1	278	256.333	258.111	434.667	371.889	390	398.852	264.148	0.594506	0.00248789	M2	Gle1
Hyal1	2398.17	2340.67	2580.33	3107.83	3298.83	3464.25	3290.31	2439.72	0.431505	0.00249479	M1	Hyal1
Plscr1	764.833	786.167	822.167	970	1038.17	961.667	989.944	791.056	0.323569	0.0025052	M1	Plscr1
Marveld3	896.889	911.444	881.444	1148	1309.5	1297.44	1251.65	896.593	0.481305	0.00252162	M2	Marveld3
Myh8	2374.58	2604.33	2549.33	3177.33	3540.17	3351	3356.17	2509.42	0.419462	0.00252278	M1	Myh8
Foxp3	1792.33	1749.42	1660.83	2655	3046.42	2569.5	2756.97	1734.19	0.668819	0.00253054	M1	Foxp3
Rab39	407.333	365.111	413.889	537.778	502.333	518.111	519.407	395.444	0.393392	0.00253163	M2	Rab39
Pigf	2513.17	2557.67	2640.58	3398.5	3856.33	3457.67	3570.83	2570.47	0.474227	0.00253267	M1	Pigf
Patz1	401.333	389.889	417.222	542.444	542.111	492.889	525.815	402.815	0.384438	0.00253682	M2	Patz1
Crygc	670.722	702.944	681.333	865.111	828.556	917.778	870.481	685	0.34571	0.00254499	M2	Crygc
Rbl2	1543.5	1633.17	1622.67	1995.17	2139.58	1950.33	2028.36	1599.78	0.342443	0.00254593	M1	Rbl2
Pml	3719.25	3961.83	3791.33	4806.5	4583.08	5022.5	4804.03	3824.14	0.32911	0.00255405	M1	Pml
Degs1	2880.5	2810.08	2808	3522.75	3891.08	3542.67	3652.17	2832.86	0.366493	0.00255556	M1	Degs1
Rab21	391.111	413.667	377.667	471	502.778	495.667	489.815	394.148	0.313498	0.00256176	M2	Rab21
Jtb	388.778	366	347	636.111	625.778	534.444	598.778	367.259	0.705222	0.00256346	M2	Jtb
Foxred2	659.222	685.222	594.444	823.333	861.556	840.778	841.889	646.296	0.381434	0.0025725	M2	Foxred2
Ebag9	450.333	423.222	465.889	574	550.889	538.889	554.593	446.481	0.312828	0.00260431	M2	Ebag9
Ralb	2785.83	2880.75	2836.33	3837.33	4309.5	3775	3973.94	2834.31	0.487576	0.00263084	M1	Ralb
Tgif2	1442.42	1409.17	1411.33	1913.67	1882.25	1715	1836.97	1420.97	0.370451	0.00265962	M1	Tgif2
Ufm1	714.778	765.889	688.889	923.667	1032.33	1006.67	987.556	723.185	0.449497	0.00267587	M2	Ufm1
Git1	1135.33	1044.33	1072.83	1382.83	1374	1289.83	1348.89	1084.17	0.315185	0.0027049	M1	Git1
Rab17	615.889	581.889	569.889	888.667	859.778	771.278	839.907	589.222	0.511418	0.00271012	M2	Rab17
Arl6Ip5	1294.83	1397.78	1390.06	1737.67	1681.83	1851.78	1757.09	1360.89	0.368641	0.00272109	M2	Arl6Ip5
Ctbp1	1143.33	1006.17	1180	1672	1531	1530.25	1577.75	1109.83	0.507526	0.00272384	M1	Ctbp1
Ptprj	1217.5	1156.67	1253.67	1564.67	1610.17	1762.75	1645.86	1209.28	0.444697	0.00274643	M1	Ptprj
Cysltr2	1653	1391.5	1574.83	2356	2147.92	2154.67	2219.53	1539.78	0.527531	0.00275862	M1	Cysltr2
Fen1	1547.25	1380.83	1300.5	2322.25	2030.75	2110.92	2154.64	1409.53	0.612234	0.00276788	M1	Fen1
Trex1	2372.67	2470.83	2356.33	3020.83	3056.67	2808	2961.83	2399.94	0.303489	0.00276847	M1	Trex1
Echdc2	584.778	570.889	518.444	922.444	887.889	782.778	864.37	558.037	0.631289	0.00277214	M2	Echdc2
Cidea	808.444	789.889	740.222	1068	1187.33	1044.22	1099.85	779.519	0.496654	0.00277268	M2	Cidea
Akt1S1	1889.5	1984.17	1898.83	2378.25	2543.83	2315.67	2412.58	1924.17	0.326345	0.0027902	M1	Akt1S1
Cdk20	274.222	235.556	286.111	372	367.833	361.778	367.204	265.296	0.468976	0.00280142	M2	Cdk20
Cdh23	300.556	301	319.889	372.667	369.667	398.556	380.296	307.148	0.308189	0.00280818	M2	Cdh23
Odz3	127.944	153.444	155.444	231.667	215.556	208.778	218.667	145.611	0.586613	0.00281055	M2	Odz3
Auts2	501.222	446.5	548.333	820.889	803.556	950.778	858.407	498.685	0.783533	0.00282235	M2	Auts2
Bmp8A	1176.5	1105.17	1024.17	1439.67	1501.17	1401	1447.28	1101.94	0.39329	0.00282266	M1	Bmp8A
Ppp1R16B	1221.11	1155.72	1135.56	1498.44	1493.61	1388.33	1460.13	1170.8	0.318606	0.00282542	M2	Ppp1R16B
Dcc	5760	5800	5867	7473.5	7603	6863.67	7313.39	5809	0.33225	0.00282702	M1	Dcc
Mrp63	557.111	507.611	543.556	668.667	679.222	729.667	692.519	536.093	0.36937	0.00282774	M2	Mrp63
Pmch	1618.5	1585.17	1825.33	2206.17	2431.67	2375.75	2337.86	1676.33	0.47988	0.00282889	M1	Pmch
Rpl22	637.111	647.611	695.556	891.556	936.667	833.833	887.352	660.093	0.426838	0.00283247	M2	Rpl22
Trp53Bp2	2599.58	2577.67	3093.67	4052.83	3812.5	4039.17	3968.17	2756.97	0.525388	0.00284886	M1	Trp53Bp2
Agxt2L2	191	183.444	187.111	246.167	231.667	222.944	233.593	187.185	0.319528	0.00285342	M2	Agxt2L2
Myo5B	952.111	986.556	898.778	1238	1416.33	1311.78	1322.04	945.815	0.483133	0.00285552	M2	Myo5B
Cacna2D4	2911.33	3234.33	2919.5	4181.33	4512.92	3994.17	4229.47	3021.72	0.485107	0.00285691	M1	Cacna2D4
Gbas	839.111	777.556	807.889	1099.89	989.889	1046.17	1045.31	808.185	0.37118	0.00286345	M2	Gbas
Rya3	1270	1369.33	1471.44	1756.5	1760.56	1835.94	1784.33	1370.26	0.380936	0.00287813	M2	Rya3
Atcay	628	689.667	679.167	851	909.111	961.333	907.148	665.611	0.446659	0.00288	M2	Atcay
Brca1	2469.67	2420.5	2408.33	2968.83	3272.83	2993.67	3078.44	2432.83	0.339564	0.00288145	M1	Brca1
Calr	1174.17	1293.67	1197.67	1512.83	1626.67	1526.08	1555.19	1221.83	0.348047	0.00288479	M1	Calr
Bcl9L	574.111	571.667	529.667	847.778	832.889	735.667	805.444	558.481	0.528276	0.0028908	M2	Bcl9L
Hgsnat	870.667	827	867.167	1030.67	1028.42	1113	1057.36	854.944	0.306566	0.00289456	M1	Hgsnat
Tec	688.333	698	721.333	845	932.083	869.917	882.333	702.556	0.328711	0.00290031	M1	Tec
Tnxb	1276.67	1283.11	1149.67	1695.17	1571.33	1583.94	1616.81	1236.48	0.386914	0.0029087	M2	Tnxb
Mamdc4	1056.78	1093.67	1131	1589.06	1474.56	1733.39	1599	1093.81	0.547801	0.00291328	M2	Mamdc4
Aloxe3	559.111	507.611	504.333	795	930.667	793.889	839.852	523.685	0.681435	0.00291414	M2	Aloxe3
Cab39	1740.83	1894.08	1852.17	2648.5	3191.67	2853.33	2897.83	1829.03	0.663898	0.00291666	M1	Cab39
Esrrg	1576.56	1561.33	1378.39	2020.22	1923.89	1939.22	1961.11	1505.43	0.3815	0.0029253	M2	Esrrg
Olfr732	291.556	261.889	278.222	391.944	387	351.444	376.796	277.222	0.442742	0.00292745	M2	Olfr732
Hpca	256	281.444	231.944	348.333	352.889	347.667	349.63	256.463	0.447077	0.00292899	M2	Hpca
Prim2	700.083	644.333	583.917	871.583	863.333	914.667	883.194	642.778	0.458411	0.00293092	M1	Prim2
Hdac5	1475.67	1382.17	1411.33	1965.58	2140.67	1856.67	1987.64	1423.06	0.482064	0.00293374	M1	Hdac5
Cep110	1118.78	953.556	1158.89	1534	1479.89	1594.33	1536.07	1077.07	0.51213	0.00294863	M2	Cep110
Nell1	659.222	681.889	659.889	855.444	795.444	886.111	845.667	667	0.342402	0.0029531	M2	Nell1
Rabggtb	334.444	318.111	296.167	437.556	467.778	413.889	439.741	316.241	0.47563	0.0029672	M2	Rabggtb
Gramd4	991.556	1068.67	1011.78	1259.78	1375.67	1273.5	1302.98	1024	0.347601	0.00296959	M2	Gramd4
Adamts1	383.222	425.444	405	498.556	507.111	537.778	514.481	404.556	0.346781	0.00297267	M2	Adamts1
Eomes	1635.42	1823.67	1632.42	2243.25	2270.17	2114.33	2209.25	1697.17	0.380428	0.00298339	M1	Eomes
Snx13	1737.83	1822.58	1887.67	2262.83	2442.67	2545.83	2417.11	1816.03	0.412498	0.00299579	M1	Snx13
Grk6	743.667	804	839.111	995.111	1009.89	1067.28	1024.09	795.593	0.364244	0.00300133	M2	Grk6
Hipk3	723.444	748.222	815.111	946.333	989.889	1019.56	985.259	762.259	0.370222	0.00300309	M2	Hipk3
Dab2Ip	1006	1002.44	1061	1690.94	1413.11	1627.22	1577.09	1023.15	0.624252	0.0030071	M2	Dab2Ip
Tapbp	3670	4038.33	3540.5	5475.42	5561.5	4939.08	5325.33	3749.61	0.506131	0.00301759	M1	Tapbp
Mettl6	435.833	471.833	415	569.833	544.833	556.833	557.167	440.889	0.337694	0.00301951	M1	Mettl6
Bckdha	5220.75	5087	5154.33	6438.67	6775.5	7334.33	6849.5	5154.03	0.410298	0.0030231	M1	Bckdha
Gm694	676.333	707.778	664.444	851	961.333	899.611	903.981	682.852	0.404721	0.00302556	M2	Gm694
Rbbp4	879.667	801.667	814.5	1033.17	1045.5	1121	1066.56	831.944	0.3584	0.00303147	M1	Rbbp4
Rab11A	399.5	379.667	442.75	601.333	706.833	625	644.389	407.306	0.66182	0.00304479	M1	Rab11A
Myst3	4163	3812.67	3687	5048	5240.58	4852.08	5046.89	3887.56	0.376531	0.00306917	M1	Myst3
Dym	807.111	896.667	877.833	1179.56	1353.89	1207.67	1247.04	860.537	0.535195	0.00308631	M2	Dym
Dnahc5	705	721.778	786.556	948.778	964.278	1045.22	986.093	737.778	0.418537	0.00308734	M2	Dnahc5
Fyb	431.444	395.667	374.444	638.444	590.778	551.111	593.444	400.519	0.567244	0.0030941	M2	Fyb
Exoc7	3386.67	3623.67	3458	4407.5	4972.5	4571.17	4650.39	3489.44	0.414354	0.00309443	M1	Exoc7
Dip2C	1246.67	1444.33	1384	1809.39	1992.89	1835.94	1879.41	1358.33	0.46844	0.00312113	M2	Dip2C
Phyh	719.333	667.556	666.556	968.667	1131.44	988	1029.37	684.481	0.588679	0.00313086	M2	Phyh
Afp	1603.58	1435.33	1430.17	1872.83	1890.83	1835.67	1866.44	1489.69	0.325276	0.0031322	M1	Afp
Zan	480.556	488.778	517.667	638.444	634	588.278	620.241	495.667	0.323458	0.00313328	M2	Zan
Stk19	558.056	574	565.444	819.889	810.667	714.667	781.741	565.833	0.466313	0.0031358	M2	Stk19
Smtn	771.222	773.667	854.444	970.722	1021.33	998.556	996.87	799.778	0.317807	0.00314145	M2	Smtn
Prr5	216.556	189.667	215.444	326.333	300.889	359.722	328.981	207.222	0.666828	0.00314607	M2	Prr5
Atoh1	1751.83	1684	1624.33	2222.42	2445.17	2165.17	2277.58	1686.72	0.433281	0.0031461	M1	Atoh1
Syn2	708.444	720.722	681.333	849.944	920.111	950.778	906.944	703.5	0.366464	0.00314857	M2	Syn2
Mecp2	508.667	525.167	512.5	719.5	635.333	667.833	674.222	515.444	0.387407	0.00315272	M1	Mecp2
Cox6B1	239.111	248	235.333	324.556	355.333	309.444	329.778	240.815	0.45357	0.00315461	M2	Cox6B1
Trmt1	701.222	610.278	646.778	1156.56	956.111	1117.72	1076.8	652.759	0.722122	0.00315873	M2	Trmt1
Rad1	2302.83	2423.5	2493	3155.83	3095	3481.17	3244	2406.44	0.430871	0.00317104	M1	Rad1
Cpeb1	964.833	1003.08	1004	1308.33	1407.33	1235.33	1317	990.639	0.410824	0.00317134	M1	Cpeb1
Ube2K	4326.33	3956.25	3930.33	5835.67	5376.67	5230.83	5481.06	4070.97	0.42908	0.00318151	M1	Ube2K
Pols	978.833	1094	1121.33	1395.83	1571.92	1522.67	1496.81	1064.72	0.49141	0.00318563	M1	Pols
Coq9	1227.83	1278.67	1306.33	1580.89	1712.56	1552.44	1615.3	1270.94	0.345898	0.00319071	M2	Coq9
C77370	264.889	245.222	246.889	352.944	315.111	329.778	332.611	252.333	0.398506	0.00319145	M2	C77370
Hsd3B2	1335.83	1487.42	1343.17	1887.08	2210.33	2077.75	2058.39	1388.81	0.567671	0.0032131	M1	Hsd3B2
Olfr692	447	436.778	432.556	562.444	606.778	537.778	569	438.778	0.374938	0.00322522	M2	Olfr692
Zbtb32	900.833	837.833	875.667	1337.83	1248.33	1143.83	1243.33	871.444	0.512733	0.0032329	M1	Zbtb32
Arpc2	538.333	667	648.667	945.167	1131.67	1048.33	1041.72	618	0.753292	0.00324527	M1	Arpc2
Hrg	409.833	478	497.667	624	667.083	670	653.694	461.833	0.501244	0.00325695	M1	Hrg
Ncan	708.444	700.778	756.722	904.333	1020.06	1006.67	977.019	721.981	0.436424	0.0032575	M2	Ncan
Csnk2A1	2478	2170.67	2346.75	3786.5	3243.83	3419	3483.11	2331.81	0.578929	0.00326223	M1	Csnk2A1
Atp5F1	645.667	786.167	690.333	1352	1815.5	1599.92	1589.14	707.389	1.16767	0.00326305	M1	Atp5F1
Cdcp1	1214.67	1343.78	1245	1836.67	1989.44	1702.78	1842.96	1267.81	0.539683	0.00327537	M2	Cdcp1
Hipk1	279.167	299.278	341.333	432.556	438.889	475.333	448.926	306.593	0.550155	0.00327614	M2	Hipk1
Trip11	338.333	351.444	326.778	399.778	435.667	429.778	421.741	338.852	0.315702	0.00328434	M2	Trip11
Cdc2A	1067	1406.5	1215.33	1857.67	1953.83	1842	1884.5	1229.61	0.61598	0.0032848	M1	Cdc2A
Trim16	290.444	335.444	324.444	481.333	539.778	457.111	492.741	316.778	0.637358	0.00328561	M2	Trim16
Olfr398	681.333	763.889	743.222	991.833	1080.89	956.111	1009.61	729.481	0.468856	0.00328853	M2	Olfr398
Ugt2B1	2569.33	2635.33	2889.5	3607.08	4131.58	3786.83	3841.83	2698.06	0.509875	0.00328933	M1	Ugt2B1
Stard3	953.333	986.556	952.556	1187.33	1194.94	1314.67	1232.31	964.148	0.354044	0.00329088	M2	Stard3
Slc16A1	358.222	340.889	309.889	427.778	424.444	442.444	431.556	336.333	0.359655	0.0032966	M2	Slc16A1
Prokr2	427.222	418.889	384.111	521.5	557.333	511.667	530.167	410.074	0.370561	0.00330241	M2	Prokr2
1500002O20Rik	919.333	919	1000.33	1188.11	1128.78	1212.78	1176.56	946.222	0.314318	0.00331972	M2	1500002O20Rik
Slc6A9	261.333	263	275.556	329.778	371.889	370.556	357.407	266.63	0.422732	0.00334682	M2	Slc6A9
Dhx15	283.667	302.333	350.556	436.667	451.222	434	440.63	312.185	0.497164	0.00339117	M2	Dhx15
Cnr1	849.083	859.083	811.167	1286.67	1547.67	1298	1377.44	839.778	0.713915	0.00339734	M1	Cnr1
Tmf1	682.667	707.778	606.444	1190.67	1158.11	982.333	1110.37	665.63	0.738249	0.00340419	M2	Tmf1
Abcb8	710.833	677.5	635.5	856.833	842.333	809.083	836.083	674.611	0.309591	0.00340911	M1	Abcb8
Ap2M1	2003.83	1852.17	1793.83	2678.33	3176.67	2809.5	2888.17	1883.28	0.616908	0.00341508	M1	Ap2M1
Nup50	758	843.111	847.278	989.111	1026	1035.22	1016.78	816.13	0.317134	0.00342557	M2	Nup50
Cenph	481.444	506.222	445.667	601.333	642.111	602	615.148	477.778	0.364594	0.00343944	M2	Cenph
Gtf2H5	2557.67	2319.58	2523.33	3483.67	3096.17	3330.08	3303.31	2466.86	0.421234	0.00344609	M1	Gtf2H5
Tnn	200.556	214.556	237.333	282.778	288.333	283.222	284.778	217.481	0.388944	0.00345361	M2	Tnn
Bc005764	278	235.556	298.944	405.333	380.778	407.444	397.852	270.833	0.554826	0.00346034	M2	Bc005764
Fgf22	655.333	721.778	683.222	823.333	887.889	848.667	853.296	686.778	0.313203	0.0034626	M2	Fgf22
Ssh1	642.778	629.389	716	941.333	1084	1130.22	1051.85	662.722	0.666455	0.00346922	M2	Ssh1
Nmt1	783.167	812.667	774.222	1049.56	1163.72	1015.56	1076.28	790.019	0.446092	0.00347492	M2	Nmt1
Ssxb2	478.667	438.667	456.778	671.389	595.778	692.667	653.278	458.037	0.512232	0.00348263	M2	Ssxb2
Ung	1645.75	1696.83	1777.42	2049.67	2216.67	2269.17	2178.5	1706.67	0.352154	0.00350387	M1	Ung
Polr1D	4191.17	4222.17	4549.58	5166	5353.83	5602.83	5374.22	4320.97	0.3147	0.00350637	M1	Polr1D
Hcst	1671.5	1674	1681.75	2006.17	2262.92	2212.75	2160.61	1675.75	0.366632	0.00351126	M1	Hcst
Kcnj2	1769.33	1984.17	1864	2253.5	2372.33	2305.83	2310.56	1872.5	0.303274	0.00351132	M1	Kcnj2
Olig1	3783.25	3641.67	3762.5	4981.33	4445.25	4740.17	4722.25	3729.14	0.340632	0.00352133	M1	Olig1
Vegfb	1473.44	1395.67	1282.11	2204.22	2226.11	1902.89	2111.07	1383.74	0.609404	0.00353415	M2	Vegfb
Cfb	1622.08	1460.33	1419.83	2305.83	2557.67	2142.08	2335.19	1500.75	0.637859	0.00355143	M1	Cfb
Bc037034	535	523.667	620.778	758	794.333	839.444	797.259	559.815	0.510099	0.00356385	M2	Bc037034
Ai132487	257.333	266.778	238.444	345.889	408.556	399.556	384.667	254.185	0.597729	0.00357374	M2	Ai132487
Mll3	661.222	686.889	743.222	945.222	906.889	1026.44	959.519	697.111	0.460922	0.00357514	M2	Mll3
Unk	1324.67	1339.67	1247.83	1841	2253.58	2079.08	2057.89	1304.06	0.65816	0.0035817	M1	Unk
Dock6	874	971.111	957	1199.44	1280.78	1366.11	1282.11	934.037	0.45697	0.00360664	M2	Dock6
Hnrpa0	477.444	468.222	405	600.444	582.167	602	594.87	450.222	0.401938	0.0036135	M2	Hnrpa0
Aldh16A1	1164.89	1094.67	940.222	1567.89	1465.33	1502.22	1511.81	1066.59	0.503272	0.00362335	M2	Aldh16A1
Shank3	490.222	473.222	518.444	656.556	750.667	773.667	726.963	493.963	0.557479	0.00364625	M2	Shank3
Bcl10	1965.5	1714.17	1744.33	2795.5	2674.25	2424.5	2631.42	1808	0.541445	0.00364842	M1	Bcl10
Setx	666.444	659.222	696.444	853.667	905.722	983.444	914.278	674.037	0.439805	0.00365666	M2	Setx
Coq7	1680.5	1780.33	1507.67	2114.33	2201.83	2200.17	2172.11	1656.17	0.39125	0.003677	M1	Coq7
Rab5C	1772.5	1796	1588.67	2207.75	2472.33	2317.67	2332.58	1719.06	0.440312	0.00370036	M1	Rab5C
Kcnj8	487.333	529.111	520.444	695	820.889	735.667	750.519	512.296	0.550909	0.00371025	M2	Kcnj8
Gpr3	321.889	288.722	329.556	413.889	395.222	432.778	413.963	313.389	0.401548	0.0037211	M2	Gpr3
Adipoq	5057.67	4685.83	4869.67	6065.33	6894	6434.5	6464.61	4871.06	0.408329	0.00372584	M1	Adipoq
Zfp410	546.111	548	522.056	629.333	694.667	670.278	664.759	538.722	0.30329	0.00375124	M2	Zfp410
Rhob	874	875.833	914.222	1101	1216	1096.44	1137.81	888.019	0.357604	0.00375458	M2	Rhob
Bcas2	160	143.056	160.944	198.889	215.556	225.444	213.296	154.667	0.463697	0.00375943	M2	Bcas2
Vps33B	900.222	879.056	838.167	1185.89	1084	1239.94	1169.94	872.481	0.423244	0.0037787	M2	Vps33B
Elf4	264.889	231.333	246.889	313.333	330	309.444	317.593	247.704	0.358562	0.00378156	M2	Elf4
Gucy1A2	2152.33	2250.83	2274.25	3097.5	3638.67	3144.75	3293.64	2225.81	0.565355	0.0038083	M1	Gucy1A2
Nyx	253.444	271.333	270.722	332	378.667	374.444	361.704	265.167	0.447909	0.00381611	M2	Nyx
Ppp3R1	1099.08	1055.5	981.5	1773.5	2180.67	1758.33	1904.17	1045.36	0.865158	0.00382115	M1	Ppp3R1
Clec7A	1497	1397	1397.33	1901	1716	1811.83	1809.61	1430.44	0.339216	0.00382428	M1	Clec7A
Il9R	2742.5	2748.25	2518.42	4058.75	3567.17	3588.67	3738.19	2669.72	0.485652	0.00382473	M1	Il9R
Pilra	273.167	290.5	254.889	436.667	370.556	426.556	411.259	272.852	0.59193	0.00383311	M2	Pilra
Armc6	662.333	683.667	590.333	905.556	960.333	847.778	904.556	645.444	0.486916	0.00383783	M2	Armc6
Nme7	529.556	517.444	601.222	795.778	760.444	878	811.407	549.407	0.56255	0.00384277	M2	Nme7
Fkbp4	438.778	496.778	464.222	612.222	649.222	586.222	615.889	466.593	0.400507	0.00384468	M2	Fkbp4
Pdgfra	3685.08	3703.5	3400.17	4584.67	4715.42	4304.33	4534.81	3596.25	0.334547	0.00384636	M1	Pdgfra
Rps24	1081.89	1019.56	1212.33	1513.67	1456.28	1593.06	1521	1104.59	0.461506	0.00385559	M2	Rps24
Myb	1932.58	2053.17	1939.67	2384.17	2595.83	2388.5	2456.17	1975.14	0.314454	0.00385721	M1	Myb
Igf2	926.333	1029	961.333	1336	1594.17	1441.42	1457.19	972.222	0.583835	0.00387289	M1	Igf2
Il1Rap	1843.33	2050.42	2125.17	2500.67	2650.33	2674.67	2608.56	2006.31	0.37871	0.00387535	M1	Il1Rap
Zim2	659.222	646.722	720.333	876.667	841.111	930.556	882.778	675.426	0.386253	0.0038761	M2	Zim2
Pwwp2B	739	787.222	848.444	994.222	1038.56	1086.56	1039.78	791.556	0.393513	0.00389164	M2	Pwwp2B
Fzd5	3542.17	3687.5	3422.42	4928.33	5876.17	5159.33	5321.28	3550.69	0.583672	0.00390002	M1	Fzd5
Comp	1770.33	1430.17	1719.67	2240.58	2325.75	2354.33	2306.89	1640.06	0.492204	0.00390711	M1	Comp
Odf1	753.556	738	752.667	1128.78	979	994.778	1034.19	748.074	0.467242	0.00391151	M2	Odf1
Olfr399	895	917.778	1044.67	1241.83	1258.72	1333.33	1277.96	952.481	0.424083	0.00391954	M2	Olfr399
Pcsk4	527.111	502.333	545.222	625.111	687.667	655.333	656.037	524.889	0.321765	0.00392691	M2	Pcsk4
Pccb	402.222	428.611	382.778	516.111	545.778	497.778	519.889	404.537	0.361932	0.00392794	M2	Pccb
Kdm4A	936.889	1047.5	1042.44	1507.11	1671.33	1400.78	1526.41	1008.94	0.597293	0.00393553	M2	Kdm4A
Tlr7	3519	3837.33	3787.83	4830.17	4751.83	4421	4667.67	3714.72	0.329447	0.00396137	M1	Tlr7
Tsen34	1322.11	1360.89	1128.78	2184.78	2244.22	1862.44	2097.15	1270.59	0.722927	0.00397351	M2	Tsen34
Slc6A8	496.333	530.444	516.444	605.444	650.111	669.333	641.63	514.407	0.318829	0.00398656	M2	Slc6A8
Me2	2201.17	2196.67	2142.33	2835.67	3256.33	2873.17	2988.39	2180.06	0.455003	0.0039902	M1	Me2
Trim32	568.444	587.111	566.444	720.333	781.444	694.667	732.148	574	0.351085	0.00399578	M2	Trim32
Mettl3	1153.89	1182.89	1089.56	1657.89	1792.78	1510.78	1653.81	1142.11	0.534095	0.00399907	M2	Mettl3
Ppt2	3348.67	3114	3490.33	4107.5	4220.33	4505	4277.61	3317.67	0.366636	0.00400361	M1	Ppt2
Crb1	156.333	177.778	171.222	261.833	298.944	246.111	268.963	168.444	0.675135	0.00400773	M2	Crb1
Synm	254	246.222	258.111	388	364.111	446.333	399.481	252.778	0.660259	0.00401013	M2	Synm
Zcwpw1	1022.56	1154.56	1129.89	1335.44	1399.22	1366.11	1366.93	1102.33	0.310375	0.00401612	M2	Zcwpw1
Fancm	966.083	919.417	1008	1189.33	1242.17	1143.83	1191.78	964.5	0.305262	0.00401716	M1	Fancm
Col9A3	1552.33	1618	1704.5	2028.17	2274.17	2096.33	2132.89	1624.94	0.392418	0.00403445	M1	Col9A3
Ppp1R14C	308.667	294.944	326.778	480.333	498.667	417.611	465.537	310.13	0.586025	0.00405742	M2	Ppp1R14C
Lgals4	755.889	803.222	768.778	943.556	1048.22	1068.56	1020.11	775.963	0.394667	0.00407114	M2	Lgals4
Katnal1	982.5	1129.33	956.333	1523.33	1496.67	1360	1460	1022.72	0.513554	0.00408061	M1	Katnal1
Veph1	994	964.222	880.444	1252.33	1357.56	1210.78	1273.56	946.222	0.428611	0.0040932	M2	Veph1
Gltscr1	430.556	412.444	417.222	550.111	642.778	572.111	588.333	420.074	0.48599	0.00410519	M2	Gltscr1
Sp5	772	822	796.889	939.667	1014	1044.22	999.296	796.963	0.3264	0.00411162	M2	Sp5
Arhgap17	798.889	842	771.333	980.889	1103.44	1062	1048.78	804.074	0.383309	0.00412027	M2	Arhgap17
Slc5A5	708.444	604.556	704	865.111	898.444	922.611	895.389	672.333	0.413338	0.00412181	M2	Slc5A5
Galnt9	1760.33	1513.75	1525.33	2124.5	2344.33	2174.67	2214.5	1599.81	0.469084	0.0041447	M1	Galnt9
Hoxd13	2052.33	2058.33	2123.67	2619.83	3012	3042.83	2891.56	2078.11	0.476573	0.00414898	M1	Hoxd13
Serpinh1	782.444	748.222	819.778	1060.06	950.111	1040.44	1016.87	783.481	0.376165	0.00416951	M2	Serpinh1
Cxx1A	812.556	843.111	769.778	1125.72	1308.22	1126.33	1186.76	808.481	0.553741	0.00418394	M2	Cxx1A
Map3K6	1480.33	1380.83	1550.78	1956.28	1805.44	1837.5	1866.41	1470.65	0.343812	0.0041887	M2	Map3K6
Bai3	301.444	340.889	378.667	485.778	549.222	502.222	512.407	340.333	0.590343	0.00419813	M2	Bai3
Ryr1	682.667	678.111	627.889	795.778	855.778	798.889	816.815	662.889	0.301242	0.00421426	M2	Ryr1
Pcdhb3	445.778	415.778	378.667	635	615.111	551.111	600.407	413.407	0.538378	0.00422438	M2	Pcdhb3
Arfip2	764.833	700.833	680.333	931	877.167	880.333	896.167	715.333	0.325151	0.00422858	M1	Arfip2
Klrc3	706.5	659.75	695.333	845	901.667	963	903.222	687.194	0.394363	0.00423625	M1	Klrc3
Agps	2929.17	2591.33	2722.17	3784.33	3668.75	3405.92	3619.67	2747.56	0.397708	0.00425333	M1	Agps
Bach2	582.444	562.222	559.667	664.667	741.556	709.111	705.111	568.111	0.311677	0.00426097	M2	Bach2
Usp21	1072.44	980.778	1099	1461.5	1304.83	1415	1393.78	1050.74	0.407594	0.00426358	M2	Usp21
Olfr417	1151.11	1145.67	1150.67	1357.56	1459.11	1535.78	1450.81	1149.15	0.336299	0.00428273	M2	Olfr417
Mastl	573.444	575.778	549.444	672.444	709.556	753.667	711.889	566.222	0.330284	0.0042833	M2	Mastl
Dstn	663.222	657.444	616.944	784.667	858.444	787.611	810.241	645.87	0.327106	0.00429978	M2	Dstn
Sema3F	1204.33	1176.5	1084.78	1790.11	1687.83	1517.28	1665.07	1155.2	0.527439	0.00430102	M2	Sema3F
Lrrtm3	1158.5	1034.58	1129.17	1370.83	1328.5	1417.92	1372.42	1107.42	0.30952	0.0043077	M1	Lrrtm3
Cdh19	857.111	886.111	917.667	1038.33	1125.89	1143.94	1102.72	886.963	0.314124	0.00431155	M2	Cdh19
D2Ertd391E	368.778	335.444	387.889	540.444	472.667	519.333	510.815	364.037	0.488715	0.00433681	M2	D2Ertd391E
Aldob	2554.75	2356	2712.5	3315.17	3711.5	3818.33	3615	2541.08	0.508552	0.00434348	M1	Aldob
Tshb	487.333	499	457.556	614	566.278	613.333	597.87	481.296	0.312907	0.00435192	M2	Tshb
Fnbp1	386.111	425.444	413.889	557.556	586.222	511.667	551.815	408.481	0.433914	0.00435502	M2	Fnbp1
Dpm2	1957	1849.5	1896	2455.58	2216.67	2401.83	2358.03	1900.83	0.310949	0.004384	M1	Dpm2
B3Galnt1	741.5	626.833	634.167	927.333	870.667	919.5	905.833	667.5	0.440478	0.00439096	M1	B3Galnt1
Nsf	215.167	233.417	250.833	327.75	376	397.833	367.194	233.139	0.655355	0.00440226	M1	Nsf
Nin	352	381	323.778	456.889	443.444	466.667	455.667	352.259	0.371341	0.00440289	M2	Nin
Nr2C1	735.556	738	796.889	905.556	992.333	997.556	965.148	756.815	0.35081	0.00440621	M2	Nr2C1
Rhobtb3	814.444	825	890.444	1006.83	1100.94	1096.44	1068.07	843.296	0.3409	0.00440737	M2	Rhobtb3
Dusp16	741.111	706.722	637.556	1048.67	1071.67	923.667	1014.67	695.13	0.545652	0.00441151	M2	Dusp16
Slc2A10	750.667	638.778	667.333	979.833	992.333	890.556	954.241	685.593	0.477002	0.00442518	M2	Slc2A10
Carm1	1196.25	1119.17	1056.67	1678.17	1964	1639.5	1760.56	1124.03	0.647353	0.00443283	M1	Carm1
Cthrc1	751.444	790.667	883.333	1128.11	1059.94	1194.72	1127.59	808.481	0.479959	0.00443604	M2	Cthrc1
G0S2	1658.75	1519.33	1463.5	1957.83	1908.33	1871	1912.39	1547.19	0.305721	0.00447341	M1	G0S2
Cblb	2027	2338.17	2008.08	2826.5	2990.5	2758.5	2858.5	2124.42	0.428192	0.00448221	M1	Cblb
Slc30A3	229.75	242.167	211.333	291	314.667	288.75	298.139	227.75	0.388534	0.00448503	M1	Slc30A3
Cbx4	1935.42	1692.25	1801.33	2571.83	2894.92	2472.5	2646.42	1809.67	0.548316	0.00454657	M1	Cbx4
Pax2	774	753.5	805.667	1091	1354.17	1222.5	1222.56	777.722	0.652573	0.00455847	M1	Pax2
Mbd2	824	764.778	791.444	1040.44	1113.67	975.222	1043.11	793.407	0.394759	0.00456333	M2	Mbd2
Nrip1	4551.5	4560.33	4723.17	5998.83	7191	6906.33	6698.72	4611.67	0.538598	0.00457206	M1	Nrip1
Rsf1	480.556	490	432.556	566.5	603.889	596.667	589.019	467.704	0.332718	0.00457745	M2	Rsf1
Ncor1	501.333	490	539.833	611.667	673.917	651.667	645.75	510.389	0.339379	0.0046092	M1	Ncor1
Gm62	462.889	463.889	512.778	574.889	617.111	600.111	597.37	479.852	0.316037	0.00461148	M2	Gm62
Plxnc1	315.333	334.333	357.167	429.778	403.111	421.778	418.222	335.611	0.317479	0.00462566	M2	Plxnc1
Galnt14	1055.83	1104	1105	1338.5	1442.67	1545.67	1442.28	1088.28	0.406302	0.0046437	M1	Galnt14
Tgm3	793	815.833	791.833	1022.67	1203.5	1089.17	1105.11	800.222	0.465719	0.00464776	M1	Tgm3
Adhfe1	774	699	782.25	896.667	934.167	947.833	926.222	751.75	0.301105	0.00466668	M1	Adhfe1
Atp1B1	1211.5	1305.08	1181	1528.58	1687.17	1739.17	1651.64	1232.53	0.422278	0.0046789	M1	Atp1B1
Rev1	2644	3017.58	2675.17	4112.83	5128	4527.67	4589.5	2778.92	0.723814	0.00470354	M1	Rev1
Pik3Ip1	490.222	534.778	470.222	674.444	716.111	632	674.185	498.407	0.435819	0.00470513	M2	Pik3Ip1
Tcerg1L	950.778	1066.44	942.556	1227.11	1208.78	1212.78	1216.22	986.593	0.30188	0.00472234	M2	Tcerg1L
Slc25A23	903.444	945.222	845.778	1062.5	1131.44	1134	1109.31	898.148	0.304644	0.00472581	M2	Slc25A23
Gsta4	4847.08	5308.08	5091.83	6176.17	6928.33	6495.33	6533.28	5082.33	0.362316	0.00473993	M1	Gsta4
Idi1	707.667	829	790	1076.17	1232.42	1081.83	1130.14	775.556	0.543198	0.00474134	M1	Idi1
Ikbke	3126.75	2982.83	2906.5	3623.83	4105.92	3903.33	3877.69	3005.36	0.367661	0.00478356	M1	Ikbke
Slc47A1	1195.89	1087.67	1089.56	1715.78	1805.44	1501.17	1674.13	1124.37	0.574294	0.00479718	M2	Slc47A1
Calb2	259.333	221.889	246.889	302.889	322.944	313.333	313.056	242.704	0.367223	0.00481772	M2	Calb2
Pfkp	3638.5	3771	3511.33	4534.5	5148.33	4659.67	4780.83	3640.28	0.393214	0.00482067	M1	Pfkp
Itpa	1211.5	1154.83	1054.5	1493.33	1493.42	1394	1460.25	1140.28	0.35683	0.00482598	M1	Itpa
Ktn1	2463.67	2378	2384.17	3112.58	3001.17	2788.83	2967.53	2408.61	0.30106	0.0048272	M1	Ktn1
Olfr547	620.889	655.333	627.889	770.556	802.889	872.889	815.444	634.704	0.361503	0.00482735	M2	Olfr547
Cma1	855.083	857.167	1089.67	1434.75	1738.17	1628.17	1600.36	933.972	0.776946	0.00484312	M1	Cma1
Gphn	4068.08	4124.67	4146	4951.5	5368	5697.83	5339.11	4112.92	0.376438	0.00484632	M1	Gphn
Rbbp5	717.111	668.667	675.444	997	998.333	863.778	953.037	687.074	0.472067	0.00485551	M2	Rbbp5
H28	418.111	426.556	575.889	1016.89	1059.94	1358.89	1145.24	473.519	1.27416	0.00486939	M2	H28
Dok2	1465	1292.67	1228.5	1839.17	1777	1712.83	1776.33	1328.72	0.418863	0.00488964	M1	Dok2
Nr2F2	538.333	526.167	436.833	682.667	705.667	675.083	687.806	500.444	0.458791	0.0049043	M1	Nr2F2
Tph2	3017	2940.17	3139.58	3806	4440	4363.83	4203.28	3032.25	0.471126	0.00490667	M1	Tph2
Zcchc11	1236.5	1265	1170.08	1471.83	1576.83	1661.17	1569.94	1223.86	0.359274	0.00492255	M1	Zcchc11
Erc1	318.778	302.333	291	390.667	461.778	442.444	431.63	304.037	0.505547	0.00493199	M2	Erc1
Casp8Ap2	399.5	438	405.333	597.667	605.167	523.5	575.444	414.278	0.474078	0.00493217	M1	Casp8Ap2
Ghrhr	3934.58	4200.83	4263.33	5123.33	5760	5906.83	5596.72	4132.92	0.437422	0.00494642	M1	Ghrhr
Vps13B	219.333	223	229.611	292.389	294.333	337.333	308.019	223.981	0.459638	0.00495206	M2	Vps13B
Cox6B2	470.111	451.889	483.222	689.667	857.444	880.222	809.111	468.407	0.788574	0.00497024	M2	Cox6B2
Il15	356	381.5	341.667	471.333	535.833	474.833	494	359.722	0.457628	0.00498057	M1	Il15
Prkag2	383.75	402.417	384.083	542.833	657.5	566.333	588.889	390.083	0.594213	0.00499651	M1	Prkag2
Brwd3	316.222	325.222	384.111	520.556	595.778	655.333	590.556	341.852	0.788702	0.00499862	M2	Brwd3
Apoa4	3478.17	3316.08	3020.67	4455.58	4391.08	4050.67	4299.11	3271.64	0.394025	0.00500557	M1	Apoa4
Prpsap1	1152.56	1106.06	1258.89	1699	1648.33	1960.89	1769.41	1172.5	0.593678	0.00504364	M2	Prpsap1
Mtmr2	1869.5	2024.92	2183	2729	3241.83	3016.67	2995.83	2025.81	0.564462	0.00505571	M1	Mtmr2
Ppp2Cb	434.611	442.5	426.333	553.556	644.667	573.778	590.667	434.481	0.44305	0.00507372	M2	Ppp2Cb
Trim36	639.111	724.222	719.444	1027.94	898.444	942	956.13	694.259	0.461732	0.00508726	M2	Trim36
Wipi1	2454.83	2645.33	2429.67	3395.67	3063.42	3123.17	3194.08	2509.94	0.347747	0.00509359	M1	Wipi1
Stat5A	1158.5	1062.33	1096.58	1382.17	1579	1439.67	1466.94	1105.81	0.407717	0.00509628	M1	Stat5A
Klf6	596.667	608.444	677.889	911.778	878	1045.22	945	627.667	0.590316	0.00509734	M2	Klf6
Zik1	596.667	679.556	649.667	935.778	853.444	824.611	871.278	641.963	0.440643	0.00509986	M2	Zik1
Sncb	1027	1144.17	1165.67	1404.17	1592.17	1576.08	1524.14	1112.28	0.454477	0.00510523	M1	Sncb
Rab38	293.611	320	319.889	385	441.889	418.889	415.259	311.167	0.416325	0.00511112	M2	Rab38
Nup153	1119.58	1127.5	1136.92	1745.17	1465.25	1553.83	1588.08	1128	0.49352	0.00512394	M1	Nup153
Cpa2	547.111	583.667	590.333	724.333	671.778	742	712.704	573.704	0.312997	0.00512685	M2	Cpa2
Exoc4	1048.67	985.556	894.333	1415	1267.22	1301.33	1327.85	976.185	0.443867	0.00512803	M2	Exoc4
Wbscr17	977.667	967.5	1016.17	1238.17	1390.17	1231.5	1286.61	987.111	0.382292	0.00513185	M1	Wbscr17
Gtf2Ird1	2218.33	2270.17	1994.67	3661	4984.75	4363	4336.25	2161.06	1.00471	0.00514124	M1	Gtf2Ird1
Pafah1B3	1893.17	1798.83	1718	2661.17	3047.17	2507.17	2738.5	1803.33	0.60272	0.00514543	M1	Pafah1B3
Stk11Ip	531.889	509.889	451.222	766.556	797.722	672.556	745.611	497.667	0.583244	0.00515214	M2	Stk11Ip
Gm22	1011	1064.89	1070.61	1286.33	1299.83	1440.78	1342.31	1048.83	0.355938	0.00516762	M2	Gm22
Fxn	915.556	929.5	915.889	1125.72	1221.89	1086.56	1144.72	920.315	0.314798	0.00517231	M2	Fxn
Pafah1B2	3379.17	3325.08	3504.42	4125.25	4386.58	4728	4413.28	3402.89	0.375091	0.00519384	M1	Pafah1B2
Prdm5	732.444	678.111	825.778	1111.67	1035.22	1215.67	1120.85	745.444	0.588423	0.00519455	M2	Prdm5
Rragc	726.889	758.778	845.778	1030.06	981.222	1081.44	1030.91	777.148	0.407653	0.00519668	M2	Rragc
Sqle	3700.5	3531.5	3472.67	4767.17	5221.83	4478.33	4822.44	3568.22	0.434559	0.00523423	M1	Sqle
Acvr1B	1695.75	1745.5	1645.33	2250.17	2309.17	2027.5	2195.61	1695.53	0.372888	0.00524042	M1	Acvr1B
Lgals3Bp	443.667	450	457.556	684.556	799.722	643.778	709.352	450.407	0.655271	0.00524073	M2	Lgals3Bp
Chmp4B	333.667	341.889	311.556	451.111	437	512.778	466.963	329.037	0.505058	0.0052443	M2	Chmp4B
Mast2	374.556	377.722	351.444	736.667	609.444	576.889	641	367.907	0.800982	0.00524844	M2	Mast2
Frat2	2438.33	2385.83	2529	2893.83	3233.83	3012.67	3046.78	2451.06	0.313881	0.00527988	M1	Frat2
Fdx1L	132.167	153.444	133.389	184.333	177.444	177.444	179.741	139.667	0.36393	0.00528575	M2	Fdx1L
Mink1	341.333	372.444	401.056	481.333	494.111	536.667	504.037	371.611	0.439736	0.00528604	M2	Mink1
Zfp418	717.111	756.111	805.611	947.556	921.111	1007.44	958.704	759.611	0.335824	0.00531052	M2	Zfp418
Srrm3	1087.67	1098.11	1035.67	1396.33	1409.22	1261	1355.52	1073.81	0.3361	0.00531648	M2	Srrm3
Olfr166	512.778	542.722	562.222	648.444	679.222	724.333	684	539.241	0.343067	0.00532338	M2	Olfr166
Cstf1	564.333	568.333	537	774.583	721	675.083	723.556	556.556	0.378578	0.00534526	M1	Cstf1
Slc25A31	462	423.222	448.111	556	520.111	572.111	549.407	444.444	0.305873	0.00534567	M2	Slc25A31
Snrpb2	302.556	283.556	277.333	388	423.444	363.778	391.741	287.815	0.444758	0.00534641	M2	Snrpb2
Zfp42	273.5	284	277	374.667	350	329.667	351.444	278.167	0.337347	0.00539822	M1	Zfp42
Actr3	626.833	546.167	548.5	745.5	718.25	718.167	727.306	573.833	0.34193	0.0054127	M1	Actr3
Rpa2	1501.25	1405.5	1535	1774.17	1958.5	1992.5	1908.39	1480.58	0.366189	0.00541479	M1	Rpa2
Irak1	1478	1511	1362.17	2155	2621	2176.5	2317.5	1450.39	0.67613	0.00542421	M1	Irak1
Sra1	925.889	1013.33	1042.44	1279.17	1336.56	1473.78	1363.17	993.889	0.455805	0.00543907	M2	Sra1
Rps6Ka3	1319.25	1390.08	1451.17	1651.75	1841.83	1797.5	1763.69	1386.83	0.346806	0.00544011	M1	Rps6Ka3
Entpd1	2953.67	2726	2683.42	3622	3407.17	3326.83	3452	2787.69	0.30836	0.00546862	M1	Entpd1
Sept2	2481.83	2137.17	2386.83	3183.33	2972.67	2941.92	3032.64	2335.28	0.37698	0.0054746	M1	Sept2
Dcakd	442.667	393.111	411	521.5	523	491.778	512.093	415.593	0.301235	0.00549896	M2	Dcakd
Samd7	547.111	593.222	573.944	704.333	817.667	788.333	770.111	571.426	0.4305	0.00552975	M2	Samd7
Flcn	1281.17	1479.83	1298.83	1715.83	1916.33	1895.67	1842.61	1353.28	0.445294	0.00553397	M1	Flcn
Psma7	236.333	249.5	229.833	335.583	420.5	371.917	376	238.556	0.656407	0.00554602	M1	Psma7
Dak	447	420	401.056	760.667	670.778	604.778	678.741	422.685	0.683277	0.00555737	M2	Dak
Aif1	1327.28	1392.39	1270.17	1803.22	1867.56	1626.72	1765.83	1329.94	0.408983	0.00555739	M2	Aif1
Id2	2218.33	2288.83	2004.42	2810.5	2682.42	2641.08	2711.33	2170.53	0.320957	0.00557375	M1	Id2
Lipc	6890.5	6915.33	6450.67	8458.5	8746.83	7879	8361.44	6752.17	0.308402	0.00558664	M1	Lipc
Cdyl	408.222	420	370.556	548	543.833	491.111	527.648	399.593	0.401046	0.00560474	M2	Cdyl
Gpr26	330.222	282.111	300.833	376.556	387	382.611	382.056	304.389	0.327867	0.00561108	M2	Gpr26
Ndufa4	2266.83	2203.25	2297.25	2961.33	2892.67	2627	2827	2255.78	0.325647	0.0056648	M1	Ndufa4
Gpr180	994	900.556	983.444	1202.33	1178.89	1310.67	1230.63	959.333	0.359293	0.00567686	M2	Gpr180
Phkg2	345.167	379.778	377.667	433.556	464.611	474.611	457.593	367.537	0.316174	0.00569725	M2	Phkg2
Lnx2	629.889	649.667	603.444	836.444	771.278	749.667	785.796	627.667	0.324157	0.00571603	M2	Lnx2
Gfap	2986.67	2990.5	2913.5	4554.92	4512.92	3800.83	4289.56	2963.56	0.533499	0.00572439	M1	Gfap
Eef1G	1002.67	905.833	979.833	1409.67	1678.17	1386.5	1491.44	962.778	0.631435	0.00572479	M1	Eef1G
Bmpr1A	3286	3395.5	3433	4113.5	4443.67	3962.33	4173.17	3371.5	0.307752	0.00573973	M1	Bmpr1A
Gprc5B	2264.25	2245.83	2338.67	2920.08	3518.17	3240.5	3226.25	2282.92	0.49898	0.00574179	M1	Gprc5B
Olfr669	640.222	696.667	737	854.667	840.5	889.444	861.537	691.296	0.317609	0.00574629	M2	Olfr669
Mstn	472.667	488.667	510	626.833	677.5	594.5	632.944	490.444	0.367989	0.00575088	M1	Mstn
Ezh2	1460.5	1431.33	1614.08	2215.33	1996.83	2404.67	2205.61	1501.97	0.55432	0.00576375	M1	Ezh2
Lima1	390	428.611	424.444	511.111	589.444	563.556	554.704	414.352	0.420861	0.00576959	M2	Lima1
Ext2	2114.33	2273	1999.5	2569.5	2813	2722.17	2701.56	2128.94	0.343652	0.00577419	M1	Ext2
Tsfm	926.667	961.333	883.333	1203.22	1280.78	1120	1201.33	923.778	0.379019	0.00577856	M2	Tsfm
Cxcl16	803.667	766.889	893.111	1065.22	1049.61	1156.78	1090.54	821.222	0.409194	0.00583551	M2	Cxcl16
Bmp10	1788.5	1916.67	2183	2865.5	3570	3220.17	3218.56	1962.72	0.713557	0.00583962	M1	Bmp10
Tmprss7	798.889	833.444	829.889	998.444	1132.89	1021.44	1050.93	820.741	0.356663	0.00584474	M2	Tmprss7
Tob1	3731.33	3791.5	3818	5664.5	4893.25	4905.17	5154.31	3780.28	0.447286	0.005851	M1	Tob1
Prss7	309.889	321.333	329.556	401.333	422.167	468.333	430.611	320.259	0.427145	0.00586027	M2	Prss7
Bcam	713.222	631.889	642.667	852	839.111	793.889	828.333	662.593	0.322089	0.00589923	M2	Bcam
Ehd2	4263.67	4268.75	4120.83	5396.83	6288.17	5515.83	5733.61	4217.75	0.44297	0.00590311	M1	Ehd2
Ptpn3	386.111	407.444	455.333	576.889	699	695.556	657.148	416.296	0.658608	0.00590421	M2	Ptpn3
Suz12	2417.67	2429.5	2520.33	3882	5224.17	4502	4536.06	2455.83	0.885226	0.00590474	M1	Suz12
Olfr352	583.778	487.111	604.444	832.778	747.222	831.333	803.778	558.444	0.525383	0.00590913	M2	Olfr352
Ccl21A	941.111	953.556	1175.39	1417.94	1437.33	1504.56	1453.28	1023.35	0.506008	0.00592277	M2	Ccl21A
Alx3	264	249.111	280.778	380.167	352.889	330.778	354.611	264.63	0.422263	0.0060659	M2	Alx3
Itgb1Bp3	2524	2595.42	2362.33	3047.67	3482	3232.83	3254.17	2493.92	0.383875	0.00609342	M1	Itgb1Bp3
Spast	1072.44	1055.56	1000.33	1569.33	1731.39	1397.67	1566.13	1042.78	0.586772	0.00609489	M2	Spast
Tagln2	2230	2187.33	2026.83	3294.67	4163.25	3414.67	3624.19	2148.06	0.754629	0.0061011	M1	Tagln2
Foxd4	284.667	355.333	339.556	445.722	509.556	473.667	476.315	326.519	0.544751	0.00610257	M2	Foxd4
Slc7A10	539	519.333	433.556	759.778	750.667	669.333	726.593	497.296	0.547041	0.00610349	M2	Slc7A10
Egr3	1846.17	1716.17	1728.67	2310	2150.17	2083.67	2181.28	1763.67	0.306596	0.00611684	M1	Egr3
Pex26	639.111	627.333	577.667	828.556	752.222	756.722	779.167	614.704	0.342041	0.00612221	M2	Pex26
Maf	1160.67	1183.5	1170.08	1382.83	1557.33	1421.08	1453.75	1171.42	0.311525	0.00612737	M1	Maf
Stx5	1262.25	1417.67	1281.17	1779.25	1985.58	1712.83	1825.89	1320.36	0.467666	0.00613789	M1	Stx5
Kank2	195.889	165.5	204.111	248.778	271.056	258.222	259.352	188.5	0.460346	0.00613913	M2	Kank2
Bad	1950.67	1897.5	1930.67	2315.67	2601.33	2337.33	2418.11	1926.28	0.328065	0.00616393	M1	Bad
Pcdhb2	789.389	751.556	755.444	967.667	1159.67	1067.28	1064.87	765.463	0.476273	0.00617789	M2	Pcdhb2
Bcas1	360.556	381	370.556	519.889	592.556	490.111	534.185	370.704	0.527073	0.00619129	M2	Bcas1
Grin3B	1815.5	1575.67	1562.5	2110.17	2313.08	2155.25	2192.83	1651.22	0.409262	0.00619474	M1	Grin3B
Bub1	906	844.5	860.5	1324.75	1727	1743.42	1598.39	870.333	0.876979	0.00620964	M1	Bub1
Rnf14	429.556	511.111	462.889	614	718.222	683.222	671.815	467.852	0.522012	0.00621407	M2	Rnf14
Rangap1	1231.92	1300.5	1100.67	1797.42	2077.67	1717.33	1864.14	1211.03	0.622277	0.00622025	M1	Rangap1
Fzd9	1398.17	1406.5	1442.67	1809.67	1812.33	1625.5	1749.17	1415.78	0.305073	0.00623565	M1	Fzd9
Pold1	746.333	579.5	724.667	1028.42	941.333	1002.42	990.722	683.5	0.535539	0.00624748	M1	Pold1
Smpd2	4692.5	4302.67	4369	6729.67	8934.5	7905.75	7856.64	4454.72	0.818577	0.006306	M1	Smpd2
Apoa2	2558.5	2673.75	2570.75	3408.67	3781.83	3231.17	3473.89	2601	0.417485	0.00630727	M1	Apoa2
Kcne4	297.944	353.333	342.444	441.889	435.667	413.889	430.481	331.241	0.378071	0.00635315	M2	Kcne4
Zfp667	571.333	633.722	633.778	727.444	773.444	797.722	766.204	612.944	0.321972	0.00636831	M2	Zfp667
Hoxa7	1692.33	1625.5	1591	2369.17	2506.33	2076.67	2317.39	1636.28	0.502082	0.00636969	M1	Hoxa7
Otor	907.333	869.5	814.167	1194	1112.67	1052.94	1119.87	863.667	0.374785	0.00639849	M2	Otor
Scg2	1171.17	1219.33	1145.83	1493.33	1505.33	1356.92	1451.86	1178.78	0.300612	0.00639999	M1	Scg2
Arntl	2013.83	2159.25	1986.42	2434.58	2701.83	2518.5	2551.64	2053.17	0.313573	0.00640686	M1	Arntl
Mllt10	931.5	946.333	1070.61	1252.33	1251.22	1369.22	1290.93	982.815	0.393415	0.00640804	M2	Mllt10
Gtf2F2	995.167	928.333	918.5	1174.67	1313.67	1173.83	1220.72	947.333	0.365791	0.00641418	M1	Gtf2F2
Smoc1	1078.89	1108.33	1029.89	1373	1441.89	1268.67	1361.19	1072.37	0.34406	0.00641835	M2	Smoc1
Hs6St1	554.833	528.167	635.5	740.167	819.5	778.667	779.444	572.833	0.444331	0.00642044	M1	Hs6St1
C4Bp	526.083	498.667	512.5	711.167	642	622.667	658.611	512.417	0.362109	0.00642661	M1	C4Bp
2010007H12Rik	413	451.889	467.111	547.111	609.444	624.778	593.778	444	0.419363	0.00643172	M2	2010007H12Rik
Hao1	615.333	515	535.5	722.333	758.667	712.167	731.056	555.278	0.396771	0.00644735	M1	Hao1
Pdp2	146	177.778	160.944	212	208.556	208.778	209.778	161.574	0.376666	0.00645649	M2	Pdp2
Dnase1L1	418.111	420.889	419.556	543.556	630.778	542.111	572.148	419.519	0.447654	0.00649786	M2	Dnase1L1
Rbck1	1486.67	1438.22	1650.22	1881.11	1855.89	1966.22	1901.07	1525.04	0.31797	0.00651182	M2	Rbck1
Mlkl	647.667	618.944	734.278	879.167	840.5	913.222	877.63	666.963	0.396006	0.00652734	M2	Mlkl
Stx4A	6102.25	6104	5438.17	8300.67	8129.58	7269.5	7899.92	5881.47	0.42566	0.00653588	M1	Stx4A
Snx5	926.667	865.111	740.889	1360.44	1285.89	1154.22	1266.85	844.222	0.585553	0.00654108	M2	Snx5
Commd5	782.444	759.889	914.222	1107.11	1134.89	1259.44	1167.15	818.852	0.511313	0.00657818	M2	Commd5
Ing5	544.111	557.333	584.333	685.333	750.667	671.556	702.519	561.926	0.322156	0.00658738	M2	Ing5
Mgat4B	2660.5	2722.17	2573.17	3736.25	3623.42	3203.33	3521	2651.94	0.408935	0.00661056	M1	Mgat4B
Tnfrsf9	1929.83	1798.83	1810.92	2595.67	2501.83	2236.08	2444.53	1846.53	0.404741	0.00662028	M1	Tnfrsf9
Cd59B	3440.08	3278.08	3302.33	4117.33	4879.67	4529.83	4508.94	3340.17	0.43287	0.00664641	M1	Cd59B
Itfg2	562.111	561.333	599.222	693.667	707.333	779.944	726.981	574.222	0.340309	0.00665326	M2	Itfg2
Ephx2	1117.58	1022.33	1088.42	1374.67	1262.33	1411.33	1349.44	1076.11	0.326539	0.00668544	M1	Ephx2
Rhoc	1012	949.222	984.333	1174.67	1244.33	1345.89	1254.96	981.852	0.354068	0.00669746	M2	Rhoc
Cenpp	401.333	377.111	393.889	487	535.556	580.111	534.222	390.778	0.451092	0.00672009	M2	Cenpp
Uqcrq	369.667	395	354.278	511.111	497.778	450.111	486.333	372.981	0.382841	0.00672768	M2	Uqcrq
Dhdh	643.667	686.889	619.889	974.444	1066.22	863.778	968.148	650.148	0.574459	0.00673516	M2	Dhdh
Trpa1	427.222	482.111	470.222	593.333	664.556	586.222	614.704	459.852	0.418722	0.00673601	M2	Trpa1
Ptgfrn	576.889	600.333	603.444	717.111	822	836.667	791.926	593.556	0.415982	0.00677536	M2	Ptgfrn
Prdm9	385	379.778	443.556	517.667	500.556	526.167	514.796	402.778	0.354018	0.00678477	M2	Prdm9
Atpgd1	1342	1293.67	1245.67	1765.33	1936.33	1626.5	1776.06	1293.78	0.457087	0.00678861	M1	Atpgd1
Sgcg	724.444	700.778	619.889	900.889	984.111	872	919	681.704	0.43092	0.00679129	M2	Sgcg
Mdc1	2023.67	2179.67	1991.67	2639.42	2826.67	2487.17	2651.08	2065	0.36044	0.0068006	M1	Mdc1
Calcoco1	529.556	508.778	538.222	812.778	766.889	974.111	851.259	525.519	0.695857	0.00681756	M2	Calcoco1
Il6St	1614	1484.33	1315.67	1893.5	1926.17	1984.25	1934.64	1471.33	0.39494	0.00684888	M1	Il6St
4931432M23Rik	558.056	532.944	544.222	808.889	768.778	675.444	751.037	545.074	0.462432	0.00686451	M2	4931432M23Rik
Polk	5245.75	5320	5011.17	6750.67	7686.5	6588.83	7008.67	5192.31	0.432765	0.00687213	M1	Polk
Stat3	3122	2772.67	2643.17	4716.17	3876.5	4270.33	4287.67	2845.94	0.591285	0.00688409	M1	Stat3
Gapdh	1602.5	1814.67	1608.92	2078.67	2314.67	2149.17	2180.83	1675.36	0.380407	0.00688655	M1	Gapdh
Lmln	417.444	396.944	345.833	639.222	528.778	581.111	583.037	386.741	0.592221	0.00689373	M2	Lmln
Ttc23	420.444	469.111	460.889	579.222	683.222	612.222	624.889	450.148	0.4732	0.00691626	M2	Ttc23
Ppp1R8	368.778	390.556	425.444	635	603	769.611	669.204	394.926	0.760863	0.00692192	M2	Ppp1R8
Gbx2	2450.83	2415.83	2270.17	3095	3749	3338	3394	2378.94	0.512665	0.00694322	M1	Gbx2
Pla2G4A	870.667	869.333	763.917	1272.25	1436.67	1155.83	1288.25	834.639	0.626189	0.00694488	M1	Pla2G4A
Actn3	381.833	449	445.75	609.667	555.5	551.917	572.361	425.528	0.427672	0.00695665	M1	Actn3
Aurkb	2529	2265.5	2491.17	3143.83	3007.42	2871.67	3007.64	2428.56	0.308533	0.00702723	M1	Aurkb
Pdap1	221.111	219.5	176.722	287.389	274.222	287.556	283.056	205.778	0.459998	0.00704665	M2	Pdap1
Arpc4	849.083	760.167	886.167	1180	1210.17	1049.33	1146.5	831.806	0.462918	0.00706857	M1	Arpc4
Nfkbiz	577.667	599.111	601.222	735.778	693.667	790.389	739.944	592.667	0.320196	0.00708137	M2	Nfkbiz
Psmd6	426	403.167	387.667	550.833	697.333	661.167	636.444	405.611	0.649937	0.0070838	M1	Psmd6
Nr1D2	1742	1805	1967.5	2454.5	2443.5	2837	2578.33	1838.17	0.488171	0.00709294	M1	Nr1D2
Ebp	2933.17	3200.83	2980.75	3603.25	4086.33	3965.33	3884.97	3038.25	0.354664	0.00711583	M1	Ebp
Rhpn2	459.444	477.111	535.444	614	662.667	694.667	657.111	490.667	0.421394	0.00712438	M2	Rhpn2
Proc	3933.92	4082.33	4078.67	5372.42	6475.5	5532.5	5793.47	4031.64	0.523062	0.00713641	M1	Proc
Rfwd2	2978.83	3211.25	3298.08	6159.5	9265.83	8778	8067.78	3162.72	1.351	0.00717512	M1	Rfwd2
Arl4D	1373.67	1264.17	1316.17	1564.67	1733.5	1588.83	1629	1318	0.305636	0.00718434	M1	Arl4D
Olfr57	528.444	565.056	588.333	677.333	747.222	777.111	733.889	560.611	0.388561	0.00723722	M2	Olfr57
Kdm4C	931.5	891.222	982.444	1107.11	1156.67	1235.89	1166.56	935.056	0.319131	0.0072408	M2	Kdm4C
Tuba4A	6268.5	5764.42	5942.5	7931.5	8648.83	7382	7987.44	5991.81	0.414743	0.00724258	M1	Tuba4A
Tspan17	526.056	567.778	598	672.444	741.556	718.222	710.741	563.944	0.33377	0.00726217	M2	Tspan17
Engase	3594	3966.25	3991.83	4547.92	5030.92	4935.5	4838.11	3850.69	0.329325	0.00726741	M1	Engase
Kat5	1603.58	1516.67	1414.5	2533.5	2695.33	2103.08	2443.97	1511.58	0.693167	0.00728036	M1	Kat5
Dgkh	4566.25	4191.33	4304.33	5669.83	6863.67	6077.83	6203.78	4353.97	0.510815	0.00731635	M1	Dgkh
Grcc10	1060.67	1036	1061.67	1329.33	1382.67	1213	1308.33	1052.78	0.313529	0.00732508	M1	Grcc10
Recql	1076	960.25	1017.5	1200.92	1285	1330.17	1272.03	1017.92	0.321511	0.00732621	M1	Recql
Snx3	322.889	349.444	364	415.778	420.667	453	429.815	345.444	0.315262	0.00732775	M2	Snx3
Zhx2	470.111	473.778	471.556	616.444	553.778	642.444	604.222	471.815	0.356859	0.00734666	M2	Zhx2
Atp6V0D1	323.333	284	260.917	397.917	395.417	373.5	388.944	289.417	0.426416	0.00735417	M1	Atp6V0D1
Vim	1122	1105.17	1084.83	1374.67	1484.33	1295	1384.67	1104	0.326799	0.00739297	M1	Vim
Snw1	415.083	397.833	455.833	526.083	508.917	550.833	528.611	422.917	0.321833	0.00739684	M1	Snw1
Rdh10	633	646.722	691.667	843.333	857.444	981.056	893.944	657.13	0.444007	0.00739806	M2	Rdh10
Popdc3	401.333	479.111	469.111	584	669.111	619.222	624.111	449.852	0.472353	0.00740149	M2	Popdc3
Mapt	2931.17	2718	2743.33	3922.33	3492	3454	3622.78	2797.5	0.372958	0.0074082	M1	Mapt
Rnf19A	2204.33	2152.83	2241.5	2556	2913.83	2873.17	2781	2199.56	0.338392	0.00742374	M1	Rnf19A
Parg	703.167	777.5	745.5	1193.17	1380.83	1064.92	1212.97	742.056	0.708947	0.00750228	M1	Parg
Trap1	450.333	434.667	418.111	565.444	582.167	510.167	552.593	434.37	0.347291	0.00750886	M2	Trap1
Riok2	957	1025.11	984.333	1170.33	1301.83	1349.56	1273.91	988.815	0.365488	0.00754015	M2	Riok2
Txndc15	387.222	395.667	402.111	487.778	577.222	518.111	527.704	395	0.417875	0.00756335	M2	Txndc15
Nusap1	939.667	869.5	956	1173.33	1188.22	1073.22	1144.93	921.722	0.31285	0.00759076	M2	Nusap1
Esm1	514.556	525.444	543.556	777.556	795.444	978.889	850.63	527.852	0.688398	0.00762884	M2	Esm1
Ivns1Abp	578.556	528.444	603.444	853.667	739	751.444	781.37	570.148	0.45467	0.00765009	M2	Ivns1Abp
Pde9A	625.111	637.667	619.056	733.444	791.889	845.667	790.333	627.278	0.333357	0.00769883	M2	Pde9A
Malt1	1235.33	1049.33	1177.67	1456.33	1426.5	1416	1432.94	1154.11	0.312201	0.0077379	M1	Malt1
Ddc	661.333	574.167	577.667	831.333	921.083	786.167	846.194	604.389	0.485512	0.00774682	M1	Ddc
Mrvi1	1040	1025.11	1148.33	1375.78	1266.11	1316.11	1319.33	1071.15	0.300651	0.00775482	M2	Mrvi1
Acer2	1577.33	1387.33	1491.33	2338.67	2056	1954.08	2116.25	1485.33	0.510723	0.00776516	M1	Acer2
Pskh1	689.667	726	836.889	1041.56	977.222	1113.67	1044.15	750.852	0.475726	0.00777265	M2	Pskh1
Neto2	810.444	919	853.333	1130.83	1204.56	1051.78	1129.06	860.926	0.391155	0.00779945	M2	Neto2
Akap9	466.5	544.333	451.417	693.5	678.833	622.667	665	487.417	0.448199	0.00784377	M1	Akap9
Clcn7	1184.5	1232.5	1302.17	1665.17	1890	1589.83	1715	1239.72	0.468192	0.00787588	M1	Clcn7
Ccndbp1	592.222	567.778	527.222	747	853.444	728.111	776.185	562.407	0.464785	0.0078799	M2	Ccndbp1
Fam132A	1948.5	1753.75	1733.25	2267.83	2296	2132	2231.94	1811.83	0.300851	0.00788463	M1	Fam132A
Akap4	3602.5	3833.92	3787.83	4439.67	4561	5016.33	4672.33	3741.42	0.320559	0.00793391	M1	Akap4
Prkab1	3501	3562.33	3705.67	4246.83	4925	4629	4600.28	3589.67	0.357871	0.00793496	M1	Prkab1
Mettl7B	536.056	501.222	460.889	641.056	606.778	609.444	619.093	499.389	0.309991	0.00795092	M2	Mettl7B
Ppp2R5C	1956	2100.17	2213	2533.5	2907.25	2798.33	2746.36	2089.72	0.39421	0.00795684	M1	Ppp2R5C
Fli1	926.333	782.5	799.833	1271.33	1238.75	1083.17	1197.75	836.222	0.518369	0.0079977	M1	Fli1
Kera	3866.67	3930.17	3790.42	4669	5392.25	4821.17	4960.81	3862.42	0.361071	0.00800162	M1	Kera
Strc	284.667	271.333	226.667	355.556	340.222	362.556	352.778	260.889	0.435324	0.00802105	M2	Strc
Galc	2899.92	3233.83	3198.5	3668.5	4009	4075.83	3917.78	3110.75	0.332773	0.00804287	M1	Galc
Fam134B	537	571.667	595.222	760.667	795.444	685.444	747.185	567.963	0.395669	0.00806395	M2	Fam134B
Tmem43	445.778	479.111	449.444	529	586.222	591.667	568.963	458.111	0.312637	0.00808021	M2	Tmem43
Dmc1	2231.5	2184	2146.67	2822	3096.17	2636.42	2851.53	2187.39	0.382525	0.00809341	M1	Dmc1
Mc2R	2226.25	2038.83	2070.67	3079.25	2668.33	2701.17	2816.25	2111.92	0.415222	0.00809404	M1	Mc2R
Vamp1	1291.67	1370.25	1345	1679.5	1774	1552.83	1668.78	1335.64	0.321262	0.00810283	M1	Vamp1
Tcf20	882.389	859.333	782.444	1290.83	1205.44	1069.78	1188.69	841.389	0.498522	0.00813364	M2	Tcf20
Abo	622.667	679.167	654.333	1022.67	1404.17	1171	1199.28	652.056	0.879099	0.00818497	M1	Abo
Crls1	652.5	663.5	574	800	756.167	808.083	788.083	630	0.322996	0.00822659	M1	Crls1
Kif2C	1058	996.444	904.889	1296.61	1191.67	1261	1249.76	986.444	0.341341	0.00824205	M2	Kif2C
St6Gal1	1240.33	1270.5	1374.67	1719.17	2123.08	1866	1902.75	1295.17	0.554948	0.00824207	M1	St6Gal1
Marveld2	531.889	557.333	566.444	647.222	737.056	739.556	707.944	551.889	0.359258	0.0082535	M2	Marveld2
Ybx1	494.556	521.556	462.889	618.333	706.333	628.222	650.963	493	0.400988	0.00835674	M2	Ybx1
Grb2	2451.5	2356	2341.83	3325.67	3610.83	2967	3301.17	2383.11	0.47013	0.0083594	M1	Grb2
Trappc2	440.056	425.444	380.944	559.889	571.889	506.111	545.963	415.481	0.394019	0.00836456	M2	Trappc2
Cpt1C	2004.5	1715.17	1759.67	2338.67	2223.33	2341.58	2301.19	1826.44	0.333345	0.00837839	M1	Cpt1C
Itm2A	332.889	349.444	412.222	511.778	625.778	637.778	591.778	364.852	0.697745	0.00838383	M2	Itm2A
Bc013712	886.111	928.222	998.556	1188.11	1102.17	1219.11	1169.8	937.63	0.319167	0.00838942	M2	Bc013712
Msx1	1273.5	1128.42	1089.67	1468.08	1515.67	1417.92	1467.22	1163.86	0.334168	0.00839341	M1	Msx1
Mtr	4114.83	4585.33	4987.83	5894.42	6877.67	6825.33	6532.47	4562.67	0.517752	0.00840094	M1	Mtr
Muc13	803.667	784.556	881.444	1032.67	1062.44	1188	1094.37	823.222	0.410747	0.00842316	M2	Muc13
Cul3	2284.17	2591.33	2399.67	3388.58	4408.33	3947	3914.64	2425.06	0.690861	0.00843493	M1	Cul3
Pcbp4	1058	1194	1110.22	1433.22	1310.67	1398.5	1380.8	1120.74	0.301048	0.00846165	M2	Pcbp4
Slc4A4	809.333	752.667	710.556	1063.67	951.889	947	987.519	757.519	0.382527	0.0084811	M2	Slc4A4
Dgat2	470.833	520.667	562.917	738.75	712.833	858.833	770.139	518.139	0.57178	0.008509	M1	Dgat2
Dync1Li1	2041	1892.33	2065.67	2670.83	2348.67	2615.33	2544.94	1999.67	0.347875	0.00854728	M1	Dync1Li1
Pcdh11X	789.389	820.889	751.222	951.556	940.333	1049.89	980.593	787.167	0.316985	0.0085813	M2	Pcdh11X
Lmnb1	3419.67	3107.5	3284	4435.33	3914.33	4056.17	4135.28	3270.39	0.338522	0.00859456	M1	Lmnb1
Hlf	915.556	1016.28	929.556	1195	1255.44	1123.67	1191.37	953.796	0.320869	0.00860497	M2	Hlf
Zfp711	296.333	288.722	326.778	389.111	413.778	462.611	421.833	303.944	0.472865	0.00860739	M2	Zfp711
Musk	1539.5	1667.5	1428.17	2239.5	2112	1927.08	2092.86	1545.06	0.437818	0.00862672	M1	Musk
Rft1	1101.5	1250.78	1265.61	1561.33	1772.11	1556.56	1630	1205.96	0.434686	0.0086348	M2	Rft1
Ccl27A	759.167	791.889	701.667	1001.67	981.222	890.556	957.815	750.907	0.351112	0.00867322	M2	Ccl27A
Wtap	927.333	896.667	992.889	1268.44	1294.33	1533.22	1365.33	938.963	0.540113	0.00868203	M2	Wtap
Spa17	486.389	446.5	489.389	613.111	620.556	719.333	651	474.093	0.457489	0.0087009	M2	Spa17
Psmd4	863.333	1070.67	777.333	1460.33	1903.33	1602.5	1655.39	903.778	0.87313	0.00871847	M1	Psmd4
Akr1B3	3289.67	3293.83	3120.83	3849.92	4395.25	3970.42	4071.86	3234.78	0.332022	0.00874284	M1	Akr1B3
Pebp4	272.444	259.556	259.111	389.889	351.667	325.389	355.648	263.704	0.431533	0.0087661	M2	Pebp4
Mmp1A	566.111	591.444	654.944	750.556	854.667	786.444	797.222	604.167	0.400035	0.00876773	M2	Mmp1A
Gal3St4	233.667	242.944	200.778	320.889	350.444	296.222	322.519	225.796	0.51436	0.00877091	M2	Gal3St4
Cdk5Rap3	468.222	439.778	458.333	579.222	589.444	521.889	563.519	455.444	0.307188	0.00878391	M2	Cdk5Rap3
Pou2F1	586	593.222	513.778	756.222	864.222	739.556	786.667	564.333	0.479205	0.0088231	M2	Pou2F1
Exo1	2829.42	2806.83	2649.67	4082.33	3466.17	3573.92	3707.47	2761.97	0.424737	0.00884124	M1	Exo1
Actb	2557.67	2792.33	2880.67	3314.08	3804	3781.83	3633.31	2743.56	0.405236	0.00884539	M1	Actb
Olfr244	581.667	636.5	612.222	711.778	801.778	752.667	755.407	610.13	0.308139	0.00885556	M2	Olfr244
Galntl2	5943.33	6654.33	6902.17	8126.67	9548.67	9231	8968.78	6499.94	0.464484	0.00886234	M1	Galntl2
Cdc25C	1595.17	1666.5	1461.67	1920.08	2132.67	1950.33	2001.03	1574.44	0.345898	0.00886791	M1	Cdc25C
Hspb1	1755.92	1593.92	1513.33	2112.67	1986.67	1969.83	2023.06	1621.06	0.319602	0.00887625	M1	Hspb1
Rgs12	1259.83	1222.33	1017.44	1792.44	1796.56	1537.89	1708.96	1166.54	0.550889	0.00891309	M2	Rgs12
Tbc1D22A	916.333	871.833	828.556	1197.56	1052.89	1086.56	1112.33	872.241	0.350791	0.00895496	M2	Tbc1D22A
Kcnh4	567.333	531.222	596.222	747.889	666.667	745.389	719.981	564.926	0.349898	0.00895748	M2	Kcnh4
Aifm2	509.556	490.889	500.556	615	680.333	591.667	629	500.333	0.33017	0.00895922	M2	Aifm2
2700050L05Rik	625.111	616.111	736	830.889	848.556	865.889	848.444	659.074	0.36438	0.00895929	M2	2700050L05Rik
Atp10A	1314.61	1503.56	1339.44	1963.78	2162.89	1788.44	1971.7	1385.87	0.50865	0.00897347	M2	Atp10A
Ppp2R2A	523.5	537.167	510	708.5	717.417	616.667	680.861	523.556	0.379018	0.00899417	M1	Ppp2R2A
Tnfaip3	3702.67	3944.5	3741.08	5270.33	6902.17	6015.83	6062.78	3796.08	0.675467	0.0089963	M1	Tnfaip3
Atad1	623	629.389	649.667	764.556	916.111	867.444	849.37	634.019	0.421869	0.00900839	M2	Atad1
Dleu7	335.444	386	390	459.778	516.944	529.667	502.13	370.481	0.438658	0.00901167	M2	Dleu7
Cog1	546.111	472.444	512.778	616.444	673.778	630.778	640.333	510.444	0.327069	0.00902536	M2	Cog1
Rad17	1447.5	1445	1352	1860	1827	1638	1775	1414.83	0.327187	0.00902867	M1	Rad17
Pgls	593.5	596	643.583	744.333	859.5	773.167	792.333	611.028	0.37487	0.00903219	M1	Pgls
En2	536.056	549.222	622.889	736.667	761.333	691.556	729.852	569.389	0.358189	0.00905569	M2	En2
Paox	1117.67	1054.67	1161.33	1546.11	1333.67	1430.56	1436.78	1111.22	0.37069	0.00907725	M2	Paox
Gm16517	418.111	343	386.889	521.5	515.222	477.333	504.685	382.667	0.399296	0.00909074	M2	Gm16517
H2-Ab1	3143.58	3086.33	3283.33	3767.67	4284	3862.5	3971.39	3171.08	0.324668	0.00909084	M1	H2-Ab1
Sfrs14	524.556	558.333	635.444	737.778	719.556	768.222	741.852	572.778	0.373156	0.00911239	M2	Sfrs14
Tada2A	613.944	631.889	611.444	805	779.444	705.556	763.333	619.093	0.302158	0.00911284	M2	Tada2A
Lzts2	350	308.667	315.722	585.333	584	453	540.778	324.796	0.735501	0.009137	M2	Lzts2
Esr1	2174.83	2243.33	2144	2625.25	2977.83	2641.08	2748.06	2187.39	0.329201	0.00913993	M1	Esr1
Abcc12	739	723	671.056	1051.78	1038.56	879.222	989.852	711.019	0.477325	0.00919475	M2	Abcc12
Smad9	444.778	429.333	405	543.556	582.889	506.111	544.185	426.37	0.35199	0.00923189	M2	Smad9
Ahcy	1878	1836.08	1798.5	2630	3361.83	2746.25	2912.69	1837.53	0.664588	0.00923232	M1	Ahcy
Fam115C	491.556	470.222	489.389	574.889	633	678.778	628.889	483.722	0.378626	0.00923386	M2	Fam115C
Gdf15	988.333	886.167	832.167	1097.67	1153	1164.5	1138.39	902.222	0.335439	0.0092923	M1	Gdf15
Stk39	293.611	286.556	329	396.444	365.111	374.444	378.667	303.056	0.321346	0.00930163	M2	Stk39
E130309D02Rik	593.222	531.222	506.111	862.444	893.444	718.222	824.704	543.519	0.601547	0.00933378	M2	E130309D02Rik
Pigz	241.833	271.333	225.389	333.667	363.222	315.111	337.333	246.185	0.454431	0.00934277	M2	Pigz
Adrm1	196.889	239.778	211.611	292.389	331.222	287.556	303.722	216.093	0.491103	0.00938772	M2	Adrm1
Fa2H	440.056	474.778	446.222	543.556	602.222	538.889	561.556	453.685	0.307737	0.00939779	M2	Fa2H
Ubtf	1219.67	1228.5	1303.25	2293.67	3519	2924.33	2912.33	1250.47	1.2197	0.00941696	M1	Ubtf
Pgbd1	882.389	959.667	1057.11	1213.94	1257.5	1358.89	1276.78	966.389	0.401832	0.00944873	M2	Pgbd1
Fmo3	1397.17	1304.17	1340.92	1991	2438.67	1920.33	2116.67	1347.42	0.651598	0.00947882	M1	Fmo3
Ddx6	319.889	293.556	304.889	434.667	386	475.333	432	306.111	0.496976	0.00947958	M2	Ddx6
Ctsl	2296	2314.67	2430.5	2685.33	3033.67	3015	2911.33	2347.06	0.310828	0.00948187	M1	Ctsl
M6Pr	273.167	307.556	296.167	355.556	379.722	412.667	382.648	292.296	0.388587	0.00960356	M2	M6Pr
Apob	5925.92	6401.5	6443.83	7614	9083.83	8846.67	8514.83	6257.08	0.444488	0.00961754	M1	Apob
Pgbd5	488.556	471.222	474.667	670.444	636.222	565.444	624.037	478.148	0.384174	0.00965484	M2	Pgbd5
Pms1	3437.17	3086.33	3118.92	4431.67	5014.42	4131.58	4525.89	3214.14	0.493769	0.00968557	M1	Pms1
Fig4	286.111	294.944	291	393.111	339.444	394.444	375.667	290.685	0.369996	0.00969619	M2	Fig4
Ddb2	1709.33	1464.42	1558.67	2042	2513.17	2325.83	2293.67	1577.47	0.540041	0.0097489	M1	Ddb2
Arid4A	721.444	797.111	659.889	909.333	923.556	903.556	912.148	726.148	0.329004	0.00976667	M2	Arid4A
Zfp867	812.556	731.333	728.889	1040.44	958.111	914.222	970.926	757.593	0.357939	0.00981868	M2	Zfp867
Mcf2	926.333	1092.08	994	1322.33	1289.67	1489.75	1367.25	1004.14	0.445318	0.0098211	M1	Mcf2
Kcnh5	707.333	803.222	651.111	948.778	1035.22	933.722	972.574	720.556	0.432698	0.00985978	M2	Kcnh5
Akap10	658.333	693	622.833	771.333	878.75	842.583	830.889	658.056	0.336446	0.00996113	M1	Akap10
Rbbp6	424.222	339.556	387.889	535.778	487.111	522.778	515.222	383.889	0.424506	0.00998547	M2	Rbbp6
Rin2	467.111	497.778	433.556	719.111	759.222	605.556	694.63	466.148	0.575455	0.00999191	M2	Rin2

## Sheet: Table_S2
Analysis Type:	PANTHER Overrepresentation Test (Released 20171205)
Annotation Version and Release Date:	GO Ontology database Released 2018-04-04
Analyzed List:	upload_1 (Mus musculus)
Reference List:	Mus musculus (all genes in database)
Test Type:	FISHER
GO cellular component complete	Mus musculus - REFLIST (22262)	upload_1 (1264)	fold Enrichment	raw P-value	FDR
cellular_component (GO:0005575)	20724	1245	1.06	1.14e-18	1.68e-16
cell (GO:0005623)	15778	1131	1.26	5.63e-55	5.41e-52
cell part (GO:0044464)	15775	1131	1.26	5.6e-55	1.08e-51
intracellular (GO:0005622)	13486	1011	1.32	5.31e-47	3.4e-44
intracellular part (GO:0044424)	13409	1004	1.32	1.1e-45	5.27e-43
organelle (GO:0043226)	11981	902	1.33	1.89e-35	7.27e-33
intracellular organelle (GO:0043229)	11737	886	1.33	2.2e-34	6.05e-32
cytoplasm (GO:0005737)	10672	830	1.37	5.44e-35	1.74e-32
membrane-bounded organelle (GO:0043227)	10788	821	1.34	1.69e-30	4.05e-28
intracellular membrane-bounded organelle (GO:0043231)	10081	772	1.35	6.67e-28	1.42e-25
cytoplasmic part (GO:0044444)	8233	657	1.41	7.87e-26	1.51e-23
membrane (GO:0016020)	9219	604	1.15	9.36e-06	0.000327
organelle part (GO:0044422)	7293	583	1.41	1.24e-21	2.17e-19
intracellular organelle part (GO:0044446)	7029	566	1.42	1.76e-21	2.81e-19
nucleus (GO:0005634)	6641	508	1.35	2.87e-14	2.5e-12
protein-containing complex (GO:0032991)	5241	409	1.37	5.34e-12	4.1e-10
cell periphery (GO:0071944)	5171	383	1.3	2.18e-08	1.23e-06
plasma membrane (GO:0005886)	5041	374	1.31	2.97e-08	1.63e-06
non-membrane-bounded organelle (GO:0043228)	3971	350	1.55	7.14e-17	8.57e-15
intracellular non-membrane-bounded organelle (GO:0043232)	3971	350	1.55	7.14e-17	9.14e-15
membrane-enclosed lumen (GO:0031974)	3866	333	1.52	1.26e-14	1.35e-12
organelle lumen (GO:0043233)	3866	333	1.52	1.26e-14	1.43e-12
intracellular organelle lumen (GO:0070013)	3861	332	1.51	1.66e-14	1.59e-12
nuclear part (GO:0044428)	3908	331	1.49	1.25e-13	1.04e-11
nuclear lumen (GO:0031981)	3471	306	1.55	1.49e-14	1.51e-12
cytosol (GO:0005829)	3366	280	1.47	1.37e-10	9.09e-09
endomembrane system (GO:0012505)	3721	271	1.28	2.21e-05	0.000708
nucleoplasm (GO:0005654)	2674	250	1.65	2.24e-14	2.04e-12
cell projection (GO:0042995)	2327	213	1.61	2.06e-11	1.46e-09
plasma membrane part (GO:0044459)	2761	204	1.3	0.000174	0.00446
plasma membrane bounded cell projection (GO:0120025)	2142	200	1.64	1.98e-11	1.46e-09
cytoskeleton (GO:0005856)	2031	185	1.6	9.07e-10	5.81e-08
neuron part (GO:0097458)	1718	177	1.81	1.94e-13	1.56e-11
mitochondrion (GO:0005739)	1772	162	1.61	1.06e-08	6.58e-07
vesicle (GO:0031982)	1914	148	1.36	0.000273	0.00656
neuron projection (GO:0043005)	1435	147	1.8	4.5e-11	3.09e-09
organelle membrane (GO:0031090)	1694	146	1.52	1.5e-06	6.42e-05
extracellular region part (GO:0044421)	1891	139	1.29	0.00278	0.0428
intracellular vesicle (GO:0097708)	1784	137	1.35	0.000585	0.0118
cytoplasmic vesicle (GO:0031410)	1779	137	1.36	0.000572	0.0117
plasma membrane bounded cell projection part (GO:0120038)	1482	136	1.62	1.68e-07	8.26e-06
cell projection part (GO:0044463)	1482	136	1.62	1.68e-07	8.48e-06
cytoskeletal part (GO:0044430)	1489	135	1.6	3.31e-07	1.59e-05
catalytic complex (GO:1902494)	1359	119	1.54	9.35e-06	0.000333
Golgi apparatus (GO:0005794)	1348	114	1.49	5.63e-05	0.00161
microtubule cytoskeleton (GO:0015630)	1104	109	1.74	1.32e-07	6.86e-06
nucleoplasm part (GO:0044451)	1001	105	1.85	1.08e-08	6.46e-07
whole membrane (GO:0098805)	1072	104	1.71	5.31e-07	2.49e-05
cell junction (GO:0030054)	1094	103	1.66	1.92e-06	8.01e-05
synapse (GO:0045202)	977	103	1.86	1.53e-08	8.9e-07
chromosome (GO:0005694)	1021	100	1.73	5.91e-07	2.7e-05
bounding membrane of organelle (GO:0098588)	1028	98	1.68	2.5e-06	0.0001
somatodendritic compartment (GO:0036477)	990	94	1.67	4.57e-06	0.000176
plasma membrane region (GO:0098590)	1034	93	1.58	3.39e-05	0.00103
membrane protein complex (GO:0098796)	1095	89	1.43	0.00144	0.0243
synapse part (GO:0044456)	787	85	1.9	9.62e-08	5.13e-06
chromosomal part (GO:0044427)	905	84	1.63	3.56e-05	0.00107
transferase complex (GO:1990234)	778	80	1.81	1.44e-06	6.27e-05
supramolecular complex (GO:0099080)	878	75	1.5	0.000924	0.0169
supramolecular polymer (GO:0099081)	877	75	1.51	0.000915	0.0171
supramolecular fiber (GO:0099512)	871	75	1.52	0.000875	0.0165
cell body (GO:0044297)	761	75	1.74	1.48e-05	0.000497
nucleolus (GO:0005730)	792	74	1.65	8.14e-05	0.00223
endosome (GO:0005768)	792	71	1.58	0.000375	0.00866
neuronal cell body (GO:0043025)	680	70	1.81	7.21e-06	0.000266
nuclear body (GO:0016604)	640	70	1.93	1.07e-06	4.77e-05
axon (GO:0030424)	664	69	1.83	5.8e-06	0.000219
microtubule organizing center (GO:0005815)	644	67	1.83	9.04e-06	0.000328
perinuclear region of cytoplasm (GO:0048471)	617	67	1.91	2.53e-06	9.93e-05
dendritic tree (GO:0097447)	690	63	1.61	0.00052	0.0108
dendrite (GO:0030425)	688	63	1.61	0.000508	0.0107
polymeric cytoskeletal fiber (GO:0099513)	653	59	1.59	0.000946	0.0171
vacuole (GO:0005773)	520	59	2	2.34e-06	9.55e-05
nuclear chromosome (GO:0000228)	606	57	1.66	0.000447	0.00976
nuclear chromosome part (GO:0044454)	574	54	1.66	0.000622	0.0123
postsynapse (GO:0098794)	500	54	1.9	2.29e-05	0.000721
chromatin (GO:0000785)	517	53	1.81	0.000101	0.00267
centrosome (GO:0005813)	498	52	1.84	7.58e-05	0.00214
plasma membrane protein complex (GO:0098797)	521	50	1.69	0.000672	0.0132
axon part (GO:0033267)	439	49	1.97	2.58e-05	0.000799
lysosome (GO:0005764)	429	49	2.01	1.99e-05	0.000649
lytic vacuole (GO:0000323)	429	49	2.01	1.99e-05	0.00066
cell-cell junction (GO:0005911)	473	46	1.71	0.00105	0.0184
Golgi apparatus part (GO:0044431)	483	45	1.64	0.00232	0.0363
extracellular matrix (GO:0031012)	439	44	1.77	0.000682	0.0132
distal axon (GO:0150034)	361	44	2.15	1e-05	0.000344
presynapse (GO:0098793)	389	42	1.9	0.000207	0.0051
cell leading edge (GO:0031252)	361	42	2.05	4.55e-05	0.00135
microtubule (GO:0005874)	409	41	1.77	0.000972	0.0173
nuclear chromatin (GO:0000790)	351	40	2.01	9.71e-05	0.00259
proteinaceous extracellular matrix (GO:0005578)	361	36	1.76	0.00223	0.0351
nuclear speck (GO:0016607)	299	34	2	0.000326	0.00763
extrinsic component of membrane (GO:0019898)	295	33	1.97	0.000498	0.0107
spindle (GO:0005819)	255	32	2.21	9.68e-05	0.00262
cell projection membrane (GO:0031253)	283	30	1.87	0.00219	0.0347
early endosome (GO:0005769)	242	28	2.04	0.000922	0.017
endocytic vesicle (GO:0030139)	179	26	2.56	5.44e-05	0.00158
neuron projection terminus (GO:0044306)	211	25	2.09	0.00118	0.0204
actin-based cell projection (GO:0098858)	199	25	2.21	0.000504	0.0107
site of polarized growth (GO:0030427)	194	25	2.27	0.00039	0.00892
growth cone (GO:0030426)	189	25	2.33	0.000316	0.00749
myelin sheath (GO:0043209)	211	24	2	0.00307	0.0461
axon terminus (GO:0043679)	194	24	2.18	0.000778	0.0149
sarcolemma (GO:0042383)	155	23	2.61	0.000139	0.0036
trans-Golgi network (GO:0005802)	188	22	2.06	0.00291	0.044
cytoplasmic side of membrane (GO:0098562)	187	22	2.07	0.00282	0.043
cytoplasmic side of plasma membrane (GO:0009898)	172	21	2.15	0.00197	0.0315
peroxisome (GO:0005777)	142	21	2.6	0.000181	0.0045
microbody (GO:0042579)	142	21	2.6	0.000181	0.00456
midbody (GO:0030496)	133	21	2.78	7.98e-05	0.00222
Unclassified (UNCLASSIFIED)	1538	19	0.22	1.14e-18	1.56e-16
leading edge membrane (GO:0031256)	145	19	2.31	0.00144	0.0241
phagocytic vesicle (GO:0045335)	98	16	2.88	0.000391	0.00884
mitotic spindle (GO:0072686)	95	15	2.78	0.000799	0.0152
lipid droplet (GO:0005811)	75	14	3.29	0.000271	0.00658
ATPase complex (GO:1904949)	82	13	2.79	0.00168	0.0276
replication fork (GO:0005657)	69	12	3.06	0.00125	0.0214
SWI/SNF superfamily-type complex (GO:0070603)	68	12	3.11	0.00112	0.0195
microbody part (GO:0044438)	63	11	3.08	0.00191	0.0309
peroxisomal part (GO:0044439)	63	11	3.08	0.00191	0.0311
spindle microtubule (GO:0005876)	53	11	3.66	0.000555	0.0115
cell body membrane (GO:0044298)	34	8	4.14	0.00156	0.0259
neuronal cell body membrane (GO:0032809)	33	8	4.27	0.00133	0.0226
NuA4 histone acetyltransferase complex (GO:0035267)	20	7	6.16	0.000437	0.00964
H4/H2A histone acetyltransferase complex (GO:0043189)	20	7	6.16	0.000437	0.00975
podosome core (GO:0061825)	3	3	17.61	0.00274	0.0424

## Sheet: Table_S3
Filtered data through GO analysis
gene_name	localization	F9 log2-cpm>3?	ES log2-cpm>3?	gene_id	description
Fam175B	nucleus	yes	yes	MOUSE|MGI=MGI=1926116|UniProtKB=Q3TCJ1	BRISC complex subunit Abro1
Rbm42	nucleus	yes	yes	MOUSE|MGI=MGI=1915285|UniProtKB=Q91V81	RNA-binding protein 42
Sept2	nucleus	yes	yes	MOUSE|MGI=MGI=97298|UniProtKB=P42208	Septin-2
Abcb8	nucleus	yes	yes	MOUSE|MGI=MGI=1351667|UniProtKB=Q9CXJ4	ATP-binding cassette sub-family B member 8, mitochondrial
Actl6A	nucleus	yes	yes	MOUSE|MGI=MGI=1861453|UniProtKB=Q9Z2N8	Actin-like protein 6A
Aggf1	nucleus	yes	yes	MOUSE|MGI=MGI=1913799|UniProtKB=Q7TN31	Angiogenic factor with G patch and FHA domains 1
Agps	nucleus	yes	yes	MOUSE|MGI=MGI=2443065|UniProtKB=Q8C0I1	Alkyldihydroxyacetonephosphate synthase, peroxisomal
Anapc7	nucleus	yes	yes	MOUSE|MGI=MGI=1929711|UniProtKB=Q9WVM3	Anaphase-promoting complex subunit 7
Arglu1	nucleus	yes	yes	MOUSE|MGI=MGI=2442985|UniProtKB=Q3UL36	Arginine and glutamate-rich protein 1
Armc1	nucleus	yes	yes	MOUSE|MGI=MGI=1921502|UniProtKB=Q9D7A8	Armadillo repeat-containing protein 1
Asf1B	nucleus	yes	yes	MOUSE|MGI=MGI=1914179|UniProtKB=Q9DAP7	Histone chaperone ASF1B
Atad1	nucleus	yes	yes	MOUSE|MGI=MGI=1915229|UniProtKB=Q9D5T0	ATPase family AAA domain-containing protein 1
Atad2	nucleus	yes	yes	MOUSE|MGI=MGI=1917722|UniProtKB=Q8CDM1	ATPase family AAA domain-containing protein 2
Atf6	nucleus	yes	yes	MOUSE|MGI=MGI=1926157|UniProtKB=F6VAN0	Cyclic AMP-dependent transcription factor ATF-6 alpha
Atp2B1	nucleus	yes	yes	MOUSE|MGI=MGI=104653|UniProtKB=G5E829	Plasma membrane calcium-transporting ATPase 1
Atp5F1	nucleus	yes	yes	MOUSE|MGI=MGI=1100495|UniProtKB=Q9CQQ7	ATP synthase F(0) complex subunit B1, mitochondrial
Aurkb	nucleus	yes	yes	MOUSE|MGI=MGI=107168|UniProtKB=O70126	Aurora kinase B
Bcas2	nucleus	yes	yes	MOUSE|MGI=MGI=1915433|UniProtKB=Q9D287	Pre-mRNA-splicing factor SPF27
Becn1	nucleus	yes	yes	MOUSE|MGI=MGI=1891828|UniProtKB=O88597	Beclin-1
Brca1	nucleus	yes	yes	MOUSE|MGI=MGI=104537|UniProtKB=P48754	Breast cancer type 1 susceptibility protein homolog
Brwd3	nucleus	yes	yes	MOUSE|MGI=MGI=3029414|UniProtKB=A2AHJ4	Bromodomain and WD repeat-containing protein 3
Camk1D	nucleus	yes	yes	MOUSE|MGI=MGI=2442190|UniProtKB=Q8BW96	Calcium/calmodulin-dependent protein kinase type 1D
Capn7	nucleus	yes	yes	MOUSE|MGI=MGI=1338030|UniProtKB=Q9R1S8	Calpain-7
Casp8Ap2	nucleus	yes	yes	MOUSE|MGI=MGI=1349399|UniProtKB=Q9WUF3	CASP8-associated protein 2
Cbfa2T2	nucleus	yes	yes	MOUSE|MGI=MGI=1333833|UniProtKB=O70374	Protein CBFA2T2
Ccndbp1	nucleus	yes	yes	MOUSE|MGI=MGI=109595|UniProtKB=Q3TVC7	Cyclin-D1-binding protein 1
Ccnk	nucleus	yes	yes	MOUSE|MGI=MGI=1276106|UniProtKB=O88874	Cyclin-K
Cdk17	nucleus	yes	yes	MOUSE|MGI=MGI=97517|UniProtKB=Q8K0D0	Cyclin-dependent kinase 17
Cdyl	nucleus	yes	yes	MOUSE|MGI=MGI=1339956|UniProtKB=Q9WTK2	Chromodomain Y-like protein
Cenph	nucleus	yes	yes	MOUSE|MGI=MGI=1349448|UniProtKB=Q9QYM8	Centromere protein H
Chaf1B	nucleus	yes	yes	MOUSE|MGI=MGI=1314881|UniProtKB=Q9D0N7	Chromatin assembly factor 1 subunit B
Chd7	nucleus	yes	yes	MOUSE|MGI=MGI=2444748|UniProtKB=A2AJK6	Chromodomain-helicase-DNA-binding protein 7
Ciapin1	nucleus	yes	yes	MOUSE|MGI=MGI=1922083|UniProtKB=Q8WTY4	Anamorsin
Clcn7	nucleus	yes	yes	MOUSE|MGI=MGI=1347048|UniProtKB=O70496	H(+)/Cl(-) exchange transporter 7
Clspn	nucleus	yes	yes	MOUSE|MGI=MGI=2445153|UniProtKB=Q80YR7	Claspin
Coq7	nucleus	yes	yes	MOUSE|MGI=MGI=107207|UniProtKB=P97478	5-demethoxyubiquinone hydroxylase, mitochondrial
Creb1	nucleus	yes	yes	MOUSE|MGI=MGI=88494|UniProtKB=Q01147	Cyclic AMP-responsive element-binding protein 1
Csnk2A1	nucleus	yes	yes	MOUSE|MGI=MGI=88543|UniProtKB=Q60737	Casein kinase II subunit alpha
Cstf1	nucleus	yes	yes	MOUSE|MGI=MGI=1914587|UniProtKB=Q99LC2	Cleavage stimulation factor subunit 1
Ctcf	nucleus	yes	yes	MOUSE|MGI=MGI=109447|UniProtKB=Q61164	Transcriptional repressor CTCF
Ctsl	nucleus	yes	yes	MOUSE|MGI=MGI=88564|UniProtKB=P06797	Cathepsin L1
Cul3	nucleus	yes	yes	MOUSE|MGI=MGI=1347360|UniProtKB=Q9JLV5	Cullin-3
Dhx15	nucleus	yes	yes	MOUSE|MGI=MGI=1099786|UniProtKB=O35286	Pre-mRNA-splicing factor ATP-dependent RNA helicase DHX15
Dhx16	nucleus	yes	yes	MOUSE|MGI=MGI=1916442|UniProtKB=G3X8X0	DEAH (Asp-Glu-Ala-His) box polypeptide 16
Dip2B	nucleus	yes	yes	MOUSE|MGI=MGI=2145977|UniProtKB=Q3UH60	Disco-interacting protein 2 homolog B
Dnmt1	nucleus	yes	yes	MOUSE|MGI=MGI=94912|UniProtKB=P13864	DNA (cytosine-5)-methyltransferase 1
E2F4	nucleus	yes	yes	MOUSE|MGI=MGI=103012|UniProtKB=Q8R0K9	Transcription factor E2F4
Ebp	nucleus	yes	yes	MOUSE|MGI=MGI=107822|UniProtKB=P70245	3-beta-hydroxysteroid-Delta(8),Delta(7)-isomerase
Eef1G	nucleus	yes	yes	MOUSE|MGI=MGI=1914410|UniProtKB=Q9D8N0	Elongation factor 1-gamma
Ep400	nucleus	yes	yes	MOUSE|MGI=MGI=1276124|UniProtKB=Q8CHI8	E1A-binding protein p400
Ercc5	nucleus	yes	yes	MOUSE|MGI=MGI=103582|UniProtKB=P35689	DNA repair protein complementing XP-G cells homolog
Esrrb	nucleus	yes	yes	MOUSE|MGI=MGI=1346832|UniProtKB=Q61539	Steroid hormone receptor ERR2
Exo1	nucleus	yes	yes	MOUSE|MGI=MGI=1349427|UniProtKB=Q9QZ11	Exonuclease 1
Ezh2	nucleus	yes	yes	MOUSE|MGI=MGI=107940|UniProtKB=Q61188	Histone-lysine N-methyltransferase EZH2
Fam50A	nucleus	yes	yes	MOUSE|MGI=MGI=1351626|UniProtKB=Q9WV03	Protein FAM50A
Fancm	nucleus	yes	yes	MOUSE|MGI=MGI=2442306|UniProtKB=Q8BGE5	Fanconi anemia group M protein homolog
Fbxo22	nucleus	yes	yes	MOUSE|MGI=MGI=1926014|UniProtKB=Q78JE5	F-box only protein 22
Fen1	nucleus	yes	yes	MOUSE|MGI=MGI=102779|UniProtKB=P39749	Flap endonuclease 1
Glrx5	nucleus	yes	yes	MOUSE|MGI=MGI=1920296|UniProtKB=Q80Y14	Glutaredoxin-related protein 5, mitochondrial
Grcc10	nucleus	yes	yes	MOUSE|MGI=MGI=1315201|UniProtKB=O35127	Protein C10
Gtf2F2	nucleus	yes	yes	MOUSE|MGI=MGI=1915955|UniProtKB=Q8R0A0	General transcription factor IIF subunit 2
Gtf2H5	nucleus	yes	yes	MOUSE|MGI=MGI=107227|UniProtKB=Q8K2X8	General transcription factor IIH subunit 5
Hat1	nucleus	yes	yes	MOUSE|MGI=MGI=96013|UniProtKB=Q8BY71	Histone acetyltransferase type B catalytic subunit
Hspb1	nucleus	yes	yes	MOUSE|MGI=MGI=96240|UniProtKB=P14602	Heat shock protein beta-1
Ifrd1	nucleus	yes	yes	MOUSE|MGI=MGI=1316717|UniProtKB=P19182	Interferon-related developmental regulator 1
Ilf3	nucleus	yes	yes	MOUSE|MGI=MGI=1339973|UniProtKB=Q9Z1X4	Interleukin enhancer-binding factor 3
Ing3	nucleus	yes	yes	MOUSE|MGI=MGI=1919027|UniProtKB=Q8VEK6	Inhibitor of growth protein 3
Ing5	nucleus	yes	yes	MOUSE|MGI=MGI=1922816|UniProtKB=Q9D8Y8	Inhibitor of growth protein 5
Ints7	nucleus	yes	yes	MOUSE|MGI=MGI=1924315|UniProtKB=Q7TQK1	Integrator complex subunit 7
Iqcb1	nucleus	yes	yes	MOUSE|MGI=MGI=2443764|UniProtKB=Q8BP00	IQ calmodulin-binding motif-containing protein 1
Kdm4C	nucleus	yes	yes	MOUSE|MGI=MGI=1924054|UniProtKB=Q8VCD7	Lysine-specific demethylase 4C
Kdm6A	nucleus	yes	yes	MOUSE|MGI=MGI=1095419|UniProtKB=O70546	Lysine-specific demethylase 6A
Kif2C	nucleus	yes	yes	MOUSE|MGI=MGI=1921054|UniProtKB=Q922S8	Kinesin-like protein KIF2C
Klf2	nucleus	yes	yes	MOUSE|MGI=MGI=1342772|UniProtKB=Q60843	Krueppel-like factor 2
Lgals3	nucleus	yes	yes	MOUSE|MGI=MGI=96778|UniProtKB=P16110	Galectin-3
Lmnb1	nucleus	yes	yes	MOUSE|MGI=MGI=96795|UniProtKB=P14733	Lamin-B1
M6Pr	nucleus	yes	yes	MOUSE|MGI=MGI=96435|UniProtKB=Q07113	Cation-independent mannose-6-phosphate receptor
Mastl	nucleus	yes	yes	MOUSE|MGI=MGI=1914371|UniProtKB=Q8C0P0	Serine/threonine-protein kinase greatwall
Mbd3	nucleus	yes	yes	MOUSE|MGI=MGI=1333812|UniProtKB=Q9Z2D8	Methyl-CpG-binding domain protein 3
Mcm5	nucleus	yes	yes	MOUSE|MGI=MGI=103197|UniProtKB=P49718	DNA replication licensing factor MCM5
Mdc1	nucleus	yes	yes	MOUSE|MGI=MGI=3525201|UniProtKB=Q5PSV9	Mediator of DNA damage checkpoint protein 1
Me2	nucleus	yes	yes	MOUSE|MGI=MGI=98510|UniProtKB=P15806	Transcription factor E2-alpha
Med13L	nucleus	yes	yes	MOUSE|MGI=MGI=2670178|UniProtKB=Q6JPI3	Mediator of RNA polymerase II transcription subunit 13-like
Mettl3	nucleus	yes	yes	MOUSE|MGI=MGI=1927165|UniProtKB=Q8C3P7	N6-adenosine-methyltransferase subunit METTL3
Myc	nucleus	yes	yes	MOUSE|MGI=MGI=97250|UniProtKB=P01108	Myc proto-oncogene protein
Nanog	nucleus	yes	yes	MOUSE|MGI=MGI=1919200|UniProtKB=Q80Z64	Homeobox protein NANOG
Ncoa6	nucleus	yes	yes	MOUSE|MGI=MGI=1929915|UniProtKB=Q9JL19	Nuclear receptor coactivator 6
Nr1D2	nucleus	yes	yes	MOUSE|MGI=MGI=2449205|UniProtKB=Q60674	Nuclear receptor subfamily 1 group D member 2
Nup50	nucleus	yes	yes	MOUSE|MGI=MGI=1351502|UniProtKB=Q9JIH2	Nuclear pore complex protein Nup50
Nusap1	nucleus	yes	yes	MOUSE|MGI=MGI=2675669|UniProtKB=Q9ERH4	Nucleolar and spindle-associated protein 1
Patz1	nucleus	yes	yes	MOUSE|MGI=MGI=1891832|UniProtKB=Q5NBY9	POZ (BTB) and AT hook-containing zinc finger 1
Pbx1	nucleus	yes	yes	MOUSE|MGI=MGI=97495|UniProtKB=P41778	Pre-B-cell leukemia transcription factor 1
Pdk3	nucleus	yes	yes	MOUSE|MGI=MGI=2384308|UniProtKB=Q922H2	[Pyruvate dehydrogenase (acetyl-transferring)] kinase isozyme 3, mitochondrial
Phip	nucleus	yes	yes	MOUSE|MGI=MGI=1932404|UniProtKB=Q8VDD9	PH-interacting protein
Polr1D	nucleus	yes	yes	MOUSE|MGI=MGI=108403|UniProtKB=P97304	DNA-directed RNA polymerases I and III subunit RPAC2
Pop1	nucleus	yes	yes	MOUSE|MGI=MGI=1914974|UniProtKB=Q8K205	Processing of 1, ribonuclease P/MRP family, (S. cerevisiae)
Pou2F1	nucleus	yes	yes	MOUSE|MGI=MGI=101898|UniProtKB=P25425	POU domain, class 2, transcription factor 1
Ppp1R8	nucleus	yes	yes	MOUSE|MGI=MGI=2140494|UniProtKB=Q8R3G1	Nuclear inhibitor of protein phosphatase 1
Ppp1R9B	nucleus	yes	yes	MOUSE|MGI=MGI=2387581|UniProtKB=Q6R891	Neurabin-2
Ppp2R5C	nucleus	yes	yes	MOUSE|MGI=MGI=1349475|UniProtKB=Q60996	Serine/threonine-protein phosphatase 2A 56 kDa regulatory subunit gamma isoform
Prim2	nucleus	yes	yes	MOUSE|MGI=MGI=97758|UniProtKB=P33610	DNA primase large subunit
Pspc1	nucleus	yes	yes	MOUSE|MGI=MGI=1913895|UniProtKB=Q8R326	Paraspeckle component 1
Rad1	nucleus	yes	yes	MOUSE|MGI=MGI=1316678|UniProtKB=Q9QWZ1	Cell cycle checkpoint protein RAD1
Rad17	nucleus	yes	yes	MOUSE|MGI=MGI=1333807|UniProtKB=Q6NXW6	Cell cycle checkpoint protein RAD17
Rbbp5	nucleus	yes	yes	MOUSE|MGI=MGI=1918367|UniProtKB=Q8BX09	Retinoblastoma-binding protein 5
Rbbp6	nucleus	yes	yes	MOUSE|MGI=MGI=894835|UniProtKB=P97868	E3 ubiquitin-protein ligase RBBP6
Rbm15	nucleus	yes	yes	MOUSE|MGI=MGI=2443205|UniProtKB=Q0VBL3	RNA binding motif protein 15
Rbm8A	nucleus	yes	yes	MOUSE|MGI=MGI=1913129|UniProtKB=Q9CWZ3	RNA-binding protein 8A
Recql	nucleus	yes	yes	MOUSE|MGI=MGI=103021|UniProtKB=Q9Z129	ATP-dependent DNA helicase Q1
Rev1	nucleus	yes	yes	MOUSE|MGI=MGI=1929074|UniProtKB=Q920Q2	DNA repair protein REV1
Rfx1	nucleus	yes	yes	MOUSE|MGI=MGI=105982|UniProtKB=P48377	MHC class II regulatory factor RFX1
Rps6Ka3	nucleus	yes	yes	MOUSE|MGI=MGI=104557|UniProtKB=P18654	Ribosomal protein S6 kinase alpha-3
Rragc	nucleus	yes	yes	MOUSE|MGI=MGI=1858751|UniProtKB=Q99K70	Ras-related GTP-binding protein C
Rsf1	nucleus	yes	yes	MOUSE|MGI=MGI=2682305|UniProtKB=E9PWW9	Remodeling and spacing factor 1
Set	nucleus	yes	yes	MOUSE|MGI=MGI=1860267|UniProtKB=Q9EQU5	Protein SET
Setd5	nucleus	yes	yes	MOUSE|MGI=MGI=1920145|UniProtKB=Q5XJV7	SET domain-containing protein 5
Setd7	nucleus	yes	yes	MOUSE|MGI=MGI=1920501|UniProtKB=Q8VHL1	Histone-lysine N-methyltransferase SETD7
Setx	nucleus	yes	yes	MOUSE|MGI=MGI=2443480|UniProtKB=A2AKX3	Probable helicase senataxin
Shmt2	nucleus	yes	yes	MOUSE|MGI=MGI=1277989|UniProtKB=Q9CZN7	Serine hydroxymethyltransferase
Slc35C2	nucleus	yes	yes	MOUSE|MGI=MGI=2385166|UniProtKB=Q8VCX2	Solute carrier family 35 member C2
Smarca5	nucleus	yes	yes	MOUSE|MGI=MGI=1935129|UniProtKB=Q91ZW3	SWI/SNF-related matrix-associated actin-dependent regulator of chromatin subfamily A member 5
Snrpb2	nucleus	yes	yes	MOUSE|MGI=MGI=104805|UniProtKB=Q9CQI7	U2 small nuclear ribonucleoprotein B''
Snw1	nucleus	yes	yes	MOUSE|MGI=MGI=1913604|UniProtKB=Q9CSN1	SNW domain-containing protein 1
Sp2	nucleus	yes	yes	MOUSE|MGI=MGI=98885|UniProtKB=Q64707	U2 small nuclear ribonucleoprotein auxiliary factor 35 kDa subunit-related protein 1
Srp19	nucleus	yes	yes	MOUSE|MGI=MGI=1913634|UniProtKB=Q9D7A6	Signal recognition particle 19 kDa protein
Stk35	nucleus	yes	yes	MOUSE|MGI=MGI=1914583|UniProtKB=Q80ZW0	Serine/threonine-protein kinase 35
Sun1	nucleus	yes	yes	MOUSE|MGI=MGI=1924303|UniProtKB=Q9D666	SUN domain-containing protein 1
Suz12	nucleus	yes	yes	MOUSE|MGI=MGI=1261758|UniProtKB=Q80U70	Polycomb protein Suz12
Tada2A	nucleus	yes	yes	MOUSE|MGI=MGI=2144471|UniProtKB=Q8CHV6	Transcriptional adapter 2-alpha
Taf2	nucleus	yes	yes	MOUSE|MGI=MGI=2443028|UniProtKB=Q8C176	Transcription initiation factor TFIID subunit 2
Tbl1X	nucleus	yes	yes	MOUSE|MGI=MGI=1336172|UniProtKB=Q9QXE7	F-box-like/WD repeat-containing protein TBL1X
Tcerg1	nucleus	yes	yes	MOUSE|MGI=MGI=1926421|UniProtKB=Q8CGF7	Transcription elongation regulator 1
Tcf20	nucleus	yes	yes	MOUSE|MGI=MGI=108399|UniProtKB=Q9EPQ8	Transcription factor 20
Tmem43	nucleus	yes	yes	MOUSE|MGI=MGI=1921372|UniProtKB=Q9DBS1	Transmembrane protein 43
Tmf1	nucleus	yes	yes	MOUSE|MGI=MGI=2684999|UniProtKB=B9EKI3	TATA element modulatory factor
Tnpo1	nucleus	yes	yes	MOUSE|MGI=MGI=2681523|UniProtKB=Q8BFY9	Transportin-1
Tob1	nucleus	yes	yes	MOUSE|MGI=MGI=1349721|UniProtKB=Q61471	Protein Tob1
Top3B	nucleus	yes	yes	MOUSE|MGI=MGI=1333803|UniProtKB=Q9Z321	DNA topoisomerase 3-beta-1
Topors	nucleus	yes	yes	MOUSE|MGI=MGI=2146189|UniProtKB=Q80Z37	E3 ubiquitin-protein ligase Topors
Tpx2	nucleus	yes	yes	MOUSE|MGI=MGI=1919369|UniProtKB=A2APB8	Targeting protein for Xklp2
Trap1	nucleus	yes	yes	MOUSE|MGI=MGI=1915265|UniProtKB=Q9CQN1	Heat shock protein 75 kDa, mitochondrial
Triobp	nucleus	yes	yes	MOUSE|MGI=MGI=1349410|UniProtKB=Q99KW3	TRIO and F-actin-binding protein
Trip10	nucleus	yes	yes	MOUSE|MGI=MGI=2146901|UniProtKB=Q8CJ53	Cdc42-interacting protein 4
Trmt1	nucleus	yes	yes	MOUSE|MGI=MGI=1919276|UniProtKB=Q9DAT5	Mitochondrial tRNA-specific 2-thiouridylase 1
Tsc22D1	nucleus	yes	yes	MOUSE|MGI=MGI=109127|UniProtKB=P62500	TSC22 domain family protein 1
Tsfm	nucleus	yes	yes	MOUSE|MGI=MGI=1913649|UniProtKB=Q9CZR8	Elongation factor Ts, mitochondrial
Tyms	nucleus	yes	yes	MOUSE|MGI=MGI=98878|UniProtKB=P07607	Thymidylate synthase
Ube2K	nucleus	yes	yes	MOUSE|MGI=MGI=1858216|UniProtKB=P61087	Ubiquitin-conjugating enzyme E2 K
Ube2N	nucleus	yes	yes	MOUSE|MGI=MGI=1934835|UniProtKB=P61089	Ubiquitin-conjugating enzyme E2 N
Ubtf	nucleus	yes	yes	MOUSE|MGI=MGI=98512|UniProtKB=P25976	Nucleolar transcription factor 1
Ufm1	nucleus	yes	yes	MOUSE|MGI=MGI=1915140|UniProtKB=P61961	Ubiquitin-fold modifier 1
Uhrf1	nucleus	yes	yes	MOUSE|MGI=MGI=1338889|UniProtKB=Q8VDF2	E3 ubiquitin-protein ligase UHRF1
Ung	nucleus	yes	yes	MOUSE|MGI=MGI=109352|UniProtKB=P97931	Uracil-DNA glycosylase
Uqcrc2	nucleus	yes	yes	MOUSE|MGI=MGI=1914253|UniProtKB=Q9DB77	Cytochrome b-c1 complex subunit 2, mitochondrial
Usf1	nucleus	yes	yes	MOUSE|MGI=MGI=99542|UniProtKB=Q61069	Upstream stimulatory factor 1
Wtap	nucleus	yes	yes	MOUSE|MGI=MGI=1926395|UniProtKB=Q9ER69	Pre-mRNA-splicing regulator WTAP
Yeats4	nucleus	yes	yes	MOUSE|MGI=MGI=1927224|UniProtKB=Q9CR11	YEATS domain-containing protein 4
Zfp410	nucleus	yes	yes	MOUSE|MGI=MGI=1289280|UniProtKB=Q8BKX7	Zinc finger protein 410
Zfp42	nucleus	yes	yes	MOUSE|MGI=MGI=99187|UniProtKB=P22227	Zinc finger protein 42
Zmym4	nucleus	yes	yes	MOUSE|MGI=MGI=1915035|UniProtKB=A2A791	Zinc finger MYM-type protein 4
Zmynd11	nucleus	yes	yes	MOUSE|MGI=MGI=1913755|UniProtKB=Q8R5C8	Zinc finger MYND domain-containing protein 11
Zranb3	nucleus	yes	yes	MOUSE|MGI=MGI=1918362|UniProtKB=Q6NZP1	DNA annealing helicase and endonuclease ZRANB3
Ddb2	nucleus	yes	yes	MOUSE|MGI=MGI=1355314|UniProtKB=Q99J79	DNA damage-binding protein 2
Prdm5	nucleus	yes	yes	MOUSE|MGI=MGI=1918029|UniProtKB=Q9CXE0	PR domain zinc finger protein 5
Trps1	nucleus	yes	yes	MOUSE|MGI=MGI=1927616|UniProtKB=Q925H1	Zinc finger transcription factor Trps1
Adrb3	nucleus	yes	yes	MOUSE|MGI=MGI=87939|UniProtKB=P25962	Beta-3 adrenergic receptor
Cdc25C	nucleus	yes	yes	MOUSE|MGI=MGI=88350|UniProtKB=P48967	M-phase inducer phosphatase 3
Cdk2Ap2	nucleus	yes	yes	MOUSE|MGI=MGI=1098779|UniProtKB=Q9CPY4	Cyclin-dependent kinase 2-associated protein 2
Cenpp	nucleus	yes	yes	MOUSE|MGI=MGI=1913586|UniProtKB=Q9CZ92	Centromere protein P
Cirbp	nucleus	yes	yes	MOUSE|MGI=MGI=893588|UniProtKB=P60824	Cold-inducible RNA-binding protein
Esco1	nucleus	yes	yes	MOUSE|MGI=MGI=1925055|UniProtKB=Q69Z69	N-acetyltransferase ESCO1
Gnai1	nucleus	yes	yes	MOUSE|MGI=MGI=95771|UniProtKB=B2RSH2	Guanine nucleotide-binding protein G(i) subunit alpha-1
Kdm1B	nucleus	yes	yes	MOUSE|MGI=MGI=2145261|UniProtKB=Q8CIG3	Lysine-specific histone demethylase 1B
Krt8	nucleus	yes	yes	MOUSE|MGI=MGI=96705|UniProtKB=P11679	Keratin, type II cytoskeletal 8
Mrpl36	nucleus	yes	yes	MOUSE|MGI=MGI=2137228|UniProtKB=Q99N90	39S ribosomal protein L36, mitochondrial
Pms1	nucleus	yes	yes	MOUSE|MGI=MGI=1202302|UniProtKB=Q8K119	Postmeiotic segregation increased 1 (S. cerevisiae)
Pnkd	nucleus	yes	yes	MOUSE|MGI=MGI=1930773|UniProtKB=Q69ZP3	Probable hydrolase PNKD
Polk	nucleus	yes	yes	MOUSE|MGI=MGI=1349767|UniProtKB=Q9QUG2	DNA polymerase kappa
Six4	nucleus	yes	yes	MOUSE|MGI=MGI=106034|UniProtKB=Q61321	Homeobox protein SIX4
Tgif2	nucleus	yes	yes	MOUSE|MGI=MGI=1915299|UniProtKB=Q8C0Y1	Homeobox protein TGIF2
Trim32	nucleus	yes	yes	MOUSE|MGI=MGI=1917057|UniProtKB=Q8CH72	E3 ubiquitin-protein ligase TRIM32
Xrcc2	nucleus	yes	yes	MOUSE|MGI=MGI=1927345|UniProtKB=Q9CX47	DNA repair protein XRCC2
Zik1	nucleus	yes	yes	MOUSE|MGI=MGI=108070|UniProtKB=Q80YP6	Zinc finger protein interacting with ribonucleoprotein K
En2	nucleus	yes	yes	MOUSE|MGI=MGI=95390|UniProtKB=P09066	Homeobox protein engrailed-2
Elf1	nucleus	yes	yes	MOUSE|MGI=MGI=107180|UniProtKB=Q60775	ETS-related transcription factor Elf-1
Eomes	nucleus	yes	yes	MOUSE|MGI=MGI=1201683|UniProtKB=O54839	Eomesodermin homolog
Gbx2	nucleus	yes	yes	MOUSE|MGI=MGI=95668|UniProtKB=P48031	Homeobox protein GBX-2
Mafg	nucleus	yes	yes	MOUSE|MGI=MGI=96911|UniProtKB=O54790	Transcription factor MafG
Mgst3	nucleus	yes	yes	MOUSE|MGI=MGI=1913697|UniProtKB=Q9CPU4	Microsomal glutathione S-transferase 3
Osgep	nucleus	yes	yes	MOUSE|MGI=MGI=1913496|UniProtKB=Q8BWU5	Probable tRNA N6-adenosine threonylcarbamoyltransferase
Pcnp	nucleus	yes	yes	MOUSE|MGI=MGI=1923552|UniProtKB=Q6P8I4	PEST proteolytic signal-containing nuclear protein
Pex14	nucleus	yes	yes	MOUSE|MGI=MGI=1927868|UniProtKB=Q9R0A0	Peroxisomal membrane protein PEX14
Pskh1	nucleus	yes	yes	MOUSE|MGI=MGI=3528383|UniProtKB=Q91YA2	Serine/threonine-protein kinase H1
Sesn1	nucleus	yes	yes	MOUSE|MGI=MGI=2155278|UniProtKB=P58006	Sestrin-1
Ssbp4	nucleus	yes	yes	MOUSE|MGI=MGI=1924150|UniProtKB=Q3U4B1	Putative uncharacterized protein
Tsen34	nucleus	yes	yes	MOUSE|MGI=MGI=1913328|UniProtKB=Q8BMZ5	tRNA-splicing endonuclease subunit Sen34
Zfand2A	nucleus	yes	yes	MOUSE|MGI=MGI=2140729|UniProtKB=Q9JII7	AN1-type zinc finger protein 2A
Katnal1	nucleus	yes	yes	MOUSE|MGI=MGI=2387638|UniProtKB=Q8K0T4	Katanin p60 ATPase-containing subunit A-like 1
Lin52	nucleus	yes	yes	MOUSE|MGI=MGI=3045391|UniProtKB=Q8CD94	Protein lin-52 homolog
Cdk20	nucleus	yes	yes	MOUSE|MGI=MGI=2145349|UniProtKB=Q9JHU3	Cyclin-dependent kinase 20
Ephb2	nucleus	yes	yes	MOUSE|MGI=MGI=99611|UniProtKB=P54763	Ephrin type-B receptor 2
Nmnat1	nucleus	yes	yes	MOUSE|MGI=MGI=1913704|UniProtKB=Q9EPA7	Nicotinamide/nicotinic acid mononucleotide adenylyltransferase 1
Stk19	nucleus	yes	yes	MOUSE|MGI=MGI=1860085|UniProtKB=Q9JHN8	Serine/threonine-protein kinase 19
Zfp418	nucleus	yes	yes	MOUSE|MGI=MGI=2444763|UniProtKB=Q8BFS8	Putative uncharacterized protein
Bcl9L	nucleus	yes	yes	MOUSE|MGI=MGI=1933114|UniProtKB=Q67FY2	B-cell CLL/lymphoma 9-like protein
Det1	nucleus	yes	yes	MOUSE|MGI=MGI=1923625|UniProtKB=Q9D0A0	DET1 homolog
Pwwp2B	nucleus	yes	yes	MOUSE|MGI=MGI=2142008|UniProtKB=E9Q9M8	PWWP domain-containing 2B
Tgfb1	nucleus	yes	yes	MOUSE|MGI=MGI=98725|UniProtKB=P04202	Transforming growth factor beta-1
Wdr19	nucleus	yes	yes	MOUSE|MGI=MGI=2443231|UniProtKB=Q3UGF1	WD repeat-containing protein 19
Fam134B	nucleus	yes	yes	MOUSE|MGI=MGI=1913520|UniProtKB=Q8VE91	Reticulophagy receptor Fam134b
Cdkn2A	nucleus	yes	yes	MOUSE|MGI=MGI=104738|UniProtKB=Q64364	Tumor suppressor ARF
Fktn	nucleus	yes	yes	MOUSE|MGI=MGI=2179507|UniProtKB=Q8R507	Fukutin
Trip11	nucleus	yes	yes	MOUSE|MGI=MGI=1924393|UniProtKB=E9Q512	Thyroid hormone receptor interactor 11
Zfp667	nucleus	yes	yes	MOUSE|MGI=MGI=2442757|UniProtKB=Q2TL60	Zinc finger protein 667
Zfp867	nucleus	yes	yes	MOUSE|MGI=MGI=2681848|UniProtKB=E9Q2M4	Zinc finger protein 867
Auts2	nucleus	yes	yes	MOUSE|MGI=MGI=1919847|UniProtKB=A0A087WPF7	Autism susceptibility candidate 2
Cenpk	nucleus	yes	yes	MOUSE|MGI=MGI=1926210|UniProtKB=Q9ESN5	Centromere protein K
Dedd2	nucleus	yes	yes	MOUSE|MGI=MGI=1914629|UniProtKB=Q8QZV0	DNA-binding death effector domain-containing protein 2
Dmrt1	nucleus	yes	yes	MOUSE|MGI=MGI=1354733|UniProtKB=Q9QZ59	Doublesex- and mab-3-related transcription factor 1
Elk1	nucleus	yes	yes	MOUSE|MGI=MGI=101833|UniProtKB=P41969	ETS domain-containing protein Elk-1
Entpd7	nucleus	yes	yes	MOUSE|MGI=MGI=2135885|UniProtKB=Q3TCT4	Ectonucleoside triphosphate diphosphohydrolase 7
H2Afy2	nucleus	yes	yes	MOUSE|MGI=MGI=3037658|UniProtKB=Q8CCK0	Core histone macro-H2A.2
Kank1	nucleus	yes	yes	MOUSE|MGI=MGI=2147707|UniProtKB=E9Q238	KN motif and ankyrin repeat domains 1
Nin	nucleus	yes	yes	MOUSE|MGI=MGI=105108|UniProtKB=Q61043	Ninein
Nr2C1	nucleus	yes	yes	MOUSE|MGI=MGI=1352465|UniProtKB=Q505F1	Nuclear receptor subfamily 2 group C member 1
Rfwd2	nucleus	yes	yes	MOUSE|MGI=MGI=1347046|UniProtKB=Q9R1A8	E3 ubiquitin-protein ligase RFWD2
Rps6Kb2	nucleus	yes	yes	MOUSE|MGI=MGI=1927343|UniProtKB=Q9Z1M4	Ribosomal protein S6 kinase beta-2
Thap1	nucleus	yes	yes	MOUSE|MGI=MGI=1921004|UniProtKB=Q8CHW1	THAP domain-containing protein 1
Zbtb32	nucleus	yes	yes	MOUSE|MGI=MGI=1891838|UniProtKB=Q9JKD9	Zinc finger and BTB domain-containing protein 32
Zfp668	nucleus	yes	yes	MOUSE|MGI=MGI=2442943|UniProtKB=Q8K2R5	Zinc finger protein 668
Bre	dual	yes	yes	MOUSE|MGI=MGI=1333875|UniProtKB=Q8K3W0	BRCA1-A complex subunit BRE
Riok2	dual	yes	yes	MOUSE|MGI=MGI=1914295|UniProtKB=Q9CQS5	Serine/threonine-protein kinase RIO2
Sra1	dual	yes	yes	MOUSE|MGI=MGI=1344414|UniProtKB=Q80VJ2	Steroid receptor RNA activator 1
Acly	dual	yes	yes	MOUSE|MGI=MGI=103251|UniProtKB=Q91V92	ATP-citrate synthase
Actb	dual	yes	yes	MOUSE|MGI=MGI=87904|UniProtKB=P60710	Actin, cytoplasmic 1
Actn4	dual	yes	yes	MOUSE|MGI=MGI=1890773|UniProtKB=P57780	Alpha-actinin-4
Akt1	dual	yes	yes	MOUSE|MGI=MGI=87986|UniProtKB=P31750	RAC-alpha serine/threonine-protein kinase
Aldh7A1	dual	yes	yes	MOUSE|MGI=MGI=108186|UniProtKB=Q9DBF1	Alpha-aminoadipic semialdehyde dehydrogenase
Arhgap17	dual	yes	yes	MOUSE|MGI=MGI=1917747|UniProtKB=Q3UIA2	Rho GTPase-activating protein 17
Bcl10	dual	yes	yes	MOUSE|MGI=MGI=1337994|UniProtKB=Q9Z0H7	B-cell lymphoma/leukemia 10
Bub1	dual	yes	yes	MOUSE|MGI=MGI=1100510|UniProtKB=O08901	Mitotic checkpoint serine/threonine-protein kinase BUB1
Calcoco1	dual	yes	yes	MOUSE|MGI=MGI=1914738|UniProtKB=Q8CGU1	Calcium-binding and coiled-coil domain-containing protein 1
Calr	dual	yes	yes	MOUSE|MGI=MGI=88252|UniProtKB=P14211	Calreticulin
Carm1	dual	yes	yes	MOUSE|MGI=MGI=1913208|UniProtKB=Q9WVG6	Histone-arginine methyltransferase CARM1
Cblb	dual	yes	yes	MOUSE|MGI=MGI=2146430|UniProtKB=Q3TTA7	E3 ubiquitin-protein ligase CBL-B
Cc2D1A	dual	yes	yes	MOUSE|MGI=MGI=2384831|UniProtKB=Q8K1A6	Coiled-coil and C2 domain-containing protein 1A
Cdk5Rap3	dual	yes	yes	MOUSE|MGI=MGI=1933126|UniProtKB=Q99LM2	CDK5 regulatory subunit-associated protein 3
Cfl1	dual	yes	yes	MOUSE|MGI=MGI=101757|UniProtKB=P18760	Cofilin-1
Chmp4B	dual	yes	yes	MOUSE|MGI=MGI=1922858|UniProtKB=Q9D8B3	Charged multivesicular body protein 4b
Commd1	dual	yes	yes	MOUSE|MGI=MGI=109474|UniProtKB=Q8K4M5	COMM domain-containing protein 1
Ctbp1	dual	yes	yes	MOUSE|MGI=MGI=1201685|UniProtKB=O88712	C-terminal-binding protein 1
Ctbp2	dual	yes	yes	MOUSE|MGI=MGI=1201686|UniProtKB=P56546	C-terminal-binding protein 2
Cul4B	dual	yes	yes	MOUSE|MGI=MGI=1919834|UniProtKB=A2A432	Cullin-4B
Ddx6	dual	yes	yes	MOUSE|MGI=MGI=104976|UniProtKB=P54823	Probable ATP-dependent RNA helicase DDX6
Dhodh	dual	yes	yes	MOUSE|MGI=MGI=1928378|UniProtKB=O35435	Dihydroorotate dehydrogenase (quinone), mitochondrial
Dimt1	dual	yes	yes	MOUSE|MGI=MGI=1913504|UniProtKB=Q9D0D4	Probable dimethyladenosine transferase
Dlg1	dual	yes	yes	MOUSE|MGI=MGI=107231|UniProtKB=Q811D0	Disks large homolog 1
Dmap1	dual	yes	yes	MOUSE|MGI=MGI=1913483|UniProtKB=Q9JI44	DNA methyltransferase 1-associated protein 1
Edf1	dual	yes	yes	MOUSE|MGI=MGI=1891227|UniProtKB=Q9JMG1	Endothelial differentiation-related factor 1
Fhl1	dual	yes	yes	MOUSE|MGI=MGI=1298387|UniProtKB=P97447	Four and a half LIM domains protein 1
Fkbp4	dual	yes	yes	MOUSE|MGI=MGI=95543|UniProtKB=P30416	Peptidyl-prolyl cis-trans isomerase FKBP4
Flcn	dual	yes	yes	MOUSE|MGI=MGI=2442184|UniProtKB=Q8QZS3	Folliculin
Fmr1	dual	yes	yes	MOUSE|MGI=MGI=95564|UniProtKB=P35922	Synaptic functional regulator FMR1
G3Bp1	dual	yes	yes	MOUSE|MGI=MGI=1351465|UniProtKB=P97855	Ras GTPase-activating protein-binding protein 1
Gapdh	dual	yes	yes	MOUSE|MGI=MGI=95640|UniProtKB=P16858	Glyceraldehyde-3-phosphate dehydrogenase
Gbf1	dual	yes	yes	MOUSE|MGI=MGI=1917592|UniProtKB=Q8BWM0	Prostaglandin E synthase 2
Gemin7	dual	yes	yes	MOUSE|MGI=MGI=1916981|UniProtKB=Q9CWY4	Gem-associated protein 7
Gle1	dual	yes	yes	MOUSE|MGI=MGI=1921662|UniProtKB=Q8R322	Nucleoporin GLE1
Gpx1	dual	yes	yes	MOUSE|MGI=MGI=104887|UniProtKB=P11352	Glutathione peroxidase 1
Grb2	dual	yes	yes	MOUSE|MGI=MGI=95805|UniProtKB=Q60631	Growth factor receptor-bound protein 2
Gtf2Ird1	dual	yes	yes	MOUSE|MGI=MGI=1861942|UniProtKB=Q9JI57	General transcription factor II-I repeat domain-containing protein 1
Hdac5	dual	yes	yes	MOUSE|MGI=MGI=1333784|UniProtKB=Q9Z2V6	Histone deacetylase 5
Hipk1	dual	yes	yes	MOUSE|MGI=MGI=1314873|UniProtKB=O88904	Homeodomain-interacting protein kinase 1
Hipk3	dual	yes	yes	MOUSE|MGI=MGI=1314882|UniProtKB=Q9ERH7	Homeodomain-interacting protein kinase 3
Id2	dual	yes	yes	MOUSE|MGI=MGI=96397|UniProtKB=P41136	DNA-binding protein inhibitor ID-2
Irak1	dual	yes	yes	MOUSE|MGI=MGI=107420|UniProtKB=Q62406	Interleukin-1 receptor-associated kinase 1
Itfg2	dual	yes	yes	MOUSE|MGI=MGI=1915450|UniProtKB=Q91WI7	Integrin-alpha FG-GAP repeat-containing protein 2
Ivns1Abp	dual	yes	yes	MOUSE|MGI=MGI=2152389|UniProtKB=Q920Q8	Influenza virus NS1A-binding protein homolog
Kars	dual	yes	yes	MOUSE|MGI=MGI=1934754|UniProtKB=Q99MN1	Lysine--tRNA ligase
Kat5	dual	yes	yes	MOUSE|MGI=MGI=1932051|UniProtKB=Q8CHK4	Histone acetyltransferase KAT5
Kdm4A	dual	yes	yes	MOUSE|MGI=MGI=2446210|UniProtKB=Q8BW72	Lysine-specific demethylase 4A
Keap1	dual	yes	yes	MOUSE|MGI=MGI=1858732|UniProtKB=Q9Z2X8	Kelch-like ECH-associated protein 1
Klf6	dual	yes	yes	MOUSE|MGI=MGI=1346318|UniProtKB=O08584	Krueppel-like factor 6
Mapk6	dual	yes	yes	MOUSE|MGI=MGI=1354946|UniProtKB=Q61532	Mitogen-activated protein kinase 6
Mllt10	dual	yes	yes	MOUSE|MGI=MGI=1329038|UniProtKB=O54826	Protein AF-10
Mtap	dual	yes	yes	MOUSE|MGI=MGI=1914152|UniProtKB=Q9CQ65	S-methyl-5'-thioadenosine phosphorylase
Mtmr2	dual	yes	yes	MOUSE|MGI=MGI=1924366|UniProtKB=Q9Z2D1	Myotubularin-related protein 2
Ncor1	dual	yes	yes	MOUSE|MGI=MGI=1349717|UniProtKB=Q60974	Nuclear receptor corepressor 1
Nfkb1	dual	yes	yes	MOUSE|MGI=MGI=97312|UniProtKB=P25799	Nuclear factor NF-kappa-B p105 subunit
Notch3	dual	yes	yes	MOUSE|MGI=MGI=99460|UniProtKB=Q61982	Neurogenic locus notch homolog protein 3
Numa1	dual	yes	yes	MOUSE|MGI=MGI=2443665|UniProtKB=E9Q7G0	Nuclear mitotic apparatus protein 1
Nup153	dual	yes	yes	MOUSE|MGI=MGI=2385621|UniProtKB=E9Q3G8	Nucleoporin 153
Ogdh	dual	yes	yes	MOUSE|MGI=MGI=1098267|UniProtKB=Q60597	2-oxoglutarate dehydrogenase, mitochondrial
Pafah1B2	dual	yes	yes	MOUSE|MGI=MGI=108415|UniProtKB=Q61206	Platelet-activating factor acetylhydrolase IB subunit beta
Parg	dual	yes	yes	MOUSE|MGI=MGI=1347094|UniProtKB=O88622	Poly(ADP-ribose) glycohydrolase
Pin1	dual	yes	yes	MOUSE|MGI=MGI=1346036|UniProtKB=Q9QUR7	Peptidyl-prolyl cis-trans isomerase NIMA-interacting 1
Pml	dual	yes	yes	MOUSE|MGI=MGI=104662|UniProtKB=Q60953	Protein PML
Pold1	dual	yes	yes	MOUSE|MGI=MGI=97741|UniProtKB=P52431	DNA polymerase delta catalytic subunit
Ppm1B	dual	yes	yes	MOUSE|MGI=MGI=101841|UniProtKB=P36993	Protein phosphatase 1B
Ppp1Cb	dual	yes	yes	MOUSE|MGI=MGI=104871|UniProtKB=P62141	Serine/threonine-protein phosphatase PP1-beta catalytic subunit
Ppp2Cb	dual	yes	yes	MOUSE|MGI=MGI=1321161|UniProtKB=P62715	Serine/threonine-protein phosphatase 2A catalytic subunit beta isoform
Prep	dual	yes	yes	MOUSE|MGI=MGI=1270863|UniProtKB=Q9QUR6	Prolyl endopeptidase
Prkab1	dual	yes	yes	MOUSE|MGI=MGI=1336167|UniProtKB=Q9R078	5'-AMP-activated protein kinase subunit beta-1
Psma7	dual	yes	yes	MOUSE|MGI=MGI=1347070|UniProtKB=Q9Z2U0	Proteasome subunit alpha type-7
Psmd4	dual	yes	yes	MOUSE|MGI=MGI=1201670|UniProtKB=O35226	26S proteasome non-ATPase regulatory subunit 4
Rangap1	dual	yes	yes	MOUSE|MGI=MGI=103071|UniProtKB=P46061	Ran GTPase-activating protein 1
Rasa1	dual	yes	yes	MOUSE|MGI=MGI=97860|UniProtKB=E9PYG6	RAS p21 protein activator 1
Rbbp4	dual	yes	yes	MOUSE|MGI=MGI=1194912|UniProtKB=Q60972	Histone-binding protein RBBP4
Rest	dual	yes	yes	MOUSE|MGI=MGI=104897|UniProtKB=Q8VIG1	RE1-silencing transcription factor
Rhob	dual	yes	yes	MOUSE|MGI=MGI=107949|UniProtKB=P62746	Rho-related GTP-binding protein RhoB
Rnf111	dual	yes	yes	MOUSE|MGI=MGI=1934919|UniProtKB=Q99ML9	E3 ubiquitin-protein ligase Arkadia
Rnf14	dual	yes	yes	MOUSE|MGI=MGI=1929668|UniProtKB=Q9JI90	E3 ubiquitin-protein ligase RNF14
Rpa2	dual	yes	yes	MOUSE|MGI=MGI=1339939|UniProtKB=Q62193	Replication protein A 32 kDa subunit
Rpl22	dual	yes	yes	MOUSE|MGI=MGI=99262|UniProtKB=P67984	60S ribosomal protein L22
Skp1A	dual	yes	yes	MOUSE|MGI=MGI=103575|UniProtKB=Q9WTX5	S-phase kinase-associated protein 1
Smad7	dual	yes	yes	MOUSE|MGI=MGI=1100518|UniProtKB=O35253	Mothers against decapentaplegic homolog 7
Spast	dual	yes	yes	MOUSE|MGI=MGI=1858896|UniProtKB=Q9QYY8	Spastin
Sri	dual	yes	yes	MOUSE|MGI=MGI=98419|UniProtKB=Q6P069	Sorcin
Stat3	dual	yes	yes	MOUSE|MGI=MGI=103038|UniProtKB=P42227	Signal transducer and activator of transcription 3
Ston2	dual	yes	yes	MOUSE|MGI=MGI=1918272|UniProtKB=Q8BZ60	Stonin-2
Taldo1	dual	yes	yes	MOUSE|MGI=MGI=1274789|UniProtKB=Q93092	Transaldolase
Tbc1D1	dual	yes	yes	MOUSE|MGI=MGI=1889508|UniProtKB=Q60949	TBC1 domain family member 1
Trp53Bp2	dual	yes	yes	MOUSE|MGI=MGI=2138319|UniProtKB=Q8CG79	Apoptosis-stimulating of p53 protein 2
Tsc2	dual	yes	yes	MOUSE|MGI=MGI=102548|UniProtKB=Q61037	Tuberin
Usp21	dual	yes	yes	MOUSE|MGI=MGI=1353665|UniProtKB=Q9QZL6	Ubiquitin carboxyl-terminal hydrolase 21
Usp8	dual	yes	yes	MOUSE|MGI=MGI=1934029|UniProtKB=Q80U87	Ubiquitin carboxyl-terminal hydrolase 8
Xpo4	dual	yes	yes	MOUSE|MGI=MGI=1888526|UniProtKB=Q9ESJ0	Exportin-4
Ybx1	dual	yes	yes	MOUSE|MGI=MGI=99146|UniProtKB=P62960	Nuclease-sensitive element-binding protein 1
Zcchc11	dual	yes	yes	MOUSE|MGI=MGI=2445126|UniProtKB=B2RX14	Terminal uridylyltransferase 4
Zfp36L1	dual	yes	yes	MOUSE|MGI=MGI=107946|UniProtKB=P23950	mRNA decay activator protein ZFP36L1
Plin2	dual	yes	yes	MOUSE|MGI=MGI=87920|UniProtKB=P43883	Perilipin-2
Arid4A	dual	yes	yes	MOUSE|MGI=MGI=2444354|UniProtKB=F8VPQ2	AT-rich interactive domain 4A (RBP1-like)
Dusp16	dual	yes	yes	MOUSE|MGI=MGI=1917936|UniProtKB=Q6PCP3	Dual specificity phosphatase 16
Mecp2	dual	yes	yes	MOUSE|MGI=MGI=99918|UniProtKB=Q9Z2D6	Methyl-CpG-binding protein 2
Stat2	dual	yes	yes	MOUSE|MGI=MGI=103039|UniProtKB=Q9WVL2	Signal transducer and activator of transcription 2
Adrm1	dual	yes	yes	MOUSE|MGI=MGI=1929289|UniProtKB=Q9JKV1	Proteasomal ubiquitin receptor ADRM1
Akt1S1	dual	yes	yes	MOUSE|MGI=MGI=1914855|UniProtKB=Q9D1F4	Proline-rich AKT1 substrate 1
Fdps	dual	yes	yes	MOUSE|MGI=MGI=104888|UniProtKB=Q920E5	Farnesyl pyrophosphate synthase
Mbd2	dual	yes	yes	MOUSE|MGI=MGI=1333813|UniProtKB=Q9Z2E1	Methyl-CpG-binding domain protein 2
Ndn	dual	yes	yes	MOUSE|MGI=MGI=97290|UniProtKB=P25233	Necdin
Rhoc	dual	yes	yes	MOUSE|MGI=MGI=106028|UniProtKB=Q62159	Rho-related GTP-binding protein RhoC
Wwc1	dual	yes	yes	MOUSE|MGI=MGI=2388637|UniProtKB=Q5SXA9	Protein KIBRA
Cdk14	dual	yes	yes	MOUSE|MGI=MGI=894318|UniProtKB=O35495	Cyclin-dependent kinase 14
Cpeb1	dual	yes	yes	MOUSE|MGI=MGI=108442|UniProtKB=P70166	Cytoplasmic polyadenylation element-binding protein 1
Mkrn3	dual	yes	yes	MOUSE|MGI=MGI=1891831|UniProtKB=O70456	14-3-3 protein sigma
Ahcy	dual	yes	yes	MOUSE|MGI=MGI=87968|UniProtKB=P50247	Adenosylhomocysteinase
Creb3L1	dual	yes	yes	MOUSE|MGI=MGI=1347062|UniProtKB=Q9Z125	Cyclic AMP-responsive element-binding protein 3-like protein 1
Lats2	dual	yes	yes	MOUSE|MGI=MGI=1354386|UniProtKB=Q7TSJ6	Serine/threonine-protein kinase LATS2
P4Ha2	dual	yes	yes	MOUSE|MGI=MGI=894286|UniProtKB=Q60716	Prolyl 4-hydroxylase subunit alpha-2
Akap7	dual	yes	yes	MOUSE|MGI=MGI=1859150|UniProtKB=Q7TN79	A-kinase anchor protein 7 isoform gamma
Gprc5B	dual	yes	yes	MOUSE|MGI=MGI=1927596|UniProtKB=Q923Z0	G-protein coupled receptor family C group 5 member B
Rbl2	dual	yes	yes	MOUSE|MGI=MGI=105085|UniProtKB=Q64700	Retinoblastoma-like protein 2
Arntl	dual	yes	yes	MOUSE|MGI=MGI=1096381|UniProtKB=Q9WTL8	Aryl hydrocarbon receptor nuclear translocator-like protein 1
Bcl3	dual	yes	yes	MOUSE|MGI=MGI=88140|UniProtKB=Q9Z2F6	B-cell lymphoma 3 protein homolog
Commd5	dual	yes	yes	MOUSE|MGI=MGI=1913648|UniProtKB=Q8R395	COMM domain-containing protein 5
Ctnnbip1	dual	yes	yes	MOUSE|MGI=MGI=1915756|UniProtKB=Q9JJN6	Beta-catenin-interacting protein 1
Itgb1Bp1	dual	yes	yes	MOUSE|MGI=MGI=1306802|UniProtKB=O35671	Integrin beta-1-binding protein 1
Malt1	dual	yes	yes	MOUSE|MGI=MGI=2445027|UniProtKB=Q2TBA3	Mucosa-associated lymphoid tissue lymphoma translocation protein 1 homolog
Myb	dual	yes	yes	MOUSE|MGI=MGI=97249|UniProtKB=P06876	Transcriptional activator Myb
Nek6	dual	yes	yes	MOUSE|MGI=MGI=1891638|UniProtKB=Q9ES70	Serine/threonine-protein kinase Nek6
Plscr1	dual	yes	yes	MOUSE|MGI=MGI=893575|UniProtKB=Q9JJ00	Phospholipid scramblase 1
Prkag2	dual	yes	yes	MOUSE|MGI=MGI=1336153|UniProtKB=Q91WG5	5'-AMP-activated protein kinase subunit gamma-2
Rgs12	dual	yes	yes	MOUSE|MGI=MGI=1918979|UniProtKB=Q8CGE9	Regulator of G-protein signaling 12
Shb	dual	yes	yes	MOUSE|MGI=MGI=98294|UniProtKB=Q6PD21	SH2 domain-containing adapter protein B
Siah1A	dual	yes	yes	MOUSE|MGI=MGI=108064|UniProtKB=P61092	E3 ubiquitin-protein ligase SIAH1A
Ttll5	dual	yes	yes	MOUSE|MGI=MGI=2443657|UniProtKB=Q8CHB8	Tubulin polyglutamylase TTLL5
Carkd	cytosol	yes	yes	MOUSE|MGI=MGI=1913353|UniProtKB=Q9CZ42	ATP-dependent (S)-NAD(P)H-hydrate dehydratase
Acvr1B	cytosol	yes	yes	MOUSE|MGI=MGI=1338944|UniProtKB=Q61271	Activin receptor type-1B
Akap10	cytosol	yes	yes	MOUSE|MGI=MGI=1890218|UniProtKB=O88845	A-kinase anchor protein 10, mitochondrial
Armc6	cytosol	yes	yes	MOUSE|MGI=MGI=1924063|UniProtKB=Q8BNU0	Armadillo repeat-containing protein 6
Atp6V1A	cytosol	yes	yes	MOUSE|MGI=MGI=1201780|UniProtKB=P50516	V-type proton ATPase catalytic subunit A
Cdc37	cytosol	yes	yes	MOUSE|MGI=MGI=109531|UniProtKB=Q61081	Hsp90 co-chaperone Cdc37
Clasp2	cytosol	yes	yes	MOUSE|MGI=MGI=1923749|UniProtKB=Q8BRT1	CLIP-associating protein 2
Cltb	cytosol	yes	yes	MOUSE|MGI=MGI=1921575|UniProtKB=Q6IRU5	Clathrin light chain B
Dnajc13	cytosol	yes	yes	MOUSE|MGI=MGI=2676368|UniProtKB=D4AFX7	DnaJ heat shock protein family (Hsp40) member C13
Dock6	cytosol	yes	yes	MOUSE|MGI=MGI=1914789|UniProtKB=Q8VDR9	Dedicator of cytokinesis protein 6
Erc1	cytosol	yes	yes	MOUSE|MGI=MGI=2151013|UniProtKB=Q99MI1	ELKS/Rab6-interacting/CAST family member 1
Fkbp1A	cytosol	yes	yes	MOUSE|MGI=MGI=95541|UniProtKB=P26883	Peptidyl-prolyl cis-trans isomerase FKBP1A
Fmnl3	cytosol	yes	yes	MOUSE|MGI=MGI=109569|UniProtKB=Q6ZPF4	Formin-like protein 3
Gfer	cytosol	yes	yes	MOUSE|MGI=MGI=107757|UniProtKB=P56213	FAD-linked sulfhydryl oxidase ALR
Git1	cytosol	yes	yes	MOUSE|MGI=MGI=1927140|UniProtKB=Q68FF6	ARF GTPase-activating protein GIT1
Grk6	cytosol	yes	yes	MOUSE|MGI=MGI=1347078|UniProtKB=O70293	G protein-coupled receptor kinase 6
Hgs	cytosol	yes	yes	MOUSE|MGI=MGI=104681|UniProtKB=Q99LI8	Hepatocyte growth factor-regulated tyrosine kinase substrate
Hsd17B14	cytosol	yes	yes	MOUSE|MGI=MGI=1913315|UniProtKB=E9Q3D4	Hydroxysteroid (17-beta) dehydrogenase 14
Lcmt1	cytosol	yes	yes	MOUSE|MGI=MGI=1353593|UniProtKB=A0A0U1RNF2	Leucine carboxyl methyltransferase 1
Lima1	cytosol	yes	yes	MOUSE|MGI=MGI=1920992|UniProtKB=Q9ERG0	LIM domain and actin-binding protein 1
Lypla1	cytosol	yes	yes	MOUSE|MGI=MGI=1344588|UniProtKB=P97823	Acyl-protein thioesterase 1
Lzts2	cytosol	yes	yes	MOUSE|MGI=MGI=2385095|UniProtKB=Q91YU6	Leucine zipper putative tumor suppressor 2
Mcoln1	cytosol	yes	yes	MOUSE|MGI=MGI=1890498|UniProtKB=Q99J21	Mucolipin-1
Mfn2	cytosol	yes	yes	MOUSE|MGI=MGI=2442230|UniProtKB=Q80U63	Mitofusin-2
Mtr	cytosol	yes	yes	MOUSE|MGI=MGI=894292|UniProtKB=A6H5Y3	Methionine synthase
Nefl	cytosol	yes	yes	MOUSE|MGI=MGI=97313|UniProtKB=P08551	Neurofilament light polypeptide
Nmt1	cytosol	yes	yes	MOUSE|MGI=MGI=102579|UniProtKB=O70310	Glycylpeptide N-tetradecanoyltransferase 1
Nsf	cytosol	yes	yes	MOUSE|MGI=MGI=104560|UniProtKB=P46460	Vesicle-fusing ATPase
Ostm1	cytosol	yes	yes	MOUSE|MGI=MGI=2655574|UniProtKB=Q8BGT0	Osteopetrosis-associated transmembrane protein 1
Pafah1B3	cytosol	yes	yes	MOUSE|MGI=MGI=108414|UniProtKB=Q61205	Platelet-activating factor acetylhydrolase IB subunit gamma
Pcbp4	cytosol	yes	yes	MOUSE|MGI=MGI=1890471|UniProtKB=P57724	Poly(rC)-binding protein 4
Pdap1	cytosol	yes	yes	MOUSE|MGI=MGI=2448536|UniProtKB=Q3UHX2	28 kDa heat- and acid-stable phosphoprotein
Pdcd6Ip	cytosol	yes	yes	MOUSE|MGI=MGI=1333753|UniProtKB=Q9WU78	Programmed cell death 6-interacting protein
Pfkp	cytosol	yes	yes	MOUSE|MGI=MGI=1891833|UniProtKB=Q9WUA3	ATP-dependent 6-phosphofructokinase, platelet type
Ppfia1	cytosol	yes	yes	MOUSE|MGI=MGI=1924750|UniProtKB=B2RXQ2	Ppfia1 protein
Ppm1F	cytosol	yes	yes	MOUSE|MGI=MGI=1918464|UniProtKB=Q8CGA0	Protein phosphatase 1F
Ppp2R2A	cytosol	yes	yes	MOUSE|MGI=MGI=1919228|UniProtKB=Q6P1F6	Serine/threonine-protein phosphatase 2A 55 kDa regulatory subunit B alpha isoform
Ppp3R1	cytosol	yes	yes	MOUSE|MGI=MGI=107172|UniProtKB=Q63810	Calcineurin subunit B type 1
Ppp6C	cytosol	yes	yes	MOUSE|MGI=MGI=1915107|UniProtKB=Q9CQR6	Serine/threonine-protein phosphatase 6 catalytic subunit
Prmt3	cytosol	yes	yes	MOUSE|MGI=MGI=1919224|UniProtKB=Q922H1	Protein arginine N-methyltransferase 3
Rabgap1	cytosol	yes	yes	MOUSE|MGI=MGI=2385139|UniProtKB=A2AWA9	Rab GTPase-activating protein 1
Rps24	cytosol	yes	yes	MOUSE|MGI=MGI=98147|UniProtKB=P62849	40S ribosomal protein S24
Sh3Gl2	cytosol	yes	yes	MOUSE|MGI=MGI=700009|UniProtKB=Q62420	Endophilin-A1
Sh3Glb1	cytosol	yes	yes	MOUSE|MGI=MGI=1859730|UniProtKB=Q9JK48	Endophilin-B1
Snx3	cytosol	yes	yes	MOUSE|MGI=MGI=1860188|UniProtKB=O70492	Sorting nexin-3
Tars	cytosol	yes	yes	MOUSE|MGI=MGI=106314|UniProtKB=Q9D0R2	Threonine--tRNA ligase, cytoplasmic
Tpi1	cytosol	yes	yes	MOUSE|MGI=MGI=98797|UniProtKB=P17751	Triosephosphate isomerase
Vim	cytosol	yes	yes	MOUSE|MGI=MGI=98932|UniProtKB=P20152	Vimentin
Ephx2	cytosol	yes	yes	MOUSE|MGI=MGI=99500|UniProtKB=P34914	Bifunctional epoxide hydrolase 2
Phkg2	cytosol	yes	yes	MOUSE|MGI=MGI=1916211|UniProtKB=Q9DB30	Phosphorylase b kinase gamma catalytic chain, liver/testis isoform
Ap4M1	cytosol	yes	yes	MOUSE|MGI=MGI=1337063|UniProtKB=Q9JKC7	AP-4 complex subunit mu-1
Pdcd10	cytosol	yes	yes	MOUSE|MGI=MGI=1928396|UniProtKB=Q8VE70	Programmed cell death protein 10
Rhobtb3	cytosol	yes	yes	MOUSE|MGI=MGI=1920546|UniProtKB=Q9CTN4	Rho-related BTB domain-containing protein 3
Itpa	cytosol	yes	yes	MOUSE|MGI=MGI=96622|UniProtKB=Q9D892	Inosine triphosphate pyrophosphatase
Pex6	cytosol	yes	yes	MOUSE|MGI=MGI=2385054|UniProtKB=Q99LC9	Peroxisome assembly factor 2
Bad	cytosol	yes	yes	MOUSE|MGI=MGI=1096330|UniProtKB=Q61337	Bcl2-associated agonist of cell death
Dhdh	cytosol	yes	yes	MOUSE|MGI=MGI=1919005|UniProtKB=Q9DBB8	Trans-1,2-dihydrobenzene-1,2-diol dehydrogenase
Fxn	cytosol	yes	yes	MOUSE|MGI=MGI=1096879|UniProtKB=O35943	Frataxin, mitochondrial
Uros	cytosol	yes	yes	MOUSE|MGI=MGI=98917|UniProtKB=P51163	Uroporphyrinogen-III synthase
Gucy1A2	cytosol	yes	yes	MOUSE|MGI=MGI=2660877|UniProtKB=F8VQK3	Guanylate cyclase 1, soluble, alpha 2
Aifm2	cytosol	yes	yes	MOUSE|MGI=MGI=1918611|UniProtKB=Q8BUE4	Apoptosis-inducing factor 2
Akr1B10	cytosol	yes	yes	MOUSE|MGI=MGI=1915111|UniProtKB=G5E895	Aldo-keto reductase family 1, member B10 (aldose reductase)
Lck	cytosol	yes	yes	MOUSE|MGI=MGI=96756|UniProtKB=P06240	Proto-oncogene tyrosine-protein kinase LCK
Lclat1	cytosol	yes	yes	MOUSE|MGI=MGI=2684937|UniProtKB=Q3UN02	Lysocardiolipin acyltransferase 1
Lcmt2	cytosol	yes	yes	MOUSE|MGI=MGI=1353659|UniProtKB=Q8BYR1	tRNA wybutosine-synthesizing protein 4
Rpia	cytosol	yes	yes	MOUSE|MGI=MGI=103254|UniProtKB=P47968	Ribose-5-phosphate isomerase
Ssh1	cytosol	yes	yes	MOUSE|MGI=MGI=2686240|UniProtKB=Q76I79	Protein phosphatase Slingshot homolog 1
Zfyve16	cytosol	yes	yes	MOUSE|MGI=MGI=2145181|UniProtKB=Q80U44	Zinc finger FYVE domain-containing protein 16
Sp5	nucleus	no	yes	MOUSE|MGI=MGI=1927715|UniProtKB=Q9JHX2	Transcription factor Sp5
Xaf1	nucleus	no	yes	MOUSE|MGI=MGI=3772572|UniProtKB=Q5NBU8	XIAP-associated factor 1
Apobec1	nucleus	no	yes	MOUSE|MGI=MGI=103298|UniProtKB=P51908	C-U-editing enzyme APOBEC-1
Cbx4	nucleus	no	yes	MOUSE|MGI=MGI=1195985|UniProtKB=O55187	E3 SUMO-protein ligase CBX4
Hlf	nucleus	no	yes	MOUSE|MGI=MGI=109169|UniProtKB=P97481	Endothelial PAS domain-containing protein 1
Macrod2	nucleus	no	yes	MOUSE|MGI=MGI=1920149|UniProtKB=Q3UYG8	O-acetyl-ADP-ribose deacetylase MACROD2
Mfsd8	nucleus	no	yes	MOUSE|MGI=MGI=1919425|UniProtKB=Q8BH31	Major facilitator superfamily domain-containing protein 8
Nfkbiz	nucleus	no	yes	MOUSE|MGI=MGI=1931595|UniProtKB=Q9EST8	NF-kappa-B inhibitor zeta
Rgs17	nucleus	no	yes	MOUSE|MGI=MGI=1927469|UniProtKB=Q9QZB0	Regulator of G-protein signaling 17
Slc5A5	nucleus	no	yes	MOUSE|MGI=MGI=2149330|UniProtKB=Q99PN0	Sodium/iodide cotransporter
Tnfaip3	nucleus	no	yes	MOUSE|MGI=MGI=1196377|UniProtKB=Q60769	Tumor necrosis factor alpha-induced protein 3
Dmc1	nucleus	no	yes	MOUSE|MGI=MGI=105393|UniProtKB=Q61880	Meiotic recombination protein DMC1/LIM15 homolog
Elf4	nucleus	no	yes	MOUSE|MGI=MGI=1928377|UniProtKB=Q9Z2U4	ETS-related transcription factor Elf-4
Id4	nucleus	no	yes	MOUSE|MGI=MGI=99414|UniProtKB=P41139	DNA-binding protein inhibitor ID-4
S100A1	nucleus	no	yes	MOUSE|MGI=MGI=1338917|UniProtKB=P56565	Protein S100-A1
Sycp3	nucleus	no	yes	MOUSE|MGI=MGI=109542|UniProtKB=P70281	Synaptonemal complex protein 3
Tbx20	nucleus	no	yes	MOUSE|MGI=MGI=1888496|UniProtKB=Q9ES03	T-box transcription factor TBX20
Foxp3	nucleus	no	yes	MOUSE|MGI=MGI=1891436|UniProtKB=Q99JB6	Forkhead box protein P3
Mapt	dual	no	yes	MOUSE|MGI=MGI=97180|UniProtKB=P10637	Microtubule-associated protein tau
Mst1	dual	no	yes	MOUSE|MGI=MGI=1929004|UniProtKB=Q9JI11	Serine/threonine-protein kinase 4
Synm	dual	no	yes	MOUSE|MGI=MGI=2142075|UniProtKB=Q8BGV0	Probable asparagine--tRNA ligase, mitochondrial
Tec	dual	no	yes	MOUSE|MGI=MGI=1352457|UniProtKB=Q9QZB6	Nuclear receptor subfamily 4 group A member 3
Trex1	dual	no	yes	MOUSE|MGI=MGI=1328317|UniProtKB=Q91XB0	Three-prime repair exonuclease 1
Bach2	dual	no	yes	MOUSE|MGI=MGI=894679|UniProtKB=P97303	Transcription regulator protein BACH2
Calb2	dual	no	yes	MOUSE|MGI=MGI=101914|UniProtKB=Q08331	Calretinin
Adhfe1	cytosol	no	yes	MOUSE|MGI=MGI=1923437|UniProtKB=Q8R0N6	Hydroxyacid-oxoacid transhydrogenase, mitochondrial
Bcas1	cytosol	no	yes	MOUSE|MGI=MGI=1924210|UniProtKB=Q80YN3	Breast carcinoma-amplified sequence 1 homolog
Nadsyn1	cytosol	no	yes	MOUSE|MGI=MGI=1926164|UniProtKB=Q711T7	Glutamine-dependent NAD(+) synthetase
Camk2B	cytosol	no	yes	MOUSE|MGI=MGI=88257|UniProtKB=P28652	Calcium/calmodulin-dependent protein kinase type II subunit beta
Dpys	cytosol	no	yes	MOUSE|MGI=MGI=1928679|UniProtKB=Q9EQF5	Dihydropyrimidinase
Rab38	cytosol	no	yes	MOUSE|MGI=MGI=1919683|UniProtKB=Q8QZZ8	Ras-related protein Rab-38
Pou4F2	nucleus	yes	no	MOUSE|MGI=MGI=102524|UniProtKB=Q63934	POU domain, class 4, transcription factor 2
Pgbd5	nucleus	yes	no	MOUSE|MGI=MGI=2429955|UniProtKB=D3YZI9	PiggyBac transposable element-derived 5
Boc	nucleus	yes	no	MOUSE|MGI=MGI=2151153|UniProtKB=Q6AZB0	Brother of CDO
Hoxa3	nucleus	yes	no	MOUSE|MGI=MGI=96175|UniProtKB=P02831	Homeobox protein Hox-A3
Nrip1	nucleus	yes	no	MOUSE|MGI=MGI=1315213|UniProtKB=Q8CBD1	Nuclear receptor-interacting protein 1
Ube2V1	nucleus	yes	no	MOUSE|MGI=MGI=1913839|UniProtKB=Q9CZY3	Ubiquitin-conjugating enzyme E2 variant 1
Arl4D	nucleus	yes	no	MOUSE|MGI=MGI=1933155|UniProtKB=Q99PE9	ADP-ribosylation factor-like protein 4D
Gdf15	nucleus	yes	no	MOUSE|MGI=MGI=1346047|UniProtKB=Q9Z0J7	Growth/differentiation factor 15
Pdgfra	nucleus	yes	no	MOUSE|MGI=MGI=97530|UniProtKB=P26618	Platelet-derived growth factor receptor alpha
Stk36	dual	yes	no	MOUSE|MGI=MGI=1920831|UniProtKB=Q69ZM6	Serine/threonine-protein kinase 36
Stk39	dual	yes	no	MOUSE|MGI=MGI=1858416|UniProtKB=Q9Z1W9	STE20/SPS1-related proline-alanine-rich protein kinase
Rnf125	cytosol	yes	no	MOUSE|MGI=MGI=1914914|UniProtKB=Q9D9R0	E3 ubiquitin-protein ligase RNF125
Wipi1	cytosol	yes	no	MOUSE|MGI=MGI=1261864|UniProtKB=Q8R3E3	WD repeat domain phosphoinositide-interacting protein 1
Ehd2	cytosol	yes	no	MOUSE|MGI=MGI=2154274|UniProtKB=Q8BH64	EH domain-containing protein 2
Acsl6	nucleus	no	no	MOUSE|MGI=MGI=894291|UniProtKB=Q91WC3	Long-chain-fatty-acid--CoA ligase 6
Adam12	nucleus	no	no	MOUSE|MGI=MGI=105378|UniProtKB=Q61824	Disintegrin and metalloproteinase domain-containing protein 12
Aff2	nucleus	no	no	MOUSE|MGI=MGI=1202294|UniProtKB=O55112	AF4/FMR2 family member 2
Alx3	nucleus	no	no	MOUSE|MGI=MGI=1277097|UniProtKB=O70137	Homeobox protein aristaless-like 3
Apba1	nucleus	no	no	MOUSE|MGI=MGI=1860297|UniProtKB=B2RUJ5	Amyloid beta A4 precursor protein-binding family A member 1
Armcx3	nucleus	no	no	MOUSE|MGI=MGI=1918953|UniProtKB=Q8BHS6	Armadillo repeat-containing X-linked protein 3
Atoh1	nucleus	no	no	MOUSE|MGI=MGI=104654|UniProtKB=P48985	Protein atonal homolog 1
Bc013712	nucleus	no	no	MOUSE|MGI=MGI=2446213|UniProtKB=Q91YX0	Protein THEMIS2
Cdkl3	nucleus	no	no	MOUSE|MGI=MGI=2388268|UniProtKB=Q8BLF2	Cyclin-dependent kinase-like 3
Cidea	nucleus	no	no	MOUSE|MGI=MGI=1270845|UniProtKB=O70302	Cell death activator CIDE-A
Cir1	nucleus	no	no	MOUSE|MGI=MGI=1914185|UniProtKB=Q9DA19	Corepressor interacting with RBPJ 1
Crygc	nucleus	no	no	MOUSE|MGI=MGI=88523|UniProtKB=Q61597	Gamma-crystallin C
Dnase1L1	nucleus	no	no	MOUSE|MGI=MGI=109628|UniProtKB=Q9D7J6	Deoxyribonuclease-1-like 1
Dusp8	nucleus	no	no	MOUSE|MGI=MGI=106626|UniProtKB=O09112	Dual specificity protein phosphatase 8
Dydc2	nucleus	no	no	MOUSE|MGI=MGI=1918450|UniProtKB=Q9D3X8	DPY30 domain containing 2
Egr3	nucleus	no	no	MOUSE|MGI=MGI=1306780|UniProtKB=P43300	Early growth response protein 3
Esr1	nucleus	no	no	MOUSE|MGI=MGI=1352467|UniProtKB=P19785	Estrogen receptor
Esrrg	nucleus	no	no	MOUSE|MGI=MGI=1347056|UniProtKB=P62509	Estrogen-related receptor gamma
F8A	nucleus	no	no	MOUSE|MGI=MGI=95474|UniProtKB=Q00558	Factor VIII intron 22 protein
Fgf22	nucleus	no	no	MOUSE|MGI=MGI=1914362|UniProtKB=Q9ESS2	Fibroblast growth factor 22
Foxd4	nucleus	no	no	MOUSE|MGI=MGI=1347467|UniProtKB=Q60688	Forkhead box protein D4
Ghrhr	nucleus	no	no	MOUSE|MGI=MGI=95710|UniProtKB=P32082	Growth hormone-releasing hormone receptor
Gjb4	nucleus	no	no	MOUSE|MGI=MGI=95722|UniProtKB=Q02738	Gap junction beta-4 protein
Gm505	nucleus	no	no	MOUSE|MGI=MGI=2685351|UniProtKB=G3X912	SprT-like domain-containing protein Spartan
Gper	nucleus	no	no	MOUSE|MGI=MGI=1924104|UniProtKB=Q8BMP4	G-protein coupled estrogen receptor 1
Gpr88	nucleus	no	no	MOUSE|MGI=MGI=1927653|UniProtKB=Q9EPB7	Probable G-protein coupled receptor 88
Hist1H3A	nucleus	no	no	MOUSE|MGI=MGI=2145541|UniProtKB=P68433	Histone H3.1
Hnrpa0	nucleus	no	no	MOUSE|MGI=MGI=1924384|UniProtKB=Q9CX86	Heterogeneous nuclear ribonucleoprotein A0
Hoxa7	nucleus	no	no	MOUSE|MGI=MGI=96179|UniProtKB=P02830	Homeobox protein Hox-A7
Hoxd13	nucleus	no	no	MOUSE|MGI=MGI=96205|UniProtKB=P70217	Homeobox protein Hox-D13
Ikbke	nucleus	no	no	MOUSE|MGI=MGI=1929612|UniProtKB=Q9R0T8	Inhibitor of nuclear factor kappa-B kinase subunit epsilon
Itgb1Bp3	nucleus	no	no	MOUSE|MGI=MGI=1916814|UniProtKB=Q9D7C9	Nicotinamide riboside kinase 2
Maf	nucleus	no	no	MOUSE|MGI=MGI=96909|UniProtKB=P54843	Transcription factor Maf
Mapk15	nucleus	no	no	MOUSE|MGI=MGI=2652894|UniProtKB=Q80Y86	Mitogen-activated protein kinase 15
Mefv	nucleus	no	no	MOUSE|MGI=MGI=1859396|UniProtKB=Q9JJ26	Pyrin
Meox2	nucleus	no	no	MOUSE|MGI=MGI=103219|UniProtKB=P32443	Homeobox protein MOX-2
Mett11D1	nucleus	no	no	MOUSE|MGI=MGI=1098577|UniProtKB=Q3U2U7	Methyltransferase-like protein 17, mitochondrial
Mll3	nucleus	no	no	MOUSE|MGI=MGI=2444959|UniProtKB=Q8BRH4	Histone-lysine N-methyltransferase 2C
Myocd	nucleus	no	no	MOUSE|MGI=MGI=2137495|UniProtKB=Q8VIM5	Myocardin
Nell1	nucleus	no	no	MOUSE|MGI=MGI=2443902|UniProtKB=Q2VWQ2	Protein kinase C-binding protein NELL1
Olig1	nucleus	no	no	MOUSE|MGI=MGI=1355334|UniProtKB=Q9JKN5	Oligodendrocyte transcription factor 1
Pax2	nucleus	no	no	MOUSE|MGI=MGI=97486|UniProtKB=P32114	Paired box protein Pax-2
Pax4	nucleus	no	no	MOUSE|MGI=MGI=97488|UniProtKB=P32115	Paired box protein Pax-4
Peci	nucleus	no	no	MOUSE|MGI=MGI=1346064|UniProtKB=Q9WUR2	Enoyl-CoA delta isomerase 2, mitochondrial
Pitx1	nucleus	no	no	MOUSE|MGI=MGI=107374|UniProtKB=P70314	Pituitary homeobox 1
Pkib	nucleus	no	no	MOUSE|MGI=MGI=101937|UniProtKB=Q04758	cAMP-dependent protein kinase inhibitor beta
Pmch	nucleus	no	no	MOUSE|MGI=MGI=97629|UniProtKB=P56942	Pro-MCH
Pnck	nucleus	no	no	MOUSE|MGI=MGI=1347357|UniProtKB=Q9QYK9	Calcium/calmodulin-dependent protein kinase type 1B
Pols	nucleus	no	no	MOUSE|MGI=MGI=2682295|UniProtKB=Q6PB75	Non-canonical poly(A) RNA polymerase PAPD7
Pou4F3	nucleus	no	no	MOUSE|MGI=MGI=102523|UniProtKB=Q63955	POU domain, class 4, transcription factor 3
Ppargc1B	nucleus	no	no	MOUSE|MGI=MGI=2444934|UniProtKB=Q8VHJ7	Peroxisome proliferator-activated receptor gamma coactivator 1-beta
Ppp1R16B	nucleus	no	no	MOUSE|MGI=MGI=2151841|UniProtKB=Q8VHQ3	Protein phosphatase 1 regulatory inhibitor subunit 16B
Prdm9	nucleus	no	no	MOUSE|MGI=MGI=2384854|UniProtKB=Q96EQ9	Histone-lysine N-methyltransferase PRDM9
Rorc	nucleus	no	no	MOUSE|MGI=MGI=104856|UniProtKB=P51450	Nuclear receptor ROR-gamma
Samd7	nucleus	no	no	MOUSE|MGI=MGI=1923203|UniProtKB=Q8C8Y5	Sterile alpha motif domain-containing protein 7
Sdcbp2	nucleus	no	no	MOUSE|MGI=MGI=2385156|UniProtKB=Q99JZ0	Syntenin-2
Sfrs14	nucleus	no	no	MOUSE|MGI=MGI=2678085|UniProtKB=Q8CH09	SURP and G-patch domain-containing protein 2
Sgcg	nucleus	no	no	MOUSE|MGI=MGI=1346524|UniProtKB=P82348	Gamma-sarcoglycan
Shox2	nucleus	no	no	MOUSE|MGI=MGI=1201673|UniProtKB=P70390	Short stature homeobox protein 2
Slc2A9	nucleus	no	no	MOUSE|MGI=MGI=2152844|UniProtKB=Q3T9X0	Putative uncharacterized protein
Sod3	nucleus	no	no	MOUSE|MGI=MGI=103181|UniProtKB=O09164	Extracellular superoxide dismutase [Cu-Zn]
Srrm4	nucleus	no	no	MOUSE|MGI=MGI=1916205|UniProtKB=Q8BKA3	Serine/arginine repetitive matrix protein 4
Synpo	nucleus	no	no	MOUSE|MGI=MGI=1099446|UniProtKB=Q8CC35	Synaptopodin
Tceal5	nucleus	no	no	MOUSE|MGI=MGI=3036236|UniProtKB=Q8CCT4	Transcription elongation factor A protein-like 5
Tcerg1L	nucleus	no	no	MOUSE|MGI=MGI=1917821|UniProtKB=Q3B807	Transcription elongation regulator 1-like protein
Tgfb3	nucleus	no	no	MOUSE|MGI=MGI=98727|UniProtKB=P17125	Transforming growth factor beta-3
Tle2	nucleus	no	no	MOUSE|MGI=MGI=104635|UniProtKB=Q9WVB2	Transducin-like enhancer protein 2
Tox	nucleus	no	no	MOUSE|MGI=MGI=2181659|UniProtKB=Q66JW3	Thymocyte selection-associated high mobility group box protein TOX
Ugt2B5	nucleus	no	no	MOUSE|MGI=MGI=98900|UniProtKB=P17717	UDP-glucuronosyltransferase 2B17
Zfp385B	nucleus	no	no	MOUSE|MGI=MGI=2444734|UniProtKB=Q8BXJ8	Zinc finger protein 385B
Zfp711	nucleus	no	no	MOUSE|MGI=MGI=3045342|UniProtKB=A2ANX9	Zinc finger protein 711
Fgf3	nucleus	no	no	MOUSE|MGI=MGI=95517|UniProtKB=P05524	Fibroblast growth factor 3
Msx1	nucleus	no	no	MOUSE|MGI=MGI=97168|UniProtKB=P13297	Homeobox protein MSX-1
Trappc2	nucleus	no	no	MOUSE|MGI=MGI=1913476|UniProtKB=Q9CQP2	Trafficking protein particle complex subunit 2
Agap2	dual	no	no	MOUSE|MGI=MGI=3580016|UniProtKB=Q3UHD9	Arf-GAP with GTPase, ANK repeat and PH domain-containing protein 2
Aif1	dual	no	no	MOUSE|MGI=MGI=1343098|UniProtKB=O70200	Allograft inflammatory factor 1
Akr1C6	dual	no	no	MOUSE|MGI=MGI=1933427|UniProtKB=P70694	Estradiol 17 beta-dehydrogenase 5
Aldob	dual	no	no	MOUSE|MGI=MGI=87995|UniProtKB=Q91Y97	Fructose-bisphosphate aldolase B
Apc2	dual	no	no	MOUSE|MGI=MGI=2139135|UniProtKB=Q8BZQ7	Anaphase-promoting complex subunit 2
Barx2	dual	no	no	MOUSE|MGI=MGI=109617|UniProtKB=O08686	Homeobox protein BarH-like 2
Cdc2A	dual	no	no	MOUSE|MGI=MGI=88351|UniProtKB=P11440	Cyclin-dependent kinase 1
Crym	dual	no	no	MOUSE|MGI=MGI=102675|UniProtKB=O54983	Ketimine reductase mu-crystallin
Dcdc2A	dual	no	no	MOUSE|MGI=MGI=2652818|UniProtKB=Q5DU00	Doublecortin domain-containing protein 2
Dntt	dual	no	no	MOUSE|MGI=MGI=98659|UniProtKB=P09838	DNA nucleotidylexotransferase
Dyx1C1	dual	no	no	MOUSE|MGI=MGI=1914935|UniProtKB=Q8R368	Dyslexia susceptibility 1 candidate gene 1 protein homolog
Fli1	dual	no	no	MOUSE|MGI=MGI=1342286|UniProtKB=Q9JJ28	Protein flightless-1 homolog
Fyb	dual	no	no	MOUSE|MGI=MGI=1346327|UniProtKB=O35601	FYN-binding protein
Gabra5	dual	no	no	MOUSE|MGI=MGI=95617|UniProtKB=Q8BHJ7	Gamma-aminobutyric acid receptor subunit alpha-5
Hoxc6	dual	no	no	MOUSE|MGI=MGI=96197|UniProtKB=P10629	Homeobox protein Hox-C6
Il15	dual	no	no	MOUSE|MGI=MGI=103014|UniProtKB=P48346	Interleukin-15
Myst3	dual	no	no	MOUSE|MGI=MGI=2442415|UniProtKB=Q8BZ21	Histone acetyltransferase KAT6A
Nod2	dual	no	no	MOUSE|MGI=MGI=2429397|UniProtKB=Q8K3Z0	Nucleotide-binding oligomerization domain-containing protein 2
Nr2F2	dual	no	no	MOUSE|MGI=MGI=1352452|UniProtKB=P43135	COUP transcription factor 2
Paox	dual	no	no	MOUSE|MGI=MGI=1330812|UniProtKB=Q9R0H0	Peroxisomal acyl-coenzyme A oxidase 1
Pla2G4A	dual	no	no	MOUSE|MGI=MGI=1195256|UniProtKB=P47713	Cytosolic phospholipase A2
Rbm24	dual	no	no	MOUSE|MGI=MGI=3610364|UniProtKB=D3Z4I3	RNA-binding protein 24
Smad9	dual	no	no	MOUSE|MGI=MGI=1859993|UniProtKB=Q9JIW5	Mothers against decapentaplegic homolog 9
Stat5A	dual	no	no	MOUSE|MGI=MGI=103036|UniProtKB=P42230	Signal transducer and activator of transcription 5A
Trim16	dual	no	no	MOUSE|MGI=MGI=2137356|UniProtKB=Q99PP9	Tripartite motif-containing protein 16
Zhx2	dual	no	no	MOUSE|MGI=MGI=2683087|UniProtKB=Q8C0C0	Zinc fingers and homeoboxes protein 2
Akr1B3	dual	no	no	MOUSE|MGI=MGI=1353494|UniProtKB=P45376	Aldose reductase
Adh7	cytosol	no	no	MOUSE|MGI=MGI=87926|UniProtKB=Q64437	Alcohol dehydrogenase class 4 mu/sigma chain
Afap1L2	cytosol	no	no	MOUSE|MGI=MGI=2147658|UniProtKB=Q5DTU0	Actin filament-associated protein 1-like 2
Ak5	cytosol	no	no	MOUSE|MGI=MGI=2677491|UniProtKB=Q920P5	Adenylate kinase isoenzyme 5
Alox12	cytosol	no	no	MOUSE|MGI=MGI=87998|UniProtKB=P39655	Arachidonate 12-lipoxygenase, 12S-type
Apoa2	cytosol	no	no	MOUSE|MGI=MGI=88050|UniProtKB=P09813	Apolipoprotein A-II
Apoa4	cytosol	no	no	MOUSE|MGI=MGI=88051|UniProtKB=P06728	Apolipoprotein A-IV
Apob	cytosol	no	no	MOUSE|MGI=MGI=88052|UniProtKB=E9Q414	Apolipoprotein B-100
Cep110	cytosol	no	no	MOUSE|MGI=MGI=1889576|UniProtKB=A2AL36	Centriolin
D2Ertd391E	cytosol	no	no	MOUSE|MGI=MGI=1196429|UniProtKB=Q91YI1	Autophagy-related protein 13
Dcx	cytosol	no	no	MOUSE|MGI=MGI=1277171|UniProtKB=O88809	Neuronal migration protein doublecortin
Fgf21	cytosol	no	no	MOUSE|MGI=MGI=1861377|UniProtKB=Q9JJN1	Fibroblast growth factor 21
Fn3K	cytosol	no	no	MOUSE|MGI=MGI=1926834|UniProtKB=Q9ER35	Fructosamine-3-kinase
Gc	cytosol	no	no	MOUSE|MGI=MGI=95669|UniProtKB=P21614	Vitamin D-binding protein
Gm16517	cytosol	no	no	MOUSE|MGI=MGI=106618|UniProtKB=Q99MS8	Tubulin polyglutamylase complex subunit 1
Gnaz	cytosol	no	no	MOUSE|MGI=MGI=95780|UniProtKB=O70443	Guanine nucleotide-binding protein G(z) subunit alpha
Grk4	cytosol	no	no	MOUSE|MGI=MGI=95801|UniProtKB=O70291	G protein-coupled receptor kinase 4
Gzmb	cytosol	no	no	MOUSE|MGI=MGI=109267|UniProtKB=P04187	Granzyme B(G,H)
Hpca	cytosol	no	no	MOUSE|MGI=MGI=1336200|UniProtKB=P84075	Neuron-specific calcium-binding protein hippocalcin
Ifit2	cytosol	no	no	MOUSE|MGI=MGI=99449|UniProtKB=Q64112	Interferon-induced protein with tetratricopeptide repeats 2
Il22Ra2	cytosol	no	no	MOUSE|MGI=MGI=2665114|UniProtKB=Q80XF5	Interleukin-22 receptor subunit alpha-2
Kcnab2	cytosol	no	no	MOUSE|MGI=MGI=109239|UniProtKB=P62482	Voltage-gated potassium channel subunit beta-2
Muc13	cytosol	no	no	MOUSE|MGI=MGI=103190|UniProtKB=P19467	Mucin-13
Pappa2	cytosol	no	no	MOUSE|MGI=MGI=3051647|UniProtKB=E9PZ87	Pappalysin 2
Pde3A	cytosol	no	no	MOUSE|MGI=MGI=1860764|UniProtKB=Q9Z0X4	cGMP-inhibited 3',5'-cyclic phosphodiesterase A
Prkch	cytosol	no	no	MOUSE|MGI=MGI=97600|UniProtKB=P23298	Protein kinase C eta type
Serpinb8	cytosol	no	no	MOUSE|MGI=MGI=894657|UniProtKB=O08800	Serpin B8
Sult2B1	cytosol	no	no	MOUSE|MGI=MGI=1926342|UniProtKB=O35400	Sulfotransferase family cytosolic 2B member 1
Tbc1D4	cytosol	no	no	MOUSE|MGI=MGI=2429660|UniProtKB=Q8BYJ6	TBC1 domain family member 4
Traf5	cytosol	no	no	MOUSE|MGI=MGI=107548|UniProtKB=P70191	TNF receptor-associated factor 5
Lmln	cytosol	no	no	MOUSE|MGI=MGI=2444736|UniProtKB=Q8BMN4	Leishmanolysin-like peptidase

## Sheet: Table_S4
log2cpm values in ESCs (primed/naive)						log2cpm values in F9 cells (48h/0h)						Promoter PRC2 occupancy in F9 cells				Candidate reporter genes in F9 cells
Marks_2012						Chatagnon_2015						Squazzo_2006				Supplementary Figure S1B
gene_id	log2-fc (primed/naïve)	log2-cpm	P-Value	FDR		gene_id	log2-fc (48h/0h)	log2-cpm	P-Value	FDR		Suz12	Ezh2	Eed		gene_id	log2-fc (48h/0h)	log2-cpm	P-Value	FDR
Hsp90Ab1	0.267396	12.1392	0.84262	1		Slc16A2	8.24792	5.60386	1.13952e-14	2.78168e-10		Lhx9	Ahf	Ahf		Col4A1	3.75962	9.44929	5.14753e-06	0.00101059
Gnb2L1	-0.951701	11.8903	0.483142	1		Hoxb2	8.19936	4.08716	2.14984e-13	1.74933e-09		Ahf	Dbx	Foxc1		Col4A2	3.95341	8.83799	2.12801e-06	0.000490064
Rn45S	-1.56016	11.4892	0.256718	1		Gpr50	7.88182	5.42783	7.81658e-14	9.54053e-10		Tcfcp2L3	Pax9	Mkiaa1211		Igf2	3.71712	6.38454	6.63988e-06	0.00124681
Ncl	0.421113	11.4367	0.754767	1		S100G	7.32265	3.33073	2.60898e-11	7.96097e-08		Vax1	Hoxa11	Hoxa11		Foxq1	6.96751	6.30265	2.34718e-12	1.14594e-08
Rpl4	-0.619147	11.3679	0.646677	1		Cyp1B1	7.2092	3.14463	6.58322e-11	1.33919e-07		Mkiaa1400	Lhx9	Mlhx6.1A		Cyp26A1	4.61934	6.29627	1.06732e-07	4.2023e-05
Atp5B	-0.39497	11.3306	0.769508	1		Plat	7.15345	5.38806	1.53006e-12	9.33757e-09		Mlhx6.1A	Mlhx6.1A	Hoxb4		Gata6	5.10904	5.6806	1.23372e-08	6.40771e-06
Eef1A1	-0.543774	11.279	0.687021	1		Foxq1	6.96751	6.30265	2.34718e-12	1.14594e-08		Hoxa7	Vax1	Sim2		Slc16A2	8.24792	5.60386	1.13952e-14	2.78168e-10
Rps3	-0.743538	11.1325	0.58259	1		Klb	6.95658	3.33586	6.18259e-11	1.33919e-07		9630013D21Rik	Mds1	Apof		Sfrp5	5.8049	5.56975	5.01647e-10	6.44511e-07
Tubb5	0.271186	11.1244	0.84045	1		Hnf1B	6.76978	4.45666	2.45918e-11	7.96097e-08		Evx2	Tal1	Pax9		Pdgfra	4.53709	4.82235	2.02155e-07	7.25707e-05
Nedd4	1.19648	11.1121	0.380265	1		Hoxa5	6.57491	3.8084	8.8036e-11	1.65311e-07		Prox1	Tcfcp2L3	Dbx		Foxa1	5.44831	4.61518	4.23996e-09	2.95719e-06
Rps5	-1.00754	11.0934	0.458317	1		Igfbp5	6.40815	4.15657	1.09051e-10	1.90146e-07		Helt	E130112H22Rik	Ebf2		Zfp503	5.39396	4.60347	5.3785e-09	3.47555e-06
Eef2	-0.389124	11.0735	0.772826	1		H19	6.34569	7.73683	2.44552e-11	7.96097e-08		Pcdh7	9630013D21Rik	Cxxc4		Smarca2	3.0334	4.41468	0.000144335	0.0127658
Ywhae	0.0619062	10.9741	0.963361	1		Irs4	6.2933	3.7828	2.82326e-10	3.82881e-07		Tal1	Mkiaa1211	E130112H22Rik		Sox17	5.33542	4.18894	8.49136e-09	4.71097e-06
Npm1	0.15252	10.9309	0.909837	1		Foxf2	6.26045	3.40074	6.64768e-10	7.37621e-07		Igf2	Col12A1	Mkiaa1108		Hoxb2	8.19936	4.08716	2.14984e-13	1.74933e-09
Rpl8	-0.983359	10.9079	0.468993	1		Dab2	6.16118	7.71629	6.383e-11	1.33919e-07		Dbx	D230002A01Rik	Tcfcp2L3		Hoxb9	3.09278	3.9312	0.000122174	0.011087
Eif4G2	0.842026	10.9058	0.534272	1		Hoxb1	5.9829	3.07467	1.86499e-09	1.75101e-06		Mkiaa1211	Hoxb4	Frzb		Hoxa5	6.57491	3.8084	8.8036e-11	1.65311e-07
Slc2A3	-0.398042	10.8694	0.76779	1		Stra8	5.86663	4.91764	5.41447e-10	6.60863e-07		Hoxb4	Prox1	Hoxb5		Nrp1	4.72444	3.80711	1.25443e-07	4.86062e-05
Actb	0.997951	10.8051	0.462546	1		Sfrp5	5.8049	5.56975	5.01647e-10	6.44511e-07		Gata6	Rkhd3	Sox9		Irs4	6.2933	3.7828	2.82326e-10	3.82881e-07
Trim28	0.377179	10.7957	0.779613	1		Foxa2	5.79239	3.61257	2.42562e-09	2.11471e-06		Pdgfra	Nkx2-2	Pou3F2		Foxa2	5.79239	3.61257	2.42562e-09	2.11471e-06
Fn1	-0.392888	10.7847	0.770709	1		Sdk2	5.70785	3.34339	3.93142e-09	2.8883e-06		Cxxc4	Tll1	D230002A01Rik		Runx1	5.10708	3.48361	3.52568e-08	1.56482e-05
Hnrnpa2B1	0.0686335	10.7785	0.959386	1		Stra6	5.64668	3.68123	3.66675e-09	2.79716e-06		Flrt2	Foxb2	Lhx1		Foxf2	6.26045	3.40074	6.64768e-10	7.37621e-07
Hnrnpu	0.292118	10.7292	0.828353	1		Dkk1	5.60684	4.06439	3.59345e-09	2.79716e-06		Fgf9	5730596B20Rik	Lhx9		Hoxb4	5.56272	3.38729	7.3396e-09	4.36993e-06
Eef1B2	-0.465776	10.704	0.729853	1		Hoxb4	5.56272	3.38729	7.3396e-09	4.36993e-06		Nkx-3.2	Lhx1	9630013D21Rik		Adra2B	3.50541	3.32069	2.63338e-05	0.00338931
Rplp2	-1.47881	10.6163	0.281374	1		Rarb	5.49985	4.18248	4.363e-09	2.95848e-06		Hoxa11	A330008L17Rik	F730023N20		Cyp1B1	7.2092	3.14463	6.58322e-11	1.33919e-07
Peg10	4.01103	10.5755	0.0079252	0.637678		Foxa1	5.44831	4.61518	4.23996e-09	2.95719e-06		Foxb2	Sorcs3	Sp8		Fgf10	4.78436	3.13694	1.89014e-07	6.88659e-05
Canx	0.423051	10.5363	0.753721	1		Zfp503	5.39396	4.60347	5.3785e-09	3.47555e-06		Pax9	Sim1	Kcnk13		2510009E07Rik	3.16717	3.0892	0.00010743	0.0100477
Kpnb1	1.24428	10.4769	0.36206	1		Sox17	5.33542	4.18894	8.49136e-09	4.71097e-06		Nrn1	Nkx-3.2	Fgf9		Gfra1	5.01375	3.08433	6.8294e-08	2.82564e-05
Atp5A1	-0.0446653	10.4498	0.973597	1		Prss23	5.27518	3.22249	1.65697e-08	8.08966e-06		Foxg1	Pcdh7	Pcdh7		Has2	3.8843	3.06416	5.36536e-06	0.00103947
Scd2	-1.09004	10.4436	0.423117	1		Zfp703	5.25239	4.71598	8.32892e-09	4.71097e-06		Marcks	Ascl1	Prox1
Ddb1	0.567018	10.4022	0.674517	1		Serpinf1	5.17852	4.13153	1.39743e-08	7.10679e-06		Pebp2A	Cdh8	Hoxc9
Serbp1	-0.10652	10.4019	0.936995	1		Pmp22	5.13836	4.90268	1.17848e-08	6.25391e-06		Mds1	Evx2	Zfp352
Hspa4	0.566539	10.303	0.674782	1		Gata6	5.10904	5.6806	1.23372e-08	6.40771e-06		Sp8	Sp9	Hoxa7
Rps24	-1.18554	10.2831	0.384579	1		Runx1	5.10708	3.48361	3.52568e-08	1.56482e-05		2700033K02Rik	Wdr8	Nol4
Cct8	0.197747	10.2708	0.883308	1		Gfra1	5.01375	3.08433	6.8294e-08	2.82564e-05		Foxd1	1200009O22Rik	Col12A1
Hsp90B1	0.687981	10.2513	0.610871	1		Fgf10	4.78436	3.13694	1.89014e-07	6.88659e-05		E130112H22Rik	Mkiaa1400	Lat3
Nucks1	0.469649	10.2496	0.727735	1		Fbn2	4.74935	3.5731	1.37354e-07	5.1584e-05		Hoxc9	Hoxa7	Hoxa2
Pabpc1	0.654337	10.2464	0.628283	1		Nrp1	4.72444	3.80711	1.25443e-07	4.86062e-05		Mab21L1	Zfp312	Ecel1
Malat1	-0.935584	10.2209	0.49055	1		Hoxa3	4.62844	3.16464	2.91155e-07	9.60456e-05		5730596B20Rik	Kcnk13	Nkx-3.2
Ddx5	0.502338	10.2087	0.709697	1		Cyp26A1	4.61934	6.29627	1.06732e-07	4.2023e-05		Gfra1	Bhlhb3	Tal1
Pcbp2	-0.144787	10.1473	0.914433	1		Dhrs3	4.57882	4.03902	2.25306e-07	7.85705e-05		Znt-3	Foxg1	Mkiaa1400
Xpo1	0.661081	10.1455	0.624783	1		Dsc2	4.55243	3.39596	2.58375e-07	8.63998e-05		Neurog2	Flrt2	Sox17
Dhx9	0.67202	10.144	0.619112	1		Pdgfra	4.53709	4.82235	2.02155e-07	7.25707e-05		Nefl	Gsh1	Znt-3
Ctnnb1	-0.242737	10.1282	0.857036	1		Srgn	4.48871	4.86512	2.53152e-07	8.58291e-05		Phox2B	Frzb	Dmrt3
Cand2	-1.4836	10.0898	0.279917	1		Amot	4.45542	7.21016	2.16648e-07	7.66462e-05		D230002A01Rik	Nptx1	Dmrta2
Calr	0.592058	10.073	0.661132	1		Flrt3	4.35249	5.90547	3.77794e-07	0.000118235		Sim2	Sim2	Mds1
Rps14	-1.55342	10.063	0.258773	1		Pitx2	4.27611	3.39427	1.10586e-06	0.000293426		Pmx	Shc3	Foxd2
Ddx17	0.0304535	10.0419	0.982045	1		Cubn	4.14576	4.94824	1.19181e-06	0.000303055		Hoxb8	Gfra1	Hoxb8
Srsf1	0.46769	10.0079	0.728843	1		Plxna2	4.13002	4.21203	1.46614e-06	0.000361514		Nkx2-2	C230094B15Rik	Prdm8
Ddx3X	1.50561	9.98163	0.273127	1		Ptges	4.12145	3.97087	1.55466e-06	0.000374113		Barx2	Sp8	Foxd1
Nasp	0.838091	9.97958	0.536231	1		Serping1	4.00707	3.37553	2.90634e-06	0.000627846		Ebf2	Nxph1	A330008L17Rik
Hnrnpab	0.258355	9.95442	0.847967	1		Egflam	3.95817	4.70645	2.74247e-06	0.000603121		Pou3F2	Mkiaa0644	Evx2
Top2A	0.836943	9.9466	0.536786	1		Col4A2	3.95341	8.83799	2.12801e-06	0.000490064		Six3	Kcna1	Foxb1
Cct2	0.180264	9.94637	0.893585	1		Gas1	3.94957	5.03798	2.72028e-06	0.000603121		Hoxc12	Lat3	Rkhd3
Pkm	1.2814	9.92482	0.348364	1		Krt18	3.9262	4.18189	3.31685e-06	0.000697998		Slit2	Lhx5	Odc1
Srsf2	-0.146117	9.92046	0.913667	1		Has2	3.8843	3.06416	5.36536e-06	0.00103947		Hoxb3	Phox2B	Sfmbt2
Cct6A	0.628666	9.90893	0.641756	1		Rab3Il1	3.80895	3.05582	7.92786e-06	0.00141261		Hoxb6	Evx1	Vax1
Pdia3	0.587813	9.9072	0.663414	1		Baiap2L1	3.79096	3.49829	6.93856e-06	0.00127351		E330016A19Rik	E130018O15Rik	Hoxa10
Rpl13A	-1.16197	9.90536	0.393904	1		Tinagl1	3.78755	4.47644	5.83985e-06	0.00111572		Foxb1	Dmrt3	Foxb2
Caprin1	0.993061	9.87612	0.46478	1		Col4A1	3.75962	9.44929	5.14753e-06	0.00101059		Foxc1	Sfmbt2	Gag
Hnrnph1	0.684759	9.87364	0.612565	1		Igf2	3.71712	6.38454	6.63988e-06	0.00124681		Sox9	Hoxb5	Helt
Cdh1	0.470988	9.86913	0.727027	1		Npr1	3.70181	6.18159	7.24477e-06	0.00131002		Evx1	Hoxb8	E330016A19Rik
Tardbp	0.261347	9.86108	0.846237	1		Ets1	3.69889	3.01208	1.36681e-05	0.00209843		Dmrt3	Pax6	Hmga2
Cct4	0.0423195	9.85923	0.975026	1		Fbp2	3.66976	5.27973	8.9499e-06	0.0015278		Mamdc1	Helt	Pebp2A
Nap1L1	0.617627	9.85886	0.647582	1		Cdh6	3.6366	3.2418	1.54592e-05	0.00228712		Loc434198	Shox2	Gnas
Prpf8	1.20684	9.85424	0.376355	1		Prtg	3.62887	5.41558	1.04173e-05	0.00170695		Kcnk13	Irx5	Zhx2
Dppa5A	-2.10018	9.8472	0.13315	1		Mmp15	3.62857	5.91545	1.00404e-05	0.00166732		Foxp2	Lipg	5730596B20Rik
G3Bp2	1.30231	9.83413	0.340796	1		Pcdh19	3.62834	3.93487	1.26963e-05	0.00197407		Olig2	Igf2	Cbln2
Cbx5	1.04903	9.83313	0.44047	1		Spsb1	3.61802	4.48953	1.25622e-05	0.00196574		Pax2	Six3	Foxg1
Flna	2.07645	9.82815	0.137283	1		Stard8	3.56452	4.97344	1.41944e-05	0.00215217		Zfp312	Hoxc12	Hoxb2
Cnbp	-0.15552	9.80461	0.908141	1		Col13A1	3.55242	3.14016	2.48548e-05	0.003325		Bhlhb3	Adra2A	Gfi1
Hspa9	0.291518	9.7957	0.828768	1		Cdh5	3.53987	3.88869	1.8734e-05	0.00265881		Lat3	Col14A1	Ovol1
Eif5A	0.192259	9.7918	0.886562	1		Ackr3	3.52482	3.81455	2.04122e-05	0.00285554		Prdm8	Nrn1	Foxd4
Cct3	0.25369	9.78949	0.850693	1		Thbs1	3.51307	3.19723	2.49278e-05	0.003325		C230094B15Rik	Dmrta2	Sp9
Bcat1	-1.74189	9.78929	0.207811	1		Adra2B	3.50541	3.32069	2.63338e-05	0.00338931		Foxa2	Nol4	Siat8D
Tcp1	0.0689798	9.76504	0.959244	1		Gpx3	3.50144	3.68734	2.33659e-05	0.00316881		Col12A1	Hlx1	Shox2
Tfrc	0.949088	9.76118	0.484461	1		Timp2	3.43277	3.91522	2.92329e-05	0.00365801		Cer-1	Pdgfra	Gfra2
Srrm2	1.04205	9.75635	0.443469	1		Greb1L	3.41576	5.22105	2.66559e-05	0.00340363		Gsc	Gm644	Bc030476
Huwe1	0.891359	9.75172	0.511022	1		Plin2	3.4061	3.69043	3.32666e-05	0.00400035		Sorcs3	Hoxd10	Flrt2
Trip12	0.399987	9.7476	0.766776	1		Pcbd1	3.38784	3.31842	4.19181e-05	0.00480405		Sfmbt2	Bc061194	Sim1
Slc38A2	1.92341	9.74617	0.166591	1		Crabp2	3.35332	5.71651	3.45994e-05	0.00408022		Nptx1	Cd14	Pfkfb3
Srsf6	-0.243954	9.72439	0.856363	1		Ubash3B	3.32911	3.59154	5.22559e-05	0.00566942		Tcfap2C	Nefl	Podxl
Cul4B	1.74847	9.71897	0.206194	1		Ap3B2	3.31027	5.58704	4.21396e-05	0.00480687		Zhx2	Gfi1	Igf2
Cltc	0.900534	9.71201	0.50675	1		Wls	3.25618	5.70375	5.13943e-05	0.00562594		Lhx1	Sox14	Podxl2
Igf2Bp1	0.989322	9.71106	0.466453	1		Fam114A1	3.21431	3.94851	7.2718e-05	0.00739633		Ovol1	Zfp503	Gata6
Cct5	0.14868	9.69506	0.912178	1		Tagln	3.20132	3.69149	8.16041e-05	0.00796815		Paqr9	E330016A19Rik	Zfp339
Slc25A3	-0.409205	9.6939	0.761581	1		Krt8	3.19749	4.96802	7.04074e-05	0.00725196		Galgt2	Hoxa5	Hoxb3
Rif1	1.62774	9.69065	0.237666	1		Gata4	3.18304	6.4052	6.97681e-05	0.00721656		Mfh-1	Foxd1	Mamdc1
Eif4G1	0.772885	9.66651	0.568074	1		Rcn3	3.16742	6.52435	7.40932e-05	0.00747392		Nkx-5.2	Sphk1A	Zfp312
Sfpq	0.357109	9.66313	0.791123	1		2510009E07Rik	3.16717	3.0892	0.00010743	0.0100477		Shox2	Ecel1	Six3
Polr2A	-0.0598705	9.66181	0.964646	1		Lama1	3.14341	8.98811	7.94735e-05	0.00785437		Pcdh8	Fzd1	Tpm1
Hspa5	1.12289	9.65842	0.409661	1		Fhdc1	3.11223	3.91307	0.000110496	0.0102171		Egr3	Ebf2	Nkx-5.2
Pfn1	0.374964	9.65069	0.780961	1		Anxa5	3.09285	5.60623	0.000105974	0.00998813		Rkhd3	Hoxb2	A930041G11Rik
Eif4A2	-0.297033	9.64987	0.825597	1		Hoxb9	3.09278	3.9312	0.000122174	0.011087		Hoxd10	Ovol1	Hmx1
Eif3A	0.826064	9.64761	0.542062	1		Phldb2	3.0847	5.25357	0.000112304	0.0103451		Hoxa2	Isl2	Pax6
Fth1	-0.468414	9.64639	0.728478	1		Crabp1	3.06935	4.18884	0.000133908	0.0119738		Meis1	Hoxb3	2600011E07Rik
Rbbp4	0.30469	9.63938	0.821183	1		Ptpru	3.04404	3.77925	0.000157	0.0137367		Msx2	Slit2	Nxph1
Mt2	-2.57045	9.62474	0.0706961	1		Smarca2	3.0334	4.41468	0.000144335	0.0127658		Col27A1	Hmx1	9430076C15Rik
Etf1	0.763998	9.62069	0.572491	1		Plagl1	3.01788	6.88695	0.000139602	0.0124373		Gsh1	Foxb1	E130018O15Rik
Pou5F1	-0.417546	9.60143	0.756897	1		B2M	2.99862	3.81874	0.000179962	0.0150855		Hoxd9	Cdkn2C	Hoxc12
Ywhag	-0.0204145	9.59989	0.98803	1		Fam134B	2.98993	3.8803	0.000183407	0.0152804		Bc061194	B830021E24Rik	1200009O22Rik
Rpl22	-1.04429	9.58684	0.442529	1		Kcnk6	2.95723	3.66471	0.00021634	0.0175451		Cart1	Gfra2	Loc330776
P4Hb	0.523	9.57727	0.69845	1		Timp3	2.95616	5.31166	0.000188375	0.0155352		Ecel1	Egr3	Foxq1
Ubr5	1.1136	9.57589	0.413474	1		Calcoco2	2.93108	4.96184	0.000215135	0.0175055		Hoxb5	Hoxa2	C230094B15Rik
Ipo5	1.67024	9.56873	0.226201	1		Cuedc1	2.92312	3.92244	0.000251353	0.0194787		Gm644	Olig2	St18
Rps8	-1.39383	9.56076	0.309022	1		Lpar6	2.91999	3.68113	0.000259107	0.020016		Nol4	Ebf3	Sp5
Aldoa	-0.534247	9.55956	0.692324	1		Tll1	2.89988	3.14545	0.000331086	0.0248681		Nfatc1	Grb10	Meis1
Fkbp4	-0.387474	9.55894	0.773874	1		Gpc6	2.89439	4.24892	0.00026789	0.0205644		Hoxd11	Paqr9	Nkx2-2
Sf3B1	0.190651	9.55383	0.887529	1		Pth1R	2.86291	3.58617	0.000327668	0.0246873		Gfra2	Gsh2	Gfra1
Asns	-2.0819	9.54874	0.136349	1		Sept5	2.85233	3.43137	0.000355224	0.0261975		Fgf16	Gata2	Sox14
Mybbp1A	0.591056	9.53561	0.661727	1		Ablim1	2.82385	3.01371	0.000415367	0.0292205		Frzb	Foxc1	Tmeff2
Rpl32	-1.00786	9.52389	0.458317	1		Dchs1	2.82306	3.05674	0.000448279	0.0308252		Grb10	Fgf9	Wdr8
Eif4B	0.274529	9.5119	0.838628	1		Dlk1	2.8184	4.05495	0.000374343	0.0271967		Emx2	Pax2	Nfix
Tfcp2L1	-1.76177	9.49898	0.202963	1		Tspan18	2.818	3.10269	0.000436545	0.0305344		Sp9	Tcfap2C	Bc030477
Snx5	0.342899	9.47862	0.799261	1		Crb2	2.81401	3.65104	0.000402866	0.0287555		Gfi1	Cxxc4	Gsc
Mt1	-3.01268	9.46606	0.0373708	1		Nrg2	2.81171	4.12008	0.000383183	0.0276742		Hoxd13	Dlx1	Slc16A2
Matr3	0.627326	9.45319	0.642518	1		Slc22A23	2.80147	3.95546	0.000400516	0.0286715		Hsp68	A930041G11Rik	2610208M17Rik
Cct7	0.113605	9.44489	0.932889	1		Tgm2	2.76703	3.77574	0.000482837	0.0322919		Sim1	Hs3St3B1	Kcna1
Uba2	-0.323648	9.44396	0.810298	1		Sorcs2	2.76023	3.05893	0.000573725	0.0367053		Mkiaa0620	E130309B19Rik	Hoxb6
Rbm39	-0.435833	9.44315	0.746658	1		Chst15	2.74134	5.10564	0.000462201	0.0312542		Hmga2	Pebp2A	Dll4
Ogt	-0.482515	9.43578	0.720699	1		Lhfpl2	2.7016	4.01768	0.000577095	0.0367673		Kcna1	Znt-3	Bhlhb3
Alg13	0.295207	9.43552	0.826678	1		Fam46A	2.69799	4.0186	0.000598769	0.0377689		Ab041803	Mfh-1	Nrp1
Rps9	-0.664834	9.41739	0.622918	1		Cpe	2.69374	4.09835	0.000614748	0.0382822		Cdh11	Barx2	Scp-1
Rps26	-1.0448	9.40146	0.442336	1		App	2.69022	5.52113	0.000555622	0.0358526		Irx5	Pcdh8	Syt12
Mat2A	0.81402	9.39791	0.547932	1		Prkd1	2.65506	3.28717	0.000770109	0.0456289		Shc3	2900005J15Rik	Hoxd10
Uba1	-0.0579819	9.39393	0.965791	1		Dap	2.65205	3.74835	0.000738672	0.0444151		Gsh2	Nr2E1	Mfh-1
Lamp1	-0.61626	9.39195	0.648362	1		Zfpm1	2.6268	5.07947	0.000735142	0.0444151		Zfp503	Hey2	Cdkn2C
Vdac1	-0.303943	9.38895	0.821643	1		Adgra3	2.62555	5.60681	0.00072491	0.0439101		Hoxa10	Hoxa10	Tcfap2C
Zfp57	-1.00126	9.38372	0.461233	1		Sh3Bp5	2.59734	3.60863	0.000903986	0.0520453		Nfix	Crlf1	Sertad1
Arl6Ip1	0.0316821	9.38035	0.981375	1		Npnt	2.56817	3.23569	0.00109937	0.0601721		Hmx1	9430077A04Rik	Gsh1
Lincenc1	-0.579297	9.38017	0.668034	1		Nsmf	2.56329	3.11263	0.00115313	0.0625536		A930041G11Rik	Tlx3	Irx5
Tet1	1.8405	9.37275	0.184551	1		Cobll1	2.56247	4.26615	0.000987163	0.0554021		Bcl2L11	Marcks	2700033K02Rik
Actn4	1.6287	9.36245	0.237442	1		Cpeb1	2.55713	3.8076	0.00105911	0.0586187		Hs3St3B1	Prdm8	Hoxd9
Tnks2	0.870096	9.36184	0.521067	1		Tcn2	2.55342	4.89811	0.000987257	0.0554021		Sp5	Hmga2	Pmx
Pa2G4	0.765581	9.36182	0.571742	1		Slc7A2	2.55063	3.66419	0.00112113	0.0612259		Ccr9	Hoxc9	Lhx5
Gas5	-0.7205	9.35841	0.594373	1		Folr1	2.54666	6.3655	0.000973791	0.0550259		Uncx4.1	Nkx-5.2	Olig2
Enah	0.811658	9.35509	0.549087	1		Man1A	2.53543	3.13984	0.00126866	0.0673244		Nxph1	C1Ql2	Crlf1
Ctnna1	0.2897	9.33332	0.829872	1		Ildr2	2.5202	3.1771	0.00132838	0.0695862		Tpm1	Cer-1	Hs6St2
Akap12	0.271421	9.3236	0.840453	1		Lamb1	2.51269	8.41863	0.00109133	0.0600008		Ascl1	Dlx4	Pou3F3
Acly	-0.632952	9.31814	0.639578	1		Serpinh1	2.4777	9.45716	0.00125067	0.0666597		Hoxb2	Foxd2	4930577M16Rik
Msh6	-0.254435	9.31052	0.850314	1		Cd24A	2.47743	5.45298	0.00129951	0.0685146		Ebf3	Rab20	Col14A1
Mtf2	-0.135294	9.30612	0.920107	1		Gpx8	2.44195	3.14978	0.00180552	0.0891695		Dll4	Prrxl1	Nrn1
Ldha	1.47478	9.30574	0.282774	1		Anxa3	2.42408	4.64162	0.00167189	0.0843233		Mkiaa1108	Gnas	Cer-1
Lmnb1	0.441904	9.29769	0.743286	1		Rhpn1	2.40552	3.18694	0.00198705	0.0958613		Efhd1	Aw125753	Ascl1
Spp1	-0.479495	9.29701	0.722388	1		Tubb2A	2.39942	3.73477	0.0019572	0.0949847		Isl2	Meis1	Hoxd11
Nanog	-1.70809	9.29565	0.21638	1		Cyr61	2.3932	4.72773	0.00184532	0.0908188		Nlgn1	Zhx2	5730446D14Rik
Nufip2	1.85585	9.28447	0.181132	1		Drp2	2.3782	3.44142	0.00215965	0.101383		Mkiaa1239	Sox9	Smarca2
Meg3	-1.05606	9.27018	0.437554	1		H2Afy2	2.36967	4.79342	0.00202354	0.0968562		Cbx2	Nfatc1	Fev
Paics	0.228263	9.26885	0.865563	1		Ehd2	2.36372	4.11009	0.00218846	0.102146		Gata2	Fzd2	Sox3
Ccng1	1.09375	9.26868	0.421711	1		Gcnt1	2.35197	4.70354	0.00217606	0.101837		Msx1	Mab21L1	Cdh8
Ssr3	0.599855	9.26624	0.657081	1		Sema4C	2.32655	4.22082	0.00250374	0.112765		Dmrt2	Bmp2	Phox2B
Ddx21	1.79069	9.26471	0.196061	1		Fzd4	2.32449	3.13764	0.00276193	0.120065		Gata3	Rai17	Sez6L
Nop58	0.530863	9.25855	0.69421	1		Peg3	2.31994	7.42723	0.00232391	0.106234		Il28Ra	Sox17	Sphk1A
Rtn4	0.105572	9.2516	0.937656	1		Col9A2	2.31378	4.00704	0.00262438	0.116268		Foxf2	Foxp2	Epha5
Dstn	1.75711	9.23682	0.204136	1		Kdelr3	2.30195	4.2529	0.00273542	0.11924		Gad2	Siat8D	Nptx1
Gpx1	-0.303859	9.23013	0.821713	1		Nrep	2.29579	4.66124	0.00270973	0.118543		Hoxa9	1700067I02Rik	1110001A23Rik
Eif3L	0.560299	9.22187	0.678269	1		Slc25A24	2.29548	4.18044	0.00279623	0.121026		2510009E07Rik	Col4A2	Ab041803
Fubp1	0.749369	9.20114	0.579856	1		Stox2	2.27144	5.20019	0.00291533	0.124634		Sphk1A	Cdh11	Gata-4
Gja1	5.04153	9.1981	0.00146166	0.530811		Gm973	2.27003	3.06101	0.00335104	0.13818		Ptf1A	Hlxb9	Nkx2-3
Cdk4	-0.76346	9.19738	0.572823	1		Fam181B	2.25882	3.43979	0.00336469	0.138508		4933408F15	Tmeff2	Adra2A
Son	1.02383	9.18883	0.451412	1		Gsn	2.25421	4.08958	0.0032468	0.135252		Nr2E1	Tpm1	Irs4
Wnk1	0.582551	9.18536	0.666324	1		Sox6	2.25124	3.94303	0.00331626	0.137175		Adra2A	Gata6	Apoc4
Atp5G3	-0.456556	9.18386	0.735131	1		Ypel2	2.24573	3.66367	0.00351454	0.142751		1700067I02Rik	Hoxd9	Gsh2
Usp7	0.232803	9.17506	0.862928	1		Lefty1	2.24518	6.53544	0.00311082	0.130736		1200009O22Rik	T	Kcnq1
L1Td1	0.629302	9.17407	0.641523	1		Clic5	2.24444	4.52387	0.0032923	0.136449		2610017I09Rik	9030612E09Rik	Gata2
Fkbp3	-1.75567	9.17029	0.204495	1		Col2A1	2.24098	3.57995	0.00345467	0.141023		Isl1	Cdx2	Loc434198
Nid2	-0.463456	9.17017	0.731297	1		Spin2C	2.23073	3.50963	0.00373718	0.150047		Podxl	D230039L06Rik	Olfr1254
Hnrnpm	-0.151592	9.16553	0.910524	1		Zfp521	2.22965	3.03429	0.00379008	0.150683		E130309B19Rik	Foxl2	Lipg
Hat1	-0.0010271	9.15562	0.99957	1		Shtn1	2.20171	4.10589	0.00393489	0.154429		Fev	Mamdc1	2600010E01Rik
Zfp207	0.217301	9.15103	0.871981	1		Pik3R1	2.20082	5.7123	0.00374977	0.150223		Col14A1	Dll4	Wt1
Jarid2	1.21258	9.15054	0.374251	1		Moxd1	2.19939	4.26732	0.00391912	0.154175		Zc3Hav1	Dmrt2	Bc061194
Aplp2	0.0103285	9.1464	0.994059	1		Emp2	2.19313	5.45916	0.00388472	0.153447		Hey2	Efhd1	Pcdh20
Hdgf	0.103998	9.13486	0.938602	1		Camk1	2.18317	3.70342	0.00434853	0.165863		A330008L17Rik	Hoxc10	Tll1
Ddx39B	-0.0824795	9.13423	0.951323	1		Cdc42Ep1	2.17697	4.25279	0.00437667	0.166157		Wt1	Mkiaa0620	Foxp2
Srsf7	-0.0606512	9.13077	0.964242	1		Bmp1	2.17644	4.64708	0.00420394	0.163242		Cdkn2C	Galgt2	Pou4F3
Mcl1	-0.050776	9.12851	0.970091	1		Zfp362	2.17094	4.04237	0.00443958	0.167577		Hlx1	Hoxb6	Sorcs3
Fat1	2.03285	9.11418	0.145232	1		Snx33	2.16302	3.32403	0.00473742	0.176473		Cxcl12	Neurog2	Cbx4
Cox4I1	-0.823578	9.11322	0.543345	1		Igfbp4	2.15648	3.19571	0.00518108	0.190475		Fzd1	Sp5	Mrgprh
Stip1	0.0151431	9.11277	0.991209	1		Sh3Kbp1	2.15214	3.53958	0.00500602	0.185154		Pax6	Fgf16	Slit2
Chd4	1.29396	9.11045	0.343915	1		Ctdspl	2.14296	4.61287	0.00474238	0.176473		Rab20	Slc16A2	E430004F17Rik
Mdn1	1.52829	9.10957	0.266366	1		Rnase4	2.12698	3.84549	0.0053012	0.193434		Hoxc8	2700033K02Rik	Emx2
Parp1	-0.120506	9.10671	0.928856	1		Tmc7	2.12695	3.21242	0.00534893	0.194016		Tlx3	Pfkfb3	Bcl2L11
Sf3B3	1.03275	9.10599	0.44757	1		Eml1	2.12208	4.46408	0.00520834	0.191189		Smarca2	Cart1	Boc
Abce1	0.939796	9.10578	0.488781	1		Syt13	2.11119	3.67177	0.00569466	0.201176		Foxl2	Nlgn1	Mafb
Sox2	-0.701527	9.10051	0.604075	1		Sepp1	2.10798	3.42668	0.00575346	0.201835		Nkx2-3	Onecut1	Cd14
Eif3C	0.489947	9.09729	0.716652	1		Hoxa1	2.1048	4.03036	0.00567964	0.201176		Foxf1A	4631416L12Rik	Il28Ra
Ssb	0.377156	9.08458	0.779795	1		Smad6	2.09722	3.63354	0.00599885	0.206833		Vax2	Zfp339	Hoxd13
Eprs	0.908341	9.08145	0.503228	1		Sgce	2.09333	4.33374	0.00578886	0.202163		Lhx5	Pax5	Olfr1242
Sparc	1.00278	9.08007	0.460621	1		Mfhas1	2.09071	3.38282	0.00630084	0.214818		Penk1	Pmx	Sec24B
Bclaf1	0.847905	9.07839	0.531661	1		Ddc	2.08909	4.25499	0.00592713	0.204749		Foxd4	Bmi1	Gdnf
Rcc2	-0.0866489	9.06987	0.948865	1		Mrc2	2.08009	5.76406	0.00584131	0.202975		Ai448887	Lhx2	Cygb
Mdm4	0.0567043	9.0693	0.966589	1		Rragd	2.06506	4.63401	0.0062791	0.214376		Trkc	Prkag2	Zfp354C
Sgk1	0.478092	9.06775	0.723204	1		Clmn	2.05656	4.05606	0.00667603	0.221124		P16Ink4A	Ab041803	Fgf5
Fus	-0.0681107	9.04602	0.959838	1		Trp53Inp2	2.05057	4.28805	0.00680351	0.22413		Pitx3	Gata-4	Leng8
Map3K12	-0.497628	9.04138	0.712431	1		Celf2	2.04499	3.06732	0.00748651	0.241225		Otx1	Bcan	9030612E09Rik
Sod1	-0.353374	9.03444	0.79334	1		Jun	2.04072	5.01174	0.00679943	0.22413		Mkiaa0644	Ptf1A	Cdx2
Phc1	0.59499	9.02709	0.659713	1		Cited1	2.04047	3.3426	0.00743241	0.240308		Tlx2	Uncx4.1	Hoxc10
Gsta4	-1.40246	9.02703	0.306223	1		Arrb1	2.03749	4.0212	0.00712261	0.232758		Scp-1	Msx3	Olfr557
Atp2A2	0.777242	9.01915	0.566023	1		Qsox1	2.03707	5.20894	0.00688535	0.226216		Fzd2	Bcl2L11	9430007A20Rik
Rsl1D1	0.597139	9.01217	0.658571	1		Sepn1	2.03263	4.36944	0.00720045	0.234673		Efna5	Mkiaa1108	Hoxc6
Rbm25	-0.0210101	9.00863	0.987744	1		Reck	2.0267	3.8861	0.00749999	0.241225		F730023N20	Nkx2-3	Cntn6
Mcm3	-0.0424493	9.00752	0.97504	1		Afap1L1	2.02232	4.61466	0.00741299	0.239998		Sox17	Cyp24A1	Asgr2
Naa50	0.212022	9.00666	0.875089	1		Col5A1	2.00933	4.68785	0.00772409	0.24712		Atoh1	Gsc	Dlx4
Supt16	0.986524	9.00317	0.467809	1		Tshz1	1.99649	4.71534	0.00811335	0.255555		Hlxb9	Hoxd11	Fzd2
Lamc1	0.198174	8.9974	0.883195	1		Snx25	1.98656	3.1185	0.00902135	0.276772		Dmrta2	Phlda2	Efhd1
Cse1L	1.39192	8.99402	0.309756	1		B4Galnt1	1.97362	4.31063	0.00892969	0.275841		Bmp2	Cited1	Hs3St3B1
Hdlbp	1.373	8.98847	0.316162	1		Bend5	1.96964	4.03717	0.0090606	0.277513		Lbx1	Col4A1	Cacng4
Cnot1	1.1888	8.98502	0.383482	1		Sh3Gl3	1.96383	3.7399	0.00946345	0.285553		Foxl1	Scp-1	Msx2
Atrx	1.14345	8.97968	0.401449	1		Gas6	1.96157	4.71253	0.00902504	0.276772		Zfp339	Hoxa9	Zfhx1B
Prrc2C	1.42642	8.9784	0.298328	1		Lrpap1	1.95319	8.44951	0.00896749	0.275963		Gnas	Fzd8	Snrpg
Rab1	0.203897	8.9773	0.879847	1		Sema4G	1.95204	3.61136	0.00990722	0.294574		Cdx2	Slc24A4	4930415J05Rik
Rps15	-1.5959	8.97696	0.24666	1		Gap43	1.95201	5.00286	0.00936895	0.284459		Arp1	Wac	Hey2
Sf1	-0.0101078	8.97513	0.994211	1		Cemip	1.95102	3.94972	0.00973551	0.291599		Gdnf	Wnt5A	Msx1
Eif3F	-0.732712	8.97012	0.588267	1		Creb3L2	1.94817	3.48212	0.0102711	0.302811		Phlda2	Disc1	Foxl1
C1Qbp	-0.401299	8.96359	0.766147	1		F3	1.94441	3.95619	0.00997752	0.295584		Hoxb9	Pitx1	Mid2
Gdi2	0.647937	8.96085	0.631796	1		Msx2	1.93253	3.45483	0.0106639	0.310271		Otp	Ihh	Zfp393
Hsp90Aa1	0.575236	8.959	0.670285	1		Cnn2	1.9319	5.06604	0.0100029	0.295976		E130018O15Rik	Penk1	Barx2
Snrnp200	0.4385	8.95817	0.745246	1		Rftn1	1.93132	3.85841	0.0104802	0.307121		9430077A04Rik	Wnt3	Ai646023
Hmgcs1	-0.146758	8.95777	0.913401	1		Cotl1	1.9266	7.18052	0.0098935	0.294574		Arhgap20	2600011E07Rik	Uncx4.1
Tdgf1	1.367	8.95774	0.318218	1		Au015836	1.92588	6.19204	0.00995443	0.295258		Wdr8	A730089K16Rik	Bc025206
Dst	0.660257	8.95607	0.625378	1		Ulk2	1.91594	4.02436	0.0108026	0.312814		T	Mkiaa1239	E130309B19Rik
Mcm5	0.159413	8.95556	0.905955	1		Snai1	1.91431	3.562	0.0112934	0.322438		Sox3	Msx2	2610017I09Rik
Mlec	-0.565949	8.95364	0.675273	1		Mxra7	1.90916	2.99768	0.0120389	0.33207		Twist1	Irs4	Loc382133
Mkrn1	0.298336	8.95287	0.824945	1		Ggta1	1.90152	5.85914	0.0109288	0.31587		Mllt3	Foxf1A	Pitx1
Rian	0.105426	8.9523	0.937785	1		Fndc3B	1.89294	4.96913	0.0114034	0.324438		Hoxa5	Tlx2	Mkiaa0644
Apoe	-2.24245	8.95131	0.110628	1		Sema3E	1.89229	3.21553	0.0123441	0.338575		Adcy8	Isl1	Foxl2
Srsf11	-0.0188113	8.94437	0.989057	1		Nuak1	1.89162	5.08373	0.011495	0.324897		Dlx5	P16Ink4A	Tspyl1
Otud4	1.77787	8.9443	0.199164	1		Pex2	1.89151	3.6168	0.0121031	0.333089		Crlf1	2610024A01Rik	Efna5
Ppp1Cb	0.59146	8.94426	0.66161	1		Tes	1.88861	5.05878	0.0115752	0.326284		Cbln2	Foxl1	Olfr8
Sptan1	0.863913	8.93666	0.524072	1		Prickle1	1.88707	4.31309	0.0119186	0.32987		Dlx4	Foxq1	Bhlhb5
Hnrnpd	-0.508853	8.93582	0.706289	1		Dsp	1.88676	6.69258	0.0113832	0.324394		Foxd2	Podxl2	Bc067047
Cfl1	0.806009	8.93565	0.551916	1		Gab1	1.88496	5.81389	0.01157	0.326284		Ccnd2	Col27A1	Nt5C2
Trp53Inp1	1.16445	8.93174	0.393072	1		Bag2	1.87863	3.29346	0.0129566	0.351425		Nkx6-1	Hsp68	Six1
Gnl3	0.33143	8.92976	0.805914	1		Eda	1.86121	4.33867	0.0130157	0.352057		A730089K16Rik	Lbx1	Evx1
Tpm1	2.88411	8.92759	0.0451891	1		Clgn	1.83055	5.40443	0.0140899	0.371837		Tbx18	Ltbp2	Rhbdf1
Skp1A	0.823318	8.92122	0.543513	1		Elf1	1.82869	5.15089	0.0142198	0.373649		Kcnc4	Atoh1	Has2
Cd164	0.352309	8.91962	0.793971	1		Mllt3	1.82324	3.27707	0.0154891	0.400533		Sox14	Zar1	Egr2
Tmsb4X	2.06047	8.91912	0.140231	1		Dpp4	1.81121	5.57265	0.0149393	0.389204		Bapx1	2600010E01Rik	Foxa1
Sptbn1	0.628202	8.91855	0.64215	1		Cpm	1.80961	4.68952	0.0153574	0.398031		Onecut1	Ocln	Col27A1
Ganab	-0.368824	8.91585	0.784559	1		Aebp1	1.79778	3.84167	0.0164703	0.416638		Bmi1	Gnasxl	A630072M18Rik
Tmpo	0.520985	8.90949	0.699659	1		Mpdz	1.78179	4.01401	0.0172898	0.428602		Hoxc10	Hapln4	B830021E24Rik
Nsd1	0.634044	8.90906	0.639082	1		Mtmr11	1.78033	3.34377	0.0182352	0.436653		Tll1	Foxf2	Tlx3
Suz12	-0.0518701	8.90836	0.969474	1		Fosl2	1.77747	3.9156	0.0176757	0.432346		Ihh	Emilin3	E130306M17Rik
Gnb1	-0.409546	8.90404	0.761507	1		Gprc5B	1.77705	3.98983	0.0177669	0.43248		Lipg	Kif1A	Nr2F1
Taf15	-0.385286	8.9009	0.775215	1		Mycl	1.77653	3.46577	0.0180855	0.435389		Zfp467	Nalp6	Ppp1R1B
Tomm70A	0.730643	8.89805	0.589329	1		Tead3	1.76729	3.31103	0.0187237	0.444184		Prss12	Tbx18	Htr1A
Eif4H	0.256198	8.8977	0.849355	1		Gpc3	1.76704	5.55109	0.0173755	0.429548		5730446D14Rik	Gata3	T
Ywhaz	-0.613384	8.89637	0.649972	1		Pld2	1.76425	3.54134	0.0188627	0.446282		Dlgap2	Adra2B	Fzd1
Celf1	0.754778	8.89186	0.577212	1		Slc26A10	1.76287	4.05249	0.0184369	0.439872		1110055L24Rik	Efna5	Phlda2
Itgb1	1.40882	8.89017	0.30414	1		Sri	1.76242	5.10775	0.0178583	0.43248		Bc023818	Fgf3	Map4
Hspd1	1.16052	8.88566	0.394645	1		Ppapdc1B	1.75971	3.69512	0.0187959	0.445462		Bhlhb5	Mkiaa0479	Wnt3
Prdx1	0.680698	8.88517	0.614812	1		Spock2	1.75577	4.35073	0.0186486	0.442832		Rasd2	Cxcl12	Lbx1
Papola	0.498992	8.88448	0.711714	1		Rnf128	1.75279	5.08672	0.0184146	0.439843		Rtn4Rl2	E430004F17Rik	Onecut1
Atp1A1	-0.0238352	8.8805	0.986089	1		Lrp2	1.75259	7.11994	0.0180001	0.434619		Bhlhb4	Pou4F3	Olfr868
Psap	-0.748795	8.87944	0.580204	1		Smim14	1.75139	4.43244	0.018867	0.446282		Esx1	Sez6L	Fbxo11
Kdm5B	0.0195413	8.87783	0.988636	1		Nnat	1.74435	4.58727	0.0192658	0.45221		Apof	Spon1	Kir3Dl1
Sept2	0.449589	8.87054	0.739071	1		Spats2L	1.74098	3.36937	0.0203242	0.468935		Hspa1L	Hs6St2	Ihh
Tpr	0.800737	8.86442	0.554506	1		Mum1L1	1.73476	4.71094	0.0195602	0.454746		Flt1	Bapx1	Barhl1
Rps20	-1.16872	8.86139	0.391392	1		Pros1	1.73179	5.80982	0.0194469	0.453348		Nr2F1	4831416G18Rik	Emb
Ireb2	1.13621	8.86106	0.404394	1		Fgfr2	1.72956	5.28496	0.0198114	0.45884		Slc25A21	Cyp26A1	Tpo
Cox6B1	-1.00956	8.85784	0.457692	1		Bmf	1.72885	3.90242	0.0204318	0.470529		Lmx1B	Insm2	4930542C12Rik
Vim	-0.57427	8.85707	0.670822	1		Agpat9	1.7176	3.12431	0.0222046	0.493146		Msx3	Hoxb13	Klra6
Esrrb	-1.44995	8.85655	0.290735	1		Sh3Pxd2B	1.71741	5.66166	0.0205107	0.4719		Osr1	Prss11	Egr3
Psat1	-0.601293	8.85641	0.656392	1		Tgfbr3	1.71326	3.76276	0.0218003	0.490477		Zfhx1B	Car7	Zfp503
Hcfc1	0.828178	8.85362	0.54118	1		Gdpd5	1.70527	5.31899	0.0215249	0.487424		Dll1	Rasd2	Hoxa9
Calu	-0.230082	8.85291	0.864567	1		Acsl5	1.70441	3.00347	0.0229683	0.505571		E430004F17Rik	Mrc2	Dll1
Ivns1Abp	0.782976	8.84849	0.563229	1		Itga8	1.70325	3.17382	0.0230527	0.506718		Hoxa6	Hoxd13	Ryr3
H3F3B	-0.413302	8.84753	0.759403	1		Mafb	1.69746	3.76993	0.0233194	0.510995		Hmx3	Bdnf	Slc31A2
Slc2A1	2.36046	8.84531	0.0944746	1		Cdh2	1.69121	5.24673	0.0225217	0.497987		Nrp1	Fev	2010005A06Rik
Gapdh	0.597125	8.84494	0.658613	1		Zxdb	1.69033	3.34354	0.0238507	0.517527		Mkiaa0479	Vax2	Slbp
Agrn	-0.153831	8.84291	0.909257	1		Nfil3	1.67428	3.80471	0.0246768	0.529337		Dlx1	0610008C08Rik	Rai17
Flnb	2.85936	8.84222	0.0468555	1		Fzd2	1.6675	3.90498	0.0251445	0.534205		Foxq1	Foxa2	Hoxb13
Dync1H1	0.292628	8.83929	0.828261	1		Yaf2	1.6635	4.48225	0.0249155	0.532557		Pou3F3	Pitx3	Olfr1111
Eif5	0.957263	8.83784	0.480926	1		Satb2	1.66258	3.68023	0.0256752	0.541708		Has2	1300014I06Rik	Olfr1265
Ssrp1	0.752994	8.83532	0.578116	1		Gprc5A	1.65464	3.88492	0.026013	0.545535		D230039L06Rik	Nrp1	Rab20
Hnrnpc	0.321929	8.83522	0.811384	1		Sema6A	1.65208	4.00834	0.0261752	0.547997		2600010E01Rik	Dlgap2	Mrc2
Zfp42	-0.498533	8.83521	0.711974	1		P4Ha2	1.64883	4.88725	0.0259479	0.544638		Hoxc5	Zfpm2	Pax5
Fasn	0.706177	8.83334	0.601758	1		Cdon	1.64438	4.99894	0.0262619	0.548458		Cited1	Pax3	E330033J05Rik
Hells	1.45464	8.83247	0.289241	1		Tpbg	1.64328	3.22105	0.0281695	0.57161		Gata-4	Cacnb2	Pax7
Rlim	2.14547	8.83099	0.125675	1		Itpripl2	1.64146	3.85049	0.0272281	0.563394		C-Maf	Dscam	2900005J15Rik
Tkt	-0.385895	8.82681	0.774885	1		Fam167A	1.63738	3.87543	0.0281335	0.57161		Hao3	Nfix	Defb15
Psme4	0.356992	8.8254	0.791317	1		Igsf3	1.63519	4.99162	0.0269933	0.560795		Siat8D	Prkg2	A530099J19Rik
Nars	-0.771791	8.82294	0.568761	1		Vwa5A	1.63221	3.94938	0.0278671	0.568433		Trhde	Adam12	C-Maf
Npc2	-2.21097	8.81672	0.115346	1		Serinc5	1.63066	4.67195	0.0277281	0.568433		Fzd8	Atp8B1	Trhde
Jade1	0.385989	8.81309	0.774836	1		Stard10	1.63013	4.56771	0.0276518	0.568433		Atp8B1	Cbln2	Il13Ra2
Yme1L1	0.652675	8.81207	0.629356	1		Fam189A2	1.62491	4.15884	0.0289101	0.5818		1300014I06Rik	C-Maf	Ppp4R2
Trp53	0.160453	8.81068	0.905368	1		Tgfbi	1.62281	5.15656	0.0283079	0.57394		Wnt5A	D330050I23Rik	Nefl
Anp32A	-1.66625	8.80975	0.227376	1		Nhsl2	1.62199	4.0927	0.0288908	0.5818		Neurog1	Runx3	Fgf16
Mcm2	0.264756	8.80766	0.844403	1		Lgmn	1.61962	6.41078	0.0279348	0.568737		Wnt7B	Ai646023	Adcy8
Nme2	0.207521	8.80672	0.877756	1		Arhgdib	1.61798	3.01489	0.0311138	0.615494		Cebpa	Smarca2	Hmgn3
Dhx15	0.835442	8.80548	0.537693	1		Prph	1.61209	4.59152	0.0295417	0.5911		Pitx1	Zfp467	Chrm3
Mapk1	0.525772	8.80436	0.697069	1		Pdia5	1.61079	5.62971	0.0289825	0.582778		4631416L12Rik	Ai448887	Pygb
Pdha1	0.15824	8.80243	0.906672	1		Tnrc18	1.60843	5.54918	0.0291991	0.585686		Spon1	E330033J05Rik	Cdk6
Usp48	-0.569528	8.8016	0.67338	1		Fbn1	1.60277	3.27372	0.0319364	0.62518		Mgc68323	5330438I03Rik	Shc3
Gars	-0.310164	8.80063	0.818154	1		Clcn5	1.60022	3.05786	0.0330993	0.638221		Zfpm2	Podxl	Tcfap2E
Calm1	0.223663	8.79961	0.868324	1		St8Sia1	1.59894	3.03153	0.0327955	0.634367		Zfpn1A2	Cyr61	Cdh11
Csde1	0.438378	8.79658	0.745347	1		Kif1A	1.59059	4.60251	0.0313531	0.616416		Bc030477	Tm4Sf9	Elovl4
Vps35	0.151066	8.79321	0.910895	1		Kalrn	1.58957	4.28688	0.0317971	0.624457		En2	Foxa1	6430556C10Rik
Hnrnpl	0.120679	8.78983	0.928806	1		Shroom3	1.58676	5.34704	0.0312972	0.616372		Lin7A	Gp1Bb	Kcnq5
Grsf1	-1.4979	8.78012	0.275673	1		Dtx4	1.58647	3.82794	0.0328952	0.635288		Pax5	Tcfap2E	Pgm2L1
Ranbp1	-0.353038	8.76694	0.793583	1		Mapk12	1.58394	3.14661	0.0337733	0.65019		Irf2	Osmr	4933404G15Rik
Mga	0.495737	8.7649	0.71353	1		Arhgap18	1.57947	3.25533	0.0343175	0.656211		B830021E24Rik	Has2	Dlx3
Stk38	-1.56859	8.76415	0.254532	1		Rnf130	1.5772	4.84274	0.0326348	0.632316		Nr4A2	Neurog1	0910001K20Rik
Sbno1	0.999354	8.75933	0.462197	1		Slc7A6	1.57634	6.14609	0.0321198	0.62726		Efna1	Hspa1L	Isl2
Sub1	-0.144195	8.75176	0.914946	1		Gng12	1.56871	4.2261	0.0340098	0.652639		Pax3	Wnt7B	2310037P21Rik
Glud1	0.499279	8.75077	0.711585	1		Lpp	1.56631	4.74583	0.0339162	0.65158		4930422J18Rik	Msx1	Olfr1258
Rpn2	-0.196771	8.74831	0.884059	1		Srgap1	1.5494	4.02635	0.0362989	0.671674		4930577M16Rik	Sox3	Penk1
Eif3D	-0.154915	8.74746	0.908636	1		Tcaf1	1.54845	3.57014	0.0368776	0.678898		Rai17	9430023B20Rik	2810417M05Rik
Usp9X	1.33864	8.74556	0.328084	1		Adcy6	1.54809	4.05219	0.0366538	0.675797		Zar1	Cebpa	Dlx1
Polr2M	0.0605025	8.73872	0.964392	1		Fignl2	1.5477	5.08022	0.0356961	0.663343		Tbx2	Onecut2	Gabra5
Ranbp2	1.70187	8.73823	0.218078	1		Arhgef10	1.54407	5.50261	0.0358464	0.664929		Lhx2	Car10	Foxf1A
Slc20A1	1.46385	8.73731	0.286332	1		Mest	1.54135	7.15094	0.0357337	0.663343		Onecut2	Prss12	2510009E07Rik
Fxr1	0.141149	8.73503	0.916746	1		Soat1	1.54088	4.84133	0.0364442	0.673459		Hs6St2	Bhlhb5	Hoxa13
Pfkp	-1.75878	8.73175	0.203813	1		Myo6	1.53613	4.16846	0.0376352	0.68766		Col4A2	Npy	Tas2R125
Dkc1	0.711521	8.72953	0.59906	1		Rgma	1.53227	3.43865	0.0398153	0.71413		C130021I20	B3Gat2	Kcnc4
Jam2	-1.78742	8.7293	0.196923	1		Dhrs7	1.52926	3.1067	0.0404525	0.72132		Hoxb13	Gad2	Hoxc5
G3Bp1	0.522184	8.72922	0.699043	1		Podxl	1.52841	6.80955	0.0372228	0.681918		D330050I23Rik	Kcnc4	Int-2
Dnajc7	-0.527913	8.7203	0.695919	1		Pxdn	1.52534	6.33513	0.0377016	0.687845		Nkx2-9	Rtn4Rl2	Hoxa5
Rplp0	-0.505294	8.71966	0.708286	1		Fgfr3	1.52373	3.24734	0.0410318	0.728633		4831416G18Rik	Arhgap6	Tnk1
Sp1	0.840985	8.71729	0.535053	1		Unc5B	1.52323	6.26361	0.0379015	0.689942		Pax7	2810417M05Rik	B230399E16Rik
Rad23B	0.432472	8.71549	0.74867	1		Grina	1.51624	5.20171	0.0392257	0.704073		Cdh8	Laf4	Olfr909
Arhgdia	-0.0702049	8.71548	0.958651	1		Kitl	1.51326	3.01409	0.0417637	0.736533		Hoxc6	Comp	Pcdh8
Prpf39	-1.11685	8.71539	0.412299	1		Arl4C	1.50662	5.0635	0.0406239	0.723318		Foxd3	Kcna3	Cbx2
Macf1	-0.141067	8.71335	0.916796	1		Cst3	1.50473	7.18979	0.0400475	0.716715		Ccnd1	Fbn2	A630024B12Rik
Cd81	-0.195967	8.71332	0.884537	1		Snx7	1.50139	3.55926	0.0432605	0.744208		Slc24A4	Cbx2	Pax2
Hnrnpk	0.472431	8.71221	0.72641	1		Rnf157	1.49872	4.47821	0.0421442	0.737051		9030612E09Rik	Hoxc8	Rasd2
Akr1A1	-0.441793	8.71014	0.743455	1		Ube2H	1.49857	4.9644	0.0415481	0.734949		Foxa1	Sox21	Sly
Anln	0.650245	8.70978	0.630647	1		Arhgap28	1.49805	3.99418	0.0423613	0.737051		D13Bwg1146E	Foxd4	Retnlb
Rbbp7	0.0903792	8.70821	0.946719	1		Nol4L	1.48397	3.94944	0.0447806	0.755619		Shh	2610017I09Rik	Neurog2
Rpl23	-1.34125	8.70745	0.327177	1		Vamp8	1.47843	4.43364	0.0447767	0.755619		E130306M17Rik	Bc023818	Hsp68
Atic	1.04463	8.70677	0.442554	1		Upp1	1.47704	6.84941	0.0436529	0.749784		Arx	Bc030477	Atp8B1
Rpl7	-0.579204	8.70659	0.668211	1		Dpysl3	1.47676	7.1308	0.0436767	0.749784		Int-2	4930542C12Rik	Tm4Sf9
Ash2L	-0.819953	8.70632	0.545189	1		Zbtb7C	1.47035	3.66048	0.0470616	0.783108		2010005A06Rik	Ccnd2	Dlgap2
Setx	0.876154	8.70323	0.518344	1		F11R	1.46978	6.32744	0.0447159	0.755619		Npas2	Dio3	Hspa1L
Rad21	0.268455	8.69992	0.842278	1		Fgf5	1.46909	3.43351	0.0473603	0.785936		Col4A1	Adora1	Olfr654
Dnmt3B	2.89115	8.68963	0.0447506	1		Reep5	1.46736	6.12487	0.0451424	0.757889		Cd14	E130306M17Rik	Arhgap20
Ywhab	0.626794	8.68519	0.642945	1		D8Ertd82E	1.46539	4.93791	0.0461263	0.772283		5330439J01Rik	Epha5	Nsg2
Usp34	0.71842	8.67967	0.595566	1		Rbp1	1.46194	4.99363	0.0464817	0.776104		2900005J15Rik	1110055L24Rik	Cxcl12
Tra2A	-0.512818	8.67826	0.704173	1		Arid3A	1.46121	4.69765	0.0470039	0.782682		Irs4	Efcbp2	Fbxw8
Ptbp1	0.774263	8.6766	0.567575	1		Tspan9	1.45817	5.60512	0.0466672	0.778584		C330012H03Rik	Arg2	Wnt5A
Hnrnpdl	-0.217367	8.67558	0.872023	1		Tpm1	1.45051	7.65628	0.047254	0.785228		Zic1	Dscaml1	1700030B21Rik
Syncrip	0.170286	8.67399	0.899614	1		Casp6	1.44991	3.85731	0.0493908	0.807555		Zic5	Hoxa6	Ches1
Gart	0.844797	8.67339	0.533238	1		Tmem150A	1.4447	3.22933	0.0519573	0.833324		Arhgap6	Kcnq5	Nfatc1
Zfp106	1.20367	8.67319	0.377785	1		Arfgap3	1.44232	3.89327	0.0502677	0.812102		Six1	Loc434198	Mkiaa0580
Dek	1.04052	8.67132	0.444326	1		Elf3	1.43368	6.18545	0.0499444	0.81148		Smad6	Bhlhb4	Irx2
Mcm6	0.0885338	8.66172	0.947819	1		Ntn3	1.43055	3.42712	0.053519	0.851483		Pfkfb3	5730446D14Rik	D330050I23Rik
Txn1	-0.687913	8.66048	0.611149	1		Sord	1.42891	3.19363	0.0543544	0.860471		Lhx4	Pou3F3	2900060N12Rik
Ppp2Ca	0.0461605	8.65791	0.9729	1		Farp1	1.42552	6.06874	0.0513219	0.827489		Igf2Bp3	E130114P18Rik	Dnmbp
Zranb2	-0.19621	8.65664	0.884406	1		Rhoq	1.42327	5.18173	0.0519939	0.833324		Sept3	Ab041550	Mszf59-1
Lbr	0.344234	8.65561	0.798639	1		Sh3Bgrl	1.42174	5.11587	0.0522645	0.834966		Kcna3	D13Bwg1146E	Epha3
Wsb1	-1.02182	8.65171	0.4524	1		Cd99L2	1.42035	3.93185	0.0538846	0.855251		9430022A14	Nkx2-9	Disc1
Prrc2B	-0.833292	8.65139	0.538762	1		Tmed3	1.41637	3.84946	0.0545378	0.862255		Mid1	Wt1	Tpcr50
Srsf3	-0.0409223	8.64898	0.976003	1		Itpkb	1.41196	3.1006	0.0582361	0.892648		Nr2F2	Hoxc5	1700067I02Rik
Nid1	-1.71901	8.64339	0.213718	1		Gng10	1.4109	5.23251	0.0540775	0.857051		Hoxb7	Gdnf	Olfr798
Pcbp1	-0.126453	8.64256	0.925425	1		Lpl	1.40816	3.83505	0.0554033	0.87204		Fgf3	Otp	Mkiaa1635
Gspt1	0.917022	8.63114	0.499321	1		Plekho1	1.40492	4.38574	0.0559754	0.877595		Slc16A2	Htr1B	Fzd8
Nsun2	0.72949	8.62082	0.589978	1		Naglu	1.40189	3.24707	0.0592333	0.9009		Cyr61	Ai849156	Tfpi
Psmd1	0.690303	8.61837	0.609934	1		Olfm1	1.39998	3.3563	0.0579554	0.890339		Tmeff2	Int-2	Tcfec
Etnk1	-0.364019	8.61406	0.787356	1		Atp8A1	1.39946	5.54869	0.055578	0.872485		Cyp24A1	Tbx15	Aw125753
Mcm4	0.555629	8.61382	0.680914	1		Npl	1.39656	3.53138	0.058729	0.89647		Emilin3	4933408F15	Pkp1
Eif1A	0.408853	8.61358	0.761962	1		Cldn6	1.39458	4.13233	0.057373	0.889163		Aw125753	Osr1	4933408F15
Ybx3	0.351778	8.61242	0.794338	1		Clcn4-2	1.38793	4.28699	0.0584953	0.894692		Car10	Il1Rapl2	Shh
Lars	0.221736	8.61203	0.869487	1		Gulp1	1.38774	4.07951	0.0588636	0.897514		Runx3	Ascl2	Runx1
Atf4	-1.65273	8.60819	0.231037	1		Mgst3	1.38676	5.05977	0.0582295	0.892648		Fgf5	Trkc	Vsx1
Eif3B	0.21182	8.60817	0.875282	1		Zadh2	1.38403	4.61888	0.0591301	0.900452		Egr2	Mllt3	Egr1
U2Surp	0.659288	8.6075	0.625963	1		Fbln1	1.38382	6.89824	0.0578853	0.890339		Rtn4Rl1	En1	Drd3
Mgea5	-0.530069	8.60604	0.694772	1		Tbx3	1.3781	7.82914	0.0587585	0.89647		Npy	Six6	Cldn5
Cpsf6	0.660437	8.60528	0.625366	1		H1F0	1.37493	4.78481	0.0602518	0.910261		Car7	2010005A06Rik	Lrrc10
Atp13A3	1.34897	8.605	0.324517	1		Efr3B	1.37425	3.46015	0.0631168	0.941439		Tesc	Ccr9	Pip5K1A
Msh2	-0.137216	8.60191	0.919087	1		Cyb561	1.3579	3.2103	0.0657544	0.968696		Cyp26A1	Mgc68323	Ccr9
Cnn3	-0.800062	8.60009	0.554898	1		Mex3B	1.35781	4.35844	0.0640109	0.949891		Dio3	Emx2	Otp
Pabpn1	-0.200307	8.59969	0.882018	1		Ctsc	1.35756	4.66138	0.063586	0.945635		Foxe1	Pcdhac2	Olfr1199
Bsg	-0.257199	8.59962	0.848831	1		Loxl2	1.35182	4.09786	0.0656863	0.968696		Reln	2510009E07Rik	Olfr70
Hsph1	1.33179	8.59589	0.330528	1		4930402H24Rik	1.34567	3.75707	0.0667987	0.977007		Hoxa13	9430022A14	Ccr5
Snrnp70	-0.365179	8.59585	0.7867	1		Sox4	1.34406	5.47807	0.0657183	0.968696		Disc1	5330439J01Rik	Adam25
Rrn3	0.721631	8.59493	0.59396	1		Bmpr2	1.33566	4.63524	0.0677295	0.988039		Adora1	Car11	D630028G08Rik
Rps4L	-0.737209	8.59296	0.58609	1		Rec8	1.3351	3.61641	0.06905	1		Prkag2	Pou3F2	Fstl1
Cdc42	0.86364	8.59198	0.524286	1		Fbln5	1.33204	3.14047	0.0712793	1		Sox18	Flt1	Hoxc8
St13	0.235535	8.58589	0.861443	1		Gusb	1.32907	4.29073	0.0699316	1		Mkiaa1365	Six2	Ai448887
Rnf10	0.418125	8.57904	0.756752	1		Ankrd44	1.32856	3.19486	0.0730937	1		Sca1	Il28Ra	Ptprb
Srsf5	-0.230104	8.57823	0.864609	1		Rcbtb2	1.32273	4.99477	0.0704062	1		Prss11	Amaco	2410066E13Rik
Anp32B	0.0510367	8.57682	0.970027	1		Cdk14	1.32073	3.62517	0.0725198	1		Cd24A	Chrdl2	D730048I06Rik
Eif3K	-0.655258	8.57177	0.628067	1		Fstl1	1.32052	7.37329	0.069614	1		Ab041550	4930422J18Rik	Ebf3
Sdha	-0.310568	8.56887	0.817972	1		Epb4.1L3	1.31845	4.79386	0.0710151	1		Prrxl1	C130071C03Rik	Dot1L
Gnai2	-0.612326	8.56837	0.650609	1		Alpl	1.30723	6.22827	0.072657	1		Epha5	4930577M16Rik	Olfr1014
Qars	-0.499936	8.55943	0.711267	1		Tgfb1I1	1.30656	3.78776	0.0753375	1		B230374F23Rik	Trhde	Vr3
Pias2	-0.714325	8.55518	0.597675	1		Chst12	1.30487	4.63281	0.07441	1		Bcan	Slc25A21	Bc052055
Psma6	-0.175648	8.55486	0.896488	1		P4Ha1	1.304	6.31291	0.0732344	1		C1Ql2	Gata5	Rax
Wdr5	-0.361027	8.55453	0.789075	1		Rnf103	1.30298	3.12979	0.0780646	1		C130071C03Rik	Ret	Pscad
Kif20A	0.21138	8.55327	0.875551	1		Cyba	1.28847	4.43712	0.0785524	1		Egr4	Otx1	Olfr805
Baz2A	0.254745	8.54753	0.850271	1		Irx3	1.28733	3.42152	0.0806626	1		Gpr120	Twist1	Gaa
2610507B11Rik	1.38508	8.54324	0.312168	1		Panx1	1.28627	3.91369	0.0796298	1		Sez6L	Tbx2	Hlx1
Ipo7	1.64794	8.54157	0.232352	1		Hhex	1.2854	3.25966	0.0811328	1		A830006N08Rik	Gabra5	Nr2E1
Impact	0.163103	8.54019	0.903863	1		Ano10	1.28243	3.97556	0.0795584	1		1810048J11Rik	Atp6V1C2	Neto1
Adss	0.0759233	8.53834	0.955303	1		Lrp3	1.27976	3.43789	0.0828446	1		Htr1B	A830073O21Rik	Mia2
Hnrnpa0	-0.514238	8.53667	0.70343	1		Ctxn1	1.27801	3.41093	0.0819384	1		En1	Corin	Olfr1457
Tead1	0.603444	8.53398	0.65533	1		Wnk2	1.2775	3.21451	0.0835847	1		Ripk4	Siat8C	Cbx8
Wdr77	0.261912	8.53218	0.846112	1		Shc2	1.27017	3.4139	0.0846066	1		Dlx3	Rax	D930031A20Rik
Eed	0.0902253	8.53051	0.946845	1		Cln6	1.26418	4.33029	0.0840158	1		Tcfap2E	Igf2Bp3	Sept3
Mthfd1	0.389539	8.52898	0.77289	1		Emb	1.26164	7.84458	0.0822967	1		Cbx4	Crhr1	Pap
Adh5	-0.00958634	8.52643	0.994595	1		Rcn1	1.25914	7.09039	0.0830421	1		Siat8C	Hoxc6	Olfr57
Usp14	0.347992	8.52475	0.796521	1		Rin3	1.25405	3.69793	0.0876431	1		Npr3	Eif4G3	Apoc2
Slc38A4	0.711137	8.52103	0.59931	1		Crtc3	1.25169	3.66107	0.0879074	1		Runx1	2810451A06Rik	Atp6V0D2
Psmb7	0.274406	8.51897	0.83887	1		Inadl	1.25168	4.23705	0.0863026	1		Crhr1	Cd24A	Il4Ra
Hk2	0.526296	8.51822	0.696853	1		Hdgfrp3	1.24418	3.89092	0.088703	1		Adamts18	Bc016076	Bapx1
Klhl13	2.61884	8.51764	0.0661981	1		Magee1	1.24251	4.03409	0.0891309	1		9430076C15Rik	Arx	Unc5C
Slc25A4	-0.597765	8.51733	0.65835	1		Chd3	1.24182	4.59851	0.088697	1		Mrit1 Alpha	Cldn7	2610306H15Rik
Actn1	0.569489	8.5166	0.673474	1		Cdkn2A	1.23664	3.46253	0.0922014	1		Nfil3	2210403B10Rik	Dmrt2
Ftsj3	0.601522	8.51534	0.656356	1		Slc30A4	1.23584	4.45232	0.0902156	1		Tnfrsf19	Sox18	Cd24A
Ndufa4	-0.206385	8.51465	0.878479	1		Lsr	1.23221	5.31915	0.090179	1		Cacnb2	Atoh8	9330161F08Rik
Txnrd1	0.721693	8.51296	0.593951	1		Mxra8	1.22783	3.07616	0.0964272	1		2600011E07Rik	B230374F23Rik	Csna
Wdr43	0.685426	8.50955	0.612471	1		Boc	1.22325	3.69398	0.0953482	1		Nr4A3	Fgf5	Olfr691
Tdh	-0.631443	8.50842	0.640542	1		Zfp608	1.22256	3.58307	0.0956419	1		Fos	Mrit1 Alpha	Pdgfra
Aars	-0.617167	8.50685	0.648066	1		Wipi1	1.22169	3.19183	0.0975692	1		2610024A01Rik	Cbx8	Tram1L1
Rsrp1	-1.49809	8.50409	0.275683	1		Phactr2	1.21598	3.58831	0.0972861	1		Rax	Zfhx1B	V1Rb9
Stt3A	0.418709	8.50306	0.756443	1		Cald1	1.21555	6.66528	0.0938755	1		4930542C12Rik	Ar	D230039L06Rik
Sae1	0.0594701	8.50139	0.965048	1		Agpat4	1.21055	5.54861	0.0957752	1		Onecut3	Six1	6430517E21Rik
Eif2S2	-0.879571	8.49823	0.516789	1		Dram2	1.20968	4.04369	0.0975803	1		E330033J05Rik	Ptger4	Iigs1
Kars	0.369854	8.49787	0.784067	1		Abat	1.20408	3.41662	0.101356	1		Six2	Foxe1	Tmc2
Psmb4	-0.454667	8.49752	0.736326	1		Emp1	1.20281	4.34433	0.0998125	1		Kcnh3	Col19A1	4831416G18Rik
Trh	2.16308	8.49661	0.122883	1		Ankrd33B	1.20249	3.59998	0.102403	1		Atoh8	Opcml	Tpst1
Iqgap1	-0.0625316	8.49601	0.963235	1		Cd47	1.19641	3.71836	0.102226	1		1300007F04Rik	Nr4A2	Lynx1
Atp5C1	-0.458356	8.49132	0.734275	1		Apbb1	1.19143	5.9156	0.100723	1		Cyp7B1	Reln	Tenascin-C
Brd2	0.415363	8.48689	0.758328	1		Sdc2	1.19133	3.29588	0.10382	1		Rgs2	Nr2F1	2210402C18Rik
Cs	-0.0399021	8.48641	0.976638	1		Adgrg6	1.19103	3.38183	0.104728	1		Adamts5	Hmx3	Mkiaa1033
Nolc1	1.06927	8.48425	0.43214	1		Zbtb10	1.1901	5.62828	0.101144	1		Tpm2	Gbx2	Vax2
Dnaja2	0.35541	8.48415	0.792297	1		Lrrn4	1.18996	3.68313	0.104019	1		Rgs10	Dll1	Olfr427
Fem1B	1.06045	8.48361	0.435873	1		Fxyd6	1.18661	5.4465	0.102241	1		Irx3	Mafa	0610033I05Rik
Hnrnpul2	-0.182892	8.4836	0.892251	1		Aif1L	1.18496	3.51973	0.105917	1		Bdnf	Aebp2	Cysltr2
Rbpms2	-0.925196	8.48347	0.4956	1		H2-K1	1.18445	5.17726	0.103333	1		Mafb	Zc3Hdc1	Isl1
Luc7L3	-0.294528	8.48116	0.827239	1		Rtn1	1.18403	4.69551	0.104391	1		2610028F08Rik	Tbx1	Zfp106
Cox8A	-1.12979	8.47835	0.407091	1		Cmtm3	1.18206	4.80357	0.104288	1		Pcdhac2	Mafb	Mszf2
Ubr4	0.165301	8.47772	0.902585	1		Itgb4	1.17967	3.87556	0.106922	1		Adam12	Hic1	Stk31
Iars	0.0660209	8.47563	0.961176	1		Epha4	1.1785	6.11919	0.10427	1		Man1A	Mid1	Sstr2
Sf3B2	0.0404037	8.4742	0.976346	1		Fhod3	1.17697	4.12844	0.107485	1		Ocln	Efs	Tmlhe
Ahnak	0.816154	8.47321	0.547097	1		Letmd1	1.17504	4.28235	0.106909	1		Cdk6	Slc6A4	D130060J02Rik
Mdh2	-0.00762438	8.47302	0.995768	1		Maged1	1.17419	9.24079	0.104852	1		Gbx2	C130068N17Rik	1110055J05Rik
Ctsl	-0.894929	8.47124	0.509606	1		Pink1	1.17248	4.18455	0.107885	1		Mse	Hoxa13	9430025C20Rik
Ssr1	0.378286	8.46869	0.779284	1		Smpd1	1.17017	4.78136	0.107925	1		E130114P18Rik	Egr2	Olfr1062
Fam208A	0.54426	8.46649	0.687103	1		Pdcd4	1.16969	5.37141	0.107298	1		Fgf10	Wnt9B	Nr2F2
Rps15A	-1.06411	8.46574	0.434321	1		B3Glct	1.16898	4.38392	0.109041	1		Bc019561	Aebp1	1700073E17Rik
Cad	0.805851	8.46459	0.552112	1		Abracl	1.16727	3.94004	0.109737	1		Ar	9630031F12Rik	A730089K16Rik
Hdac2	-0.317766	8.46314	0.813857	1		Slc22A17	1.16505	3.43071	0.112922	1		Fbn2	Adcy8	Epoc-1
Snhg1	-0.597106	8.46261	0.658716	1		Usp25	1.16472	4.34414	0.109954	1		Cldn7	Lin7A	En1
Csnk1A1	0.240872	8.46088	0.858362	1		Map3K6	1.16399	3.78765	0.111386	1		B3Gat2	Kcnk12	Twist1
Smc4	0.610436	8.45875	0.651642	1		Plekha6	1.16204	3.80827	0.112068	1		Ntn4	Wnt6	Olfr1255
Ewsr1	0.262325	8.45771	0.84589	1		Dpysl4	1.15917	3.61521	0.112257	1		Prkg2	Casp7	Mkiaa0479
Akap8	0.0789699	8.4572	0.953517	1		Gatsl2	1.15393	3.48422	0.116738	1		Aa792894	Fgf15	Hoxd-3
Sec61A1	0.477955	8.45546	0.723416	1		Ikbip	1.15341	4.81278	0.112462	1		Hapln4	Ppp1R1B	Slc1A1
Nup155	1.08947	8.44749	0.423686	1		Smarca1	1.15244	3.16261	0.117789	1		Gpr2	Nsg1	Mill1
Capns1	-1.90408	8.44393	0.170832	1		Slc35F5	1.1524	5.06733	0.112544	1		Spnb4	9430076C15Rik	Wig1
Aff4	1.06165	8.44358	0.435373	1		Fam102B	1.15215	4.00251	0.114772	1		Titf1	Kdr	Nol5A
Lap3	-0.76904	8.44282	0.570225	1		Tfpi	1.14854	5.25875	0.113507	1		Itga7	Cbx4	Cask
Pdia6	0.398585	8.4425	0.767798	1		Sall2	1.13975	4.51939	0.117467	1		Kcnq5	Cacna1E	Olfr1281
Utp20	1.77379	8.44009	0.200249	1		Fut8	1.13584	4.81287	0.118263	1		Hic1	Hspa2	Olfr608
Srrm1	0.00206298	8.42903	0.999075	1		Rab11Fip5	1.1345	4.02658	0.120293	1		Insm1	Rgl1	Clec2
Ctnnd1	1.06934	8.42194	0.43213	1		Aldh3A2	1.13161	5.91598	0.118386	1		Lrrtm1	Cdk6	Ebi2
Gnas	-0.0257903	8.42079	0.985013	1		Gpr137B	1.13074	3.82372	0.121449	1		Cyp1B1	A630014H24Rik	C1Ql2
Atxn10	0.465186	8.42013	0.730501	1		Sorl1	1.13	3.80696	0.121323	1		A830073O21Rik	Hpcal4	Pax3
Vdac2	-0.0449314	8.41998	0.973673	1		Vezf1	1.12827	5.86311	0.119499	1		Casp7	Irx4	6720430O15
Ubap2L	0.554238	8.41746	0.681718	1		Galns	1.12627	4.08932	0.122305	1		Odc1	Atbf1	Aw121567
Pum2	0.532801	8.41743	0.693339	1		Prex2	1.12526	4.01027	0.12257	1		Ascl2	Aldh1A3	Olfr167
Dnm1L	0.387453	8.41667	0.774101	1		H2-D1	1.12246	3.18878	0.126752	1		Ltbp2	Hs6St3	Olfr482
Jmjd1C	1.90141	8.4144	0.17141	1		Nid1	1.12082	6.65145	0.121557	1		Lyn	B830045N13Rik	Mszf70
Anp32E	0.298605	8.41331	0.824906	1		Sept3	1.1194	3.33219	0.126055	1		Bc021921	Hes5	Foxa2
Pnn	0.00480593	8.41289	0.997453	1		Ccng2	1.11764	3.87736	0.125652	1		2210403B10Rik	Elovl4	Bc006779
Cox7A2	-0.995907	8.40663	0.463809	1		Ypel5	1.11629	4.50542	0.124413	1		Six6	Hoxb9	1810020G14Rik
Rdx	0.549844	8.40463	0.684097	1		Parva	1.11519	5.39032	0.123936	1		Gabra5	Egfl9	Nalp6
Ddx39	0.344701	8.40447	0.798433	1		Add3	1.11279	6.04196	0.124383	1		Zfp533	Lhx4	Shank2
Arid1A	1.28907	8.40365	0.345859	1		Rab15	1.11115	3.69255	0.128151	1		Aw121567	Npas1	Mkiaa0786
Tsr1	0.312103	8.40278	0.817132	1		P2Rx3	1.11084	7.05879	0.124658	1		Prok2	Titf1	Olfr1019
Tcerg1	0.433445	8.39998	0.748204	1		Sun2	1.11028	4.63109	0.127148	1		V1Rd1	Sept3	Hapln4
Ktn1	0.478266	8.39927	0.72326	1		Creg1	1.10892	4.41486	0.127944	1		Tm4Sf9	Scarf2	Eif3S10
Cops2	1.0841	8.39484	0.425939	1		Hpcal1	1.10705	4.42378	0.127913	1		Extl1	Slc6A17	Olfr1026
Nup153	1.73589	8.39167	0.209541	1		Ltbp1	1.10451	3.64096	0.131463	1		Nes	Enpp1	Lrrtm1
Rps11	-0.435141	8.39123	0.747255	1		Tmtc4	1.10078	4.04849	0.130065	1		Egfl9	Bc019561	1190002H23Rik
Tnpo2	0.175844	8.39067	0.896412	1		Tpcn1	1.09594	5.85436	0.130212	1		Matn4	Igfbp4	Olfr560
Slc7A3	0.234568	8.38928	0.862053	1		Adamts9	1.0938	5.30427	0.131317	1		Gm672	Stk10	Gm644
Cand1	0.670159	8.38734	0.620385	1		Pbx1	1.09282	5.79338	0.131248	1		Atbf1	Tpm2	C030048B08Rik
Smc2	0.936454	8.38499	0.490485	1		Slc5A3	1.09253	3.90848	0.135091	1		Rasgrf2	Bc052055	Lilrb4
Ppib	-0.689965	8.38299	0.610171	1		Epm2Aip1	1.09231	4.89809	0.132292	1		Adrb1	Epha6	Ptf1A
Smarcc1	1.02173	8.3811	0.452524	1		Dusp9	1.09213	8.64013	0.130693	1		Chst2	Nefh	Eps8L2
Rnf4	0.157686	8.38108	0.907086	1		Crat	1.09181	3.69478	0.135464	1		Tbx15	Trim47	Hic1
Au018091	-0.313557	8.38065	0.816299	1		Micall1	1.08513	3.67109	0.13752	1		Neto1	Adamts19	Lpr
Myadm	0.667243	8.3794	0.621898	1		Fam84B	1.08355	4.46824	0.135346	1		C1Ql3	Icsbp1	Ifna6
Topbp1	0.701711	8.37854	0.604159	1		Bmi1	1.08139	4.75906	0.135978	1		Lmx1A	Avpr1A	Klc2
Ccna2	0.592225	8.37706	0.661344	1		Igfbp2	1.07983	8.01265	0.135047	1		Gbx1	Galnt3	Kcna3
Ppp1Ca	-0.77958	8.37607	0.565029	1		Nudt11	1.07774	3.50716	0.141011	1		Amaco	1700019N12Rik	Car11
Bzw1	1.25577	8.37203	0.358115	1		Klf4	1.0772	5.42186	0.137145	1		Nog	Tnfsf9	Sstr4
Naca	-0.17759	8.37088	0.895389	1		Cd63	1.07561	6.08136	0.137249	1		Chrm3	9030425E11Rik	E130304D01
Ddx1	0.180734	8.37071	0.893546	1		Rundc3B	1.07441	3.23089	0.142508	1		Dusp4	B830017H08Rik	Amelx
Rars	0.618662	8.36954	0.647319	1		Fam20C	1.07415	3.26108	0.143527	1		Wnt3	Lypdc1	Aebp2
Nup205	1.28101	8.36896	0.348807	1		Prrg3	1.07167	4.22114	0.140698	1		Ptger4	Nr4A3	Kcnh3
Pafah1B1	0.341896	8.36823	0.800047	1		Rcsd1	1.06912	3.62078	0.145022	1		Sox1	Ntn4	Srd5A2
Etv5	0.190617	8.36513	0.887751	1		Meis1	1.06903	5.36388	0.140348	1		Astn2	Csf1	Zfy1
Qk	0.2191	8.36483	0.871084	1		Trpm4	1.06837	4.02607	0.141645	1		Syt10	2810489O06Rik	H2-T23
Ahctf1	1.38014	8.36474	0.31389	1		Itm2B	1.06797	7.92467	0.139323	1		Insm2	Kcna6	Olfr1179
Dnmt1	0.705042	8.36451	0.602463	1		Klhl5	1.06431	3.77604	0.145406	1		Nefh	0610033I05Rik	Chrm1
Psma1	-0.0710377	8.36032	0.95823	1		Acsl4	1.06378	6.90781	0.141035	1		Dlx2	Bnc1	Ocm
Cox5A	-0.927832	8.36019	0.49443	1		Nup62Cl	1.06343	3.55865	0.146054	1		Zc3Hdc1	Dlx2	Emilin3
Kdm3A	-0.488452	8.3592	0.717644	1		Tanc2	1.06231	3.93962	0.144557	1		2210402C18Rik	Cxcr4	Bdnf
Ncor1	0.310788	8.35758	0.8179	1		Aard	1.06214	3.87504	0.145147	1		2810417M05Rik	Npas2	1700023E05Rik
Eif5B	0.626615	8.35668	0.64313	1		Snn	1.06173	4.47235	0.144489	1		2810451A06Rik	C130021I20	Olfr799
Cdc23	-0.253075	8.35144	0.851287	1		Fmnl2	1.06153	4.98293	0.14293	1		Gpc6	Dmrta1	Olfr1090
Laptm4A	0.213028	8.3441	0.874638	1		Nagk	1.05474	3.36407	0.148796	1		Dscam	Cdh7	Mkiaa0620
Cap1	0.456199	8.34076	0.73552	1		Elk3	1.05235	4.11107	0.148441	1		Tbx1	Pkp1	Arg2
Ctsd	-0.210133	8.33956	0.876329	1		Cpd	1.04778	5.5804	0.147635	1		Atf3	Nt5E	Efna1
Leng8	-1.12818	8.33864	0.407788	1		Gaa	1.04141	6.09125	0.149784	1		Arsb	Antxr2	Olfr1297
Uqcr10	-1.34314	8.33788	0.326621	1		Camk2N1	1.04071	3.10823	0.15697	1		A630014H24Rik	Sfrp5	Prkag2
Scd1	-2.34849	8.33608	0.0961743	1		Nrip1	1.04003	3.9207	0.153638	1		Avpr1A	1810048J11Rik	Ntn4
Seh1L	0.417766	8.32703	0.757021	1		Abca3	1.03993	4.70275	0.151611	1		Edil3	4930599N23Rik	Cnot6L
Ahsa1	-0.46712	8.32185	0.729454	1		Eif4G3	1.03992	4.84365	0.151472	1		Pkp1	Ptpn5	1700020H15
Prrc2A	0.475954	8.32025	0.724562	1		Sos2	1.03757	4.47817	0.1532	1		Brunol4	Adamts1	Olfr203
Picalm	0.159888	8.31818	0.905806	1		Htra1	1.0375	5.17412	0.15236	1		Unc5C	Sstr2	Neurog1
Ppm1G	1.05994	8.31585	0.436139	1		Glipr2	1.03712	6.68063	0.151131	1		Lypdc1	Cxcl14	Ocln
Nisch	0.167014	8.31432	0.901618	1		St6Gal1	1.03582	4.77949	0.15294	1		Fras1	Sfrp2	Pitx3
Map4	-0.398208	8.31217	0.768044	1		Efnb1	1.03341	6.73726	0.152647	1		Fpr1	Wnt9A	Cart1
Clk1	0.339059	8.31115	0.801686	1		Klhl23	1.02934	3.65994	0.158247	1		Laf4	Nkx2-4	B930006L02Rik
Eef1D	0.423272	8.31081	0.753933	1		C2Cd2	1.02823	3.49443	0.159997	1		Mgc62475	Au040377	Osmr
Gtpbp4	0.942032	8.30725	0.48797	1		Rimklb	1.02552	3.30603	0.162852	1		Irx1	Nkx6-1	5330439J01Rik
Ccar1	0.827892	8.30618	0.54147	1		Dact1	1.02534	4.57116	0.157873	1		Hs6St3	Esx1	Olfr1086
Psmb1	-0.647651	8.30519	0.632111	1		Tnfrsf19	1.02217	5.49504	0.157717	1		6330514A18Rik	Zfpn1A4	E330040A16Rik
Gab1	0.626031	8.30194	0.643454	1		Tex40	1.02106	3.3291	0.162894	1		Kcna6	C1Qtnf4	Muc2
Setd5	0.469428	8.30055	0.728183	1		Ston1	1.0181	4.05831	0.162119	1		Chrdl2	Neto1	Mkiaa0768
Prmt1	-0.0171991	8.30049	0.990131	1		Camk2D	1.01671	4.25858	0.161926	1		Elovl4	Shh	Olfr1364
Snx22	-0.61239	8.29879	0.650653	1		Spsb4	1.0167	3.13308	0.165263	1		Mafa	Dgat2	A530013C23Rik
Neat1	-0.885286	8.29849	0.514168	1		Rin2	1.01662	3.82293	0.16237	1		Unc5D	Dlx5	Sox18
Prkci	0.177536	8.29678	0.895443	1		Hip1	1.01573	5.90264	0.159979	1		5330438I03Rik	Stxbp6	Mkiaa0749
Naa15	0.970037	8.29448	0.475342	1		1110007C09Rik	1.01283	3.08391	0.166688	1		4930599N23Rik	Lmx1B	Olfr493
Birc6	1.12429	8.29414	0.40939	1		Hgsnat	1.01019	3.96905	0.165361	1		Lamb1-1	Bmper	Pla2G2D
Sept11	0.628798	8.28934	0.642002	1		Slc9A6	1.00775	4.76558	0.164299	1		Wnt11	Fmr2	Gja9
Polr2B	1.29173	8.28499	0.344929	1		Esyt3	1.00657	3.88208	0.167	1		Epha3	Insm1	C330049O21Rik
Cox7B	-0.654164	8.28427	0.628721	1		Rhobtb3	1.00604	4.22862	0.16635	1		Rgs19Ip3	1100001H23Rik	Olfr1440
Ezr	-0.140954	8.28307	0.916957	1		Cyp39A1	1.00427	3.42208	0.169861	1		Irx2	Chst2	Esrrg
Fkbp9	-0.07822	8.28268	0.953999	1		Plod2	1.00086	6.27014	0.165826	1		Slc6A4	Cuedc1	5730509K17Rik
Lama5	1.07355	8.28173	0.430403	1		Tmem132A	0.999202	5.53479	0.16711	1		Foxe3	Adamts5	Zfp467
Cacybp	0.170433	8.27921	0.899618	1		C130074G19Rik	0.998008	4.11624	0.169593	1		Colec12	Rgs19Ip3	Sema3A
Copa	-0.291205	8.278	0.829211	1		Stx2	0.998006	4.37593	0.169206	1		Olig1	Mmp15	Pik3C2G
Ankrd10	-0.520018	8.27788	0.700345	1		Hdac7	0.996072	4.00492	0.171852	1		Bmper	Kcnk4	Uck1
Upp1	-0.250254	8.27784	0.852947	1		Dmrt1	0.994012	4.47491	0.170894	1		Mmp15	Tshr	Grb10
Wapal	0.24131	8.27429	0.858155	1		Ifnar2	0.991617	3.30715	0.174625	1		Kctd8	Rab15	Slc24A4
Prdx6	1.05695	8.27139	0.437424	1		Ddah2	0.988091	6.09938	0.171344	1		Cldn23	Foxd3	Nkx6-1
Fscn1	0.277108	8.26554	0.83737	1		Tada1	0.984949	4.20092	0.176122	1		Wac	Tmod2	Tlx2
Dcp2	0.674758	8.26479	0.618046	1		Pfkfb2	0.982798	4.59569	0.175344	1		Fgf15	0910001K20Rik	Slco3A1
Ybx1	0.150993	8.26351	0.911053	1		Nenf	0.98137	3.33502	0.181357	1		Mkiaa1513	Tbx20	4930578C19Rik
Elovl6	-0.792167	8.26155	0.558869	1		Ndst1	0.976803	4.104	0.179829	1		Xtrp3S1	Slc8A3	P16Ink4A
Msn	0.891221	8.26099	0.511408	1		Rnf144A	0.976042	3.87982	0.179283	1		Kcnk12	Matn4	Lhx4
Ddx46	0.784812	8.26091	0.562489	1		Gprc5C	0.975597	4.57616	0.178396	1		Hoxc13	Pcolce2	Hsd3B6
Stt3B	0.773419	8.26074	0.568116	1		Tnfaip8	0.974065	3.05769	0.184066	1		Mkiaa1466	Slc6A2	Olfr531
Myo10	-0.5136	8.26013	0.703859	1		Ypel1	0.972991	3.29087	0.183847	1		Pou4F3	Hist3H2Ba	1300014I06Rik
Larp1	1.02959	8.25912	0.449158	1		Tmem136	0.972828	4.13601	0.180601	1		C230012O17Rik	Tesc	Sox21
Ghitm	0.256158	8.25791	0.849524	1		Oplah	0.971065	3.11452	0.185561	1		Hspa2	Lmx1A	Fosl2
Sall4	0.571772	8.25716	0.672325	1		Myof	0.970923	4.24593	0.18182	1		Cxcr4	Kcnh3	Scn7A
Nras	0.605682	8.25513	0.654225	1		Zfp651	0.970613	3.09915	0.186538	1		Barx1	C130007D14	Olfr955
Bptf	0.877119	8.25103	0.518025	1		Selm	0.96929	3.24489	0.186521	1		Enpp1	Nog	Tisp74
Uqcrc1	-0.551084	8.24775	0.683472	1		Tspan17	0.967808	3.60728	0.183819	1		Oprd1	Rhbdl4	Foxf2
Rrm1	1.06536	8.24417	0.43387	1		Grb10	0.967093	6.00405	0.180565	1		Tlx1	2610028F08Rik	Tesc
Mllt6	-0.767247	8.2428	0.571179	1		Slc18A1	0.966816	3.05943	0.187173	1		Galnt3	Mkiaa1513	Galgt2
Nckap1	0.190801	8.24219	0.887676	1		Prkra	0.965552	4.41177	0.182404	1		Bnc1	Catnd2	V1Ri4
Wdr82	0.110765	8.2419	0.934776	1		Anxa2	0.96524	5.79949	0.181478	1		Coch	5330410G16Rik	9330140K16Rik
Npepps	0.588407	8.2389	0.663424	1		Mospd1	0.964363	3.73722	0.18608	1		Aebp2	Pax7	Slc25A21
Vcl	1.72482	8.23608	0.21236	1		Rgs12	0.961504	4.57327	0.185161	1		0910001K20Rik	Mkiaa1684	D130059P03Rik
Nme1	0.315148	8.23489	0.815427	1		Zdhhc9	0.96082	4.55597	0.185405	1		Col15A1	Mixl1	Amaco
Dnmt3L	4.14264	8.23035	0.00650291	0.617699		Magi3	0.959406	4.81226	0.185289	1		Mid2	Nfil3	Reg2
Pum1	0.54201	8.22939	0.688395	1		2610008E11Rik	0.957739	3.32919	0.188551	1		Cnksr2	Kcnk2	C130022P09Rik
Zfp638	0.824362	8.22856	0.543201	1		Setd7	0.956368	5.21609	0.186024	1		Mkiaa1921	Lyzl4	Bb128963
Eif3I	-0.0719485	8.22781	0.957723	1		Slc1A5	0.956138	8.84377	0.184674	1		Wnt2B	9430093N24Rik	9930016F01Rik
2610305D13Rik	-0.365397	8.22486	0.786676	1		Vat1	0.953965	6.85328	0.186108	1		Nkx1-2	Rfx4	Olfr866
Hint1	-1.28792	8.22463	0.346328	1		Cmklr1	0.953406	4.24974	0.189637	1		Has3	6030463G20Rik	1810064L21Rik
Ifitm1	-0.194816	8.22276	0.885326	1		Adam10	0.951629	5.89548	0.187613	1		Olfr824	Rasgrf2	Bc059177
Dars	-0.416026	8.2222	0.758028	1		Susd2	0.951606	3.45802	0.191285	1		Stk10	Chst11	Mkiaa1684
Prpf19	0.522636	8.21722	0.698938	1		Hspg2	0.950878	8.15515	0.187179	1		Accn1	A830006N08Rik	Tnfrsf19
Atp1B1	-1.19714	8.2171	0.380443	1		Ppm1H	0.950067	3.22098	0.193999	1		Unc5B	Fgf10	Tex16
Sf3A1	0.542907	8.21614	0.687913	1		Glrx	0.949442	3.14985	0.194715	1		Cables1	2210402C18Rik	Krtap16.2
Calm2	-0.454835	8.21447	0.736314	1		Abcb1B	0.946098	3.88571	0.192873	1		Pramel5	Syt10	Ash1L
Ppp2R1A	0.260077	8.21446	0.84726	1		Lrrfip1	0.943227	4.77305	0.192593	1		Nalp4E	C1Ql1	P2Ry4
Etl4	0.441931	8.21429	0.743514	1		Kidins220	0.93956	5.85302	0.193265	1		B830045N13Rik	Atf3	Timm22
Fkbp1A	0.467053	8.20765	0.72953	1		Nphp3	0.937449	3.60783	0.197386	1		Pdgfb	Aqp5	Atoh8
Acin1	0.205635	8.20193	0.879	1		Srgap3	0.937137	3.12402	0.199974	1		Gp1Bb	Cckbr	Rhbdl4
Actr2	0.922663	8.20135	0.49686	1		Pnrc1	0.937136	5.0363	0.195161	1		Rgma	Mkiaa1365	Tulp1
Anapc5	-0.596329	8.20099	0.659211	1		Tcf7L2	0.930393	4.08481	0.200652	1		Gnasxl	Arp1	Gpr120
Rrm2	1.22982	8.19881	0.367921	1		Nxn	0.93024	6.33752	0.197408	1		Arg2	Cldn10	Ube1Y1
Dtymk	-0.196486	8.19857	0.884354	1		Tuba1A	0.929759	8.15311	0.197057	1		Mkiaa1684	Sca1	A030004J04Rik
Fbxo15	-0.720884	8.19636	0.594458	1		Bambi	0.928441	3.6976	0.202163	1		Tpbg	Cdx4	Trpm8
Trim6	0.0762596	8.19597	0.955183	1		Ptpn13	0.927929	6.29134	0.198511	1		Opcml	Hoxd1	Ntsr2
Ilf2	-0.152431	8.19546	0.910223	1		Xbp1	0.927272	6.40191	0.198758	1		Adamts19	C330012H03Rik	Pamci
Ssr2	-0.491089	8.19519	0.716241	1		Clic1	0.926321	6.82098	0.199029	1		Wnt10B	Chrm3	Lhx2
Mtpn	0.72402	8.19511	0.592874	1		Sept8	0.923954	6.57636	0.200242	1		Il1Rapl2	Grid1	Cnksr2
Nfatc2Ip	-1.74683	8.19395	0.206879	1		Tspan5	0.923672	5.72228	0.200845	1		Gdf6	Ripk4	Olfr666
Sep15	-0.235967	8.18985	0.861289	1		Colgalt1	0.923357	8.10965	0.200111	1		Mkiaa1392	Wnt10B	Ors16
Tsc22D1	-0.59396	8.18944	0.660476	1		Heca	0.922887	3.83831	0.205747	1		C130007D14	Rasa2	Abat
Pfas	0.642933	8.18917	0.63462	1		Galc	0.92216	3.44339	0.206559	1		3110006E14Rik	Alx4	Mab21L1
Lrrc59	-0.157052	8.18812	0.907506	1		Serpinb6A	0.92077	5.67814	0.202257	1		B830017H08Rik	Kcna2	Hspa2
Ilf3	0.575661	8.1875	0.670261	1		Dopey2	0.919962	4.78186	0.203498	1		0610040J01Rik	Cygb	Cxcr4
Heatr1	1.70225	8.1844	0.218122	1		Spry1	0.919601	3.73432	0.205308	1		Hivep3	Camk2B	Wnt10B
Ubap2	0.110093	8.18409	0.935188	1		Gramd3	0.918367	3.97488	0.20583	1		Nt5E	Mal	Ace2
Pgd	-0.271987	8.184	0.840357	1		Fgfrl1	0.918313	3.92524	0.207321	1		Kcnmb4	Aw210596	Tas2R107
Rpa1	0.153734	8.18274	0.909462	1		Atxn7L3B	0.918232	5.83114	0.203439	1		Hoxd-3	Popdc3	Gad2
Hmgcr	0.675826	8.18117	0.617523	1		Gnas	0.917758	8.85677	0.202743	1		Hs3St3A1	Mkiaa0946	Immt
Rpl41	-0.376904	8.18004	0.780149	1		Ltbr	0.917556	4.12947	0.206987	1		Lbh	Ppp2R2C	Tinag
Nxf1	0.292074	8.1795	0.828741	1		Camkk2	0.914853	5.24639	0.205784	1		Nalp6	Htr6	Nlgn1
Cd9	-0.315613	8.1782	0.815174	1		Efs	0.914337	3.16174	0.211401	1		Ankrd27	Thpo	Olfr140
Psmc5	-0.167908	8.17783	0.901127	1		Wipf1	0.91297	3.49962	0.211664	1		Blvrb	Gpr12	Dock5
Psmd2	0.200027	8.17749	0.882289	1		Sdcbp	0.912781	5.55095	0.206321	1		Myo5B	Gas1	0610008C08Rik
Azin1	1.46155	8.17305	0.287223	1		Neto2	0.911296	3.82896	0.209476	1		Gm1012	Mkiaa1921	Ai841794
Trap1	-0.420845	8.17182	0.755336	1		Marveld1	0.90955	4.40416	0.20915	1		Clstn2	A930031D07Rik	B830017H08Rik
Nfx1	0.572281	8.17034	0.67208	1		Maged2	0.908506	6.73562	0.207749	1		Adamts1	1300007F04Rik	A830061E14Rik
Trpm7	0.197166	8.17007	0.883966	1		Limd2	0.90684	5.38508	0.209608	1		Stfa1	Rims4	Olfr1166
Gpbp1	0.212484	8.16241	0.875005	1		Pmepa1	0.906635	5.82094	0.209311	1		Sfrp2	Tnfrsf19	D630029K19Rik
Lin28A	3.30295	8.15952	0.0242547	0.915069		Mmd	0.90611	3.98516	0.212594	1		Prkce	C630028F04Rik	Mgc62475
Tor1Aip2	0.0212989	8.1575	0.987738	1		Ifi30	0.905631	5.77211	0.209668	1		9330161F08Rik	C530028O21Rik	Olfr620
Rpl14	-1.87669	8.15656	0.176778	1		March8	0.905591	4.95965	0.210367	1		0610008C08Rik	Bc034068	Rfc2
Srrt	0.441543	8.15549	0.743749	1		Grip1	0.903598	3.97953	0.21415	1		Ai646023	Prok2	Sprr2H
Tmem55B	-0.187257	8.15488	0.889775	1		Il17Rd	0.902027	6.63099	0.211106	1		Comp	Hand1	Olfr1355
Ncapd2	0.827018	8.1516	0.541946	1		Atp9A	0.901635	5.54239	0.212048	1		Mkiaa0343	Irx2	Accn5
Plaa	0.73872	8.14733	0.585474	1		Igf2R	0.898199	6.27373	0.213138	1		Nrk	Siat8E	Olfr1083
Ppp6R3	0.62762	8.14541	0.642671	1		Cd55	0.897654	3.31218	0.219367	1		G630009D10Rik	Ptpru	Rph3A
Vapa	0.186376	8.14514	0.890298	1		Idh1	0.897146	7.24905	0.213262	1		A630065K24Rik	Chst8	Cyp26A1
Eif4Ebp1	-1.87298	8.14392	0.177591	1		Rhob	0.894603	6.64854	0.214826	1		Slc6A2	Fgf8	A430072C10Rik
Ran	0.548526	8.14166	0.684895	1		Elovl4	0.894573	4.72989	0.216904	1		Evi3	Itga7	Col4A2
Igfbp3	4.67161	8.13984	0.00274871	0.553958		Meis2	0.892692	5.92486	0.216287	1		Hpcal4	F630022B06Rik	Kcne3
Smarcad1	1.18267	8.13858	0.386121	1		Lamp2	0.889963	6.11328	0.217431	1		Nkx2-4	Viaat	Bmp10
Ptbp3	0.237757	8.13696	0.860264	1		Nckap1L	0.889166	3.30202	0.222738	1		Catnd2	Rgs2	C230004F18Rik
Brd4	-0.481447	8.13444	0.721581	1		Prdm1	0.887244	3.14922	0.223996	1		Coasy	Wnt1	1810017G16Rik
Smu1	0.119297	8.13362	0.929769	1		Rpia	0.886688	3.42748	0.223618	1		Ppm1H	Dlx3	Au019823
2700060E02Rik	-1.08343	8.13239	0.426305	1		Zdhhc2	0.886303	4.67597	0.220732	1		5930403N24Rik	B230399E16Rik	Mkiaa1239
Dido1	0.627327	8.1317	0.64283	1		Akt3	0.886122	4.98913	0.220587	1		9430023B20Rik	Mgc62475	Car10
Mdh1	-0.25578	8.13022	0.849778	1		Ctsl	0.885603	9.18106	0.218886	1		Irx4	Aard	Htr2C
Xrn2	0.19851	8.12879	0.883192	1		C77370	0.883139	4.46784	0.221889	1		Wnt9A	Foxe3	Olfr872
Strap	0.465322	8.1263	0.730517	1		Pcgf5	0.882921	3.12612	0.226683	1		Slc7A8	Zic1	Gngt1
Ckap5	1.03132	8.1207	0.44846	1		Commd3	0.882733	5.45203	0.221711	1		Mkiaa0749	Kcnk1	Orc4L
Arglu1	-1.00976	8.11987	0.457823	1		Ctsz	0.880891	5.9394	0.222308	1		Commd3	Gpr156	Tbx15
Eif2A	0.598203	8.11969	0.658245	1		Gpsm1	0.880122	4.25924	0.225818	1		Zfpn1A4	H2-Bl	Hoxb9
Atp5J	-0.537986	8.11705	0.690614	1		Tradd	0.879751	3.56669	0.229465	1		4932415G16Rik	Arhgap20	Stk10
Prpf40A	1.41857	8.11388	0.301139	1		Dock4	0.877436	3.14147	0.232655	1		6430573F11Rik	Siat8B	2810489O06Rik
Ythdf3	0.57281	8.11004	0.671818	1		Ankrd50	0.876257	4.47044	0.226713	1		Camk2B	Mkiaa1781	Slitrk4
Ckb	-2.02216	8.10965	0.147414	1		Acsl3	0.875914	7.13627	0.224292	1		Cdgap	Jph4	Bc042549
Snhg5	-0.321147	8.10947	0.812015	1		Dcaf12L1	0.875779	6.19957	0.224743	1		Gas1	Robo1	Emx1
Smc1A	0.108711	8.10834	0.936025	1		Rac3	0.875005	3.3342	0.230062	1		Hpse	Fosl2	Ms4A6B
Lasp1	0.603007	8.10817	0.655696	1		Mgat3	0.874906	5.45245	0.226145	1		Kctd15	Igfbp7	Olfr870
Cox6A1	-1.16892	8.10786	0.391537	1		Hexa	0.873543	6.02113	0.226104	1		Mkiaa0945	Nkx6-2	Ai987662
Kat7	-0.0966848	8.10677	0.943127	1		Adamts8	0.871026	3.21281	0.233129	1		Gjb2	6330512M04Rik	1700072E05Rik
Luc7L2	-0.370761	8.10591	0.783662	1		Ppp2R2C	0.869115	3.52219	0.234244	1		Hoxd1	Olig1	D7Wsu128E
Tnpo3	1.11818	8.10537	0.411951	1		Prkcd	0.86788	5.32885	0.229836	1		Kif1A	Nppc	Mkiaa0399
Nop56	0.965079	8.10523	0.477632	1		Bin1	0.867769	4.80499	0.230702	1		Sstr2	Oprd1	Atoh7
Slc3A2	-0.598102	8.10513	0.6583	1		Fam214B	0.867086	3.69081	0.233998	1		Cbx8	Rgs10	Olfr821
Lamp2	-2.02979	8.10177	0.145995	1		Pdk2	0.866885	4.45356	0.231923	1		Tbx20	5730467H21Rik	Olfr1113
Aldh2	-0.574967	8.10048	0.67066	1		Spc25	0.866503	6.81862	0.229383	1		Dscaml1	Hoxc4	1300006C06Rik
Tmem131	0.620636	8.10019	0.646367	1		Pip4K2A	0.866362	4.13627	0.233445	1		Bcl2A1C	Smoc2	Scrn3
Gldc	1.21059	8.09955	0.375297	1		3110039I08Rik	0.866193	3.11736	0.236495	1		Dgat2	Stx3	Olfr960
Ankrd17	0.456792	8.09559	0.735268	1		Plscr3	0.863789	3.65693	0.234654	1		Sgcb	Astn2	Napor-1
Trim59	1.22864	8.09502	0.368408	1		Rabgap1L	0.863055	3.38484	0.238319	1		Gja9	Agc1	Olfr1243
Lig1	-0.234031	8.09375	0.862445	1		Ftx	0.86242	3.88316	0.235714	1		Igf1R	Tnfaip2	Olfr693
Zdbf2	1.68778	8.09248	0.221902	1		Tmem9B	0.86015	3.77561	0.236782	1		Hes5	Kcnf1	Chrdl2
Snd1	-0.378192	8.08957	0.779447	1		Tm7Sf2	0.858386	3.93599	0.238292	1		Olfr569	6330514A18Rik	Nt5E
Smc3	0.528885	8.0895	0.695576	1		Amer1	0.858136	6.04049	0.234293	1		A930038C07Rik	Cnnm1	Fin15
Ppa1	0.87873	8.08884	0.517326	1		Rhobtb1	0.856537	3.25524	0.242766	1		Jph1	Ibrdc2	Ilk
Uqcrc2	-0.0152283	8.08794	0.991351	1		Itm2A	0.853829	4.99066	0.237007	1		B230399E16Rik	Lyn	B3Gat2
Firre	-0.644908	8.08724	0.63362	1		Cpxm1	0.853654	4.50382	0.238636	1		Grid1	Drd5	Nr4A2
Terf1	0.0845262	8.0872	0.950322	1		Cgref1	0.853588	4.22309	0.239108	1		Fosl2	Aw121567	Cbln4
Aqr	1.3186	8.0845	0.335355	1		Ginm1	0.852414	4.25231	0.240229	1		Gpr124	Rgma	Uckl1
Abcc5	-1.10213	8.08372	0.418554	1		Aldoc	0.851786	3.24197	0.244388	1		Nalp4B	Slc18A3	Chn2
Mybl2	-0.37185	8.08313	0.78305	1		Tro	0.850619	5.99455	0.238531	1		Rhbdl4	Rassf5	Hoxa6
B4Galt6	-0.210402	8.08239	0.876244	1		Rab43	0.849806	3.10443	0.246109	1		D130079A08Rik	Slc16A11	D13Bwg1146E
Ubtf	-0.370395	8.08088	0.783879	1		Sox1	0.848964	4.24791	0.243287	1		D130064H19Rik	Igfbp6	Nsg1
Psmd12	0.0648396	8.07978	0.961971	1		Acsf2	0.846035	3.37043	0.248785	1		Rgs6	A830061E14Rik	C1Qtnf4
Scpep1	-0.843062	8.07867	0.534254	1		Itm2C	0.845338	5.99999	0.241451	1		Aldh1A3	Hoxb1	4930401F20Rik
Sars	-0.938979	8.07574	0.489438	1		Ppp3Ca	0.844863	5.08465	0.24278	1		Chst11	1110001A23Rik	Csmd1
Atad2	0.984883	8.07518	0.468806	1		Tnfrsf12A	0.843408	3.49542	0.247211	1		Cbr3	Rspondin	Hcn3
Psme3	0.315784	8.07201	0.815112	1		Gjb3	0.842634	6.58638	0.242588	1		Gabrb3	Tlx1	Evi2B
Sin3A	0.886041	8.07135	0.513901	1		Naga	0.841072	3.41599	0.248791	1		4832428D23Rik	Vipr1	Kif1A
Mdm2	1.06232	8.0684	0.43522	1		Arhgef5	0.839278	3.56596	0.249371	1		Bc052055	Cyp1B1	Viaat
Nampt	0.202624	8.06808	0.880801	1		Cacna1B	0.838129	3.06863	0.253956	1		B3Galt3	Lamb1-1	Drd4
Chchd10	-1.70833	8.06693	0.216595	1		Asah1	0.836439	7.75175	0.245667	1		Olfr355	Onecut3	Lmo1
Farsb	0.371641	8.06598	0.783179	1		Morc4	0.834342	4.75136	0.249573	1		Epha6	Wnt2B	Txnl6
Poldip3	0.396097	8.0654	0.769318	1		Csrp1	0.83368	5.50971	0.248349	1		Dmrta1	4632411J06Rik	Dlx2
Psmc3	-0.523008	8.0635	0.698785	1		Sirpa	0.831681	4.16802	0.251774	1		Igfbp6	Hpse	Unc5B
Txnl1	0.345738	8.06271	0.797943	1		Elovl1	0.831166	5.16915	0.250228	1		Olfr629	Slc7A8	Olfr1057
Psip1	0.26571	8.0613	0.844038	1		Ier5	0.829293	3.46759	0.256736	1		Svs7	Wnt11	D030001E08
Kdm1A	0.132532	8.06109	0.921984	1		Btd	0.828841	4.42646	0.252864	1		C630028F04Rik	B230209C24Rik	Iqgap1
Rps2	-0.397947	8.06025	0.768272	1		Ppl	0.827799	3.11287	0.258258	1		Eno2	Slc17A7	2210408I21Rik
Utrn	0.609862	8.05902	0.652079	1		Mdk	0.827248	9.12759	0.25073	1		Rgl1	Igf1	Bc011426
Polr2E	-0.397116	8.05537	0.768743	1		Man2A1	0.826799	5.26121	0.25267	1		Boc	Ccnd1	Nr4A3
Car2	3.25891	8.05449	0.0259992	0.930597		Jak2	0.826728	4.21936	0.254239	1		Adra1D	Runx1	D/Tprp
Eftud2	0.717743	8.05407	0.596107	1		Entpd5	0.825245	3.50657	0.259591	1		Metap2	Adamts2	D630029K05Rik
Dhcr24	0.482943	8.05225	0.720787	1		Prdx4	0.82486	7.47911	0.252316	1		Mkiaa1781	Adra1D	Ugt2A1
Supt6	0.857613	8.05205	0.527326	1		Tmem181B-Ps	0.821301	3.10359	0.264425	1		Olfr586	Npr3	Olfr1514
Actl6A	0.00808103	8.05173	0.995598	1		Irak1Bp1	0.820981	3.05674	0.262357	1		Olfr1086	Mkiaa0142	Edil3
Taok1	1.21715	8.05096	0.372802	1		Slc15A2	0.819028	3.88803	0.260498	1		Slc6A17	Pax1	C130070B15Rik
Tars	-0.117795	8.04688	0.930677	1		Klhl13	0.817553	3.58822	0.262314	1		C1Ql1	Col2A1	Apobec1
Ppp1R15B	0.284424	8.04587	0.833204	1		2610002M06Rik	0.817094	4.73069	0.258921	1		Reprimo	Hox-4.2	Olfr1314
Tug1	0.101866	8.04584	0.940085	1		Mvb12B	0.816844	4.643	0.259244	1		9930109F21	Bc027127	Avpr1A
Txnl4A	-0.331206	8.04456	0.806264	1		Hbp1	0.815118	6.09916	0.258577	1		Ret	Pdgfb	Cdk8
Pml	0.450749	8.04152	0.738652	1		Specc1	0.815115	4.16659	0.261537	1		Gpr82	6330503C03Rik	Olfr651
Eif4E2	-1.00586	8.0402	0.459564	1		Cd9	0.815002	8.07142	0.257938	1		Lmo2	Tpbg	Camk1D
Tex10	0.683886	8.04012	0.613419	1		Elmod2	0.813711	4.78749	0.261448	1		Trim47	Barx1	Six2
Cdk1	-0.0740525	8.03954	0.956528	1		Arpin	0.812596	2.9999	0.267957	1		Cdx4	Gm1012	Olig1
Gpi1	-0.419105	8.03892	0.756358	1		Igsf9	0.811515	5.07706	0.261676	1		V2R15	6030419C18Rik	Pigt
Sugt1	-0.079323	8.03828	0.953411	1		Txndc12	0.811486	5.94	0.260849	1		Antxr2	Smad6	Kctd8
Slc7A5	-0.307932	8.03742	0.819639	1		Cercam	0.808737	4.25747	0.265302	1		H2-Bl	Gpc6	Icos
Zmat3	0.991582	8.03713	0.465855	1		Ypel3	0.808446	4.07517	0.266784	1		Cxcl14	Tnfsf11	Nalp4F
Uhrf1	0.182402	8.03451	0.892662	1		Bcr	0.8082	5.92946	0.26295	1		Gopc	Lgi3	Scd4
Immt	0.107798	8.03432	0.936585	1		Scube3	0.807821	3.15177	0.269917	1		4632411J06Rik	Col15A1	Mak10
Ociad1	-0.0411387	8.03393	0.976014	1		Osbpl3	0.806622	3.17237	0.270801	1		0710005M24Rik	Nkx2-5	U2Af1-Rs2
Cebpz	0.523628	8.03324	0.698461	1		Serpine2	0.805868	3.81816	0.267046	1		Adra2B	Cbr3	Mrgpra1
Zwint	-0.553557	8.03305	0.68221	1		Skap2	0.805277	5.35772	0.265273	1		Smoc2	Bc049816	Adamts1
Ddost	-0.304121	8.03243	0.821835	1		Mdga1	0.804337	4.70743	0.267379	1		Zdhhc14	Hoxb7	Cnga3
Ect2	0.882169	8.03196	0.515733	1		Rhou	0.803198	6.4986	0.265492	1		2900093B09Rik	A130092J06Rik	Bc049816
Trim24	-0.362179	8.02974	0.788571	1		Atp7A	0.801847	5.42036	0.267123	1		Sh3D19	Hcrtr1	2310004K20Rik
Rnf44	0.796197	8.02952	0.556983	1		Mfge8	0.800694	7.67364	0.266534	1		Crim1	Emid2	Mtnr1B
Nf2	-0.83394	8.02759	0.538653	1		Siah2	0.800572	3.89276	0.27105	1		Podxl2	Dnaja4	Adamts2
Rabggtb	-0.285596	8.02727	0.83253	1		Alpk1	0.798615	3.47415	0.273651	1		Mkiaa0946	Clic6	Trkc
Copb1	0.121027	8.02362	0.92878	1		Ddit3	0.797853	3.7748	0.272477	1		Csf1	Zfp533	Kcna6
Gtf3C2	0.146629	8.02135	0.913691	1		P4Hb	0.797822	10.0203	0.267963	1		F630022B06Rik	Bmp8B	Mszf84
Hif1A	0.693368	8.02132	0.608556	1		Dock11	0.797795	5.00185	0.270349	1		Dscr6	Nr2F2	Lair1
Zfp445	0.505969	8.01958	0.708126	1		Tmem62	0.797439	3.18173	0.277272	1		A130007F10Rik	Pthlh	C1Qtnf7
Luc7L	0.371852	8.01931	0.783075	1		Kcnk1	0.797229	5.12967	0.269881	1		Olfr138	A630065K24Rik	Tlr7
Mcm7	0.0283067	8.01929	0.983623	1		Litaf	0.795315	5.13846	0.271463	1		V2R4	Bicc1	Olfr1495
Odf2	-0.296969	8.01908	0.825964	1		Stxbp1	0.795038	4.80621	0.271872	1		5330410G16Rik	Mkiaa0386	A930002I21Rik
Setdb1	-0.221396	8.01662	0.869841	1		Elovl7	0.794903	5.86608	0.270904	1		Chst8	2310043K02Rik	Tessp3
Hexb	-2.39757	8.01517	0.0899862	1		Repin1	0.792084	3.80177	0.277183	1		Tas2R130	Kcnj10	Tceal3
Smg1	1.02984	8.01475	0.44914	1		Ctsf	0.79208	3.94926	0.274821	1		Popdc3	Mkiaa0343	Nes
Phb2	-0.205921	8.01043	0.878887	1		Stat5B	0.791486	4.40438	0.275232	1		Cacna1E	Sox1	Tank
Knop1	0.543702	8.00855	0.687556	1		Mpped2	0.791323	4.22075	0.27483	1		Olfr307	2610109H07Rik	Prss12
Cald1	0.751108	8.00846	0.579314	1		Bend4	0.79049	6.40878	0.273155	1		Aebp1	Fras1	Aw538212
Nhp2	0.112219	8.00839	0.933983	1		Prrc1	0.7902	5.80168	0.273768	1		Plcxd3	1700001O22Rik	9330109E03Rik
Copb2	0.173461	8.00807	0.897918	1		Tspyl4	0.78914	4.03102	0.276907	1		Bc016076	D130038B21Rik	Comp
Rpn1	0.1387	8.00643	0.918366	1		Pbxip1	0.788116	4.12233	0.277572	1		Tmem30B	Zc3Hav1	Rbmy1A1
Arf4	0.204276	8.0054	0.879855	1		Gas7	0.787908	3.82041	0.280246	1		Plf2	Fos	Adra2B
Pmpca	0.0857389	8.00465	0.949629	1		Sfxn3	0.7875	3.37178	0.278934	1		Kcnj4	4930511J11Rik	Olfr473
Maz	-0.611392	8.00424	0.651285	1		Capn5	0.787075	3.2489	0.281913	1		A130092J06Rik	Cpne8	Rtcd1
Top1	1.74715	8.00373	0.206869	1		Plod3	0.784599	6.74594	0.276653	1		Ghsr	Chrna4	Prlpk
Pcm1	0.928346	8.0034	0.494329	1		Zcchc18	0.784004	3.8101	0.28235	1		Car11	Egr4	Kcna2
Park7	-0.496506	8.0034	0.713326	1		Fam69A	0.783811	3.48912	0.284183	1		Mrpplf3	Doc2B	Unc5D
Gnai3	1.40732	8.00276	0.304896	1		Mgat4B	0.781334	4.90663	0.281118	1		V2R1B	Nrk	Sprrl3
Lima1	-1.64415	8.00187	0.233534	1		1500009L16Rik	0.780043	3.58775	0.283478	1		Cnnm1	6720416L17Rik	Arsb
Psmc6	0.593053	8.00136	0.661032	1		Nucb2	0.779847	3.2675	0.287925	1		Col25A1	Lmtn	Ythdf3
Eif2B5	-1.30452	8.00039	0.340411	1		Kank4	0.77966	5.81388	0.280459	1		Sema6A	Pmp22	Mmp20
Map4K4	0.329312	7.99938	0.807369	1		Asl	0.7796	4.97402	0.281123	1		Slco2A1	H2-T23	Antxr2
Ddx6	1.37923	7.99866	0.314327	1		Plekhg2	0.779362	4.54473	0.281872	1		Mppe1	Slco2A1	Olfr589
Noc2L	-0.402711	7.99769	0.765604	1		Grn	0.778282	7.2789	0.280331	1		H2-T23	Efna1	Fbxl4
Sept7	0.415743	7.99747	0.758267	1		3632451O06Rik	0.776384	3.65072	0.286245	1		Irs1	A230106N23	Bc048546
Csnk2A1	-0.496987	7.99732	0.713064	1		Ppp1R13B	0.775193	3.73158	0.288062	1		Prlpo	Mesp1	C330012H03Rik
Wdr75	0.827321	7.99667	0.54186	1		Aqp3	0.774644	4.96672	0.284179	1		V1Rd6	1810017F10Rik	Rnf19
Slc6A6	0.427415	7.99364	0.751714	1		Adrbk2	0.77449	3.34733	0.290187	1		A830061E14Rik	Lmo2	Tas2R102
Zfp281	1.42539	7.99057	0.298946	1		Ppp1R21	0.7741	5.66863	0.28392	1		Nppc	A830053O21Rik	Olfr1387
Ubqln4	-0.186325	7.98794	0.890372	1		Dbn1	0.771709	6.16587	0.285086	1		1700019N12Rik	Vsx1	Hrh4
Baz1B	0.103203	7.98724	0.939313	1		Fam107B	0.771461	5.02831	0.286351	1		Bicc1	En2	4930422J18Rik
Zc3H11A	0.874394	7.98712	0.519409	1		Arfgef1	0.769795	6.39192	0.286004	1		Pcdhb20	Eno2	C130053K05Rik
Kpna3	1.78336	7.98608	0.198094	1		Phyh	0.767974	5.04818	0.28852	1		Mal	Gpr103	Smd Homolog
Ctsa	-2.18241	7.98446	0.120134	1		Ankrd12	0.764762	3.88519	0.293647	1		Cacna1C	Lpl	Olfr1226
Plekhf2	-0.0465462	7.9827	0.972826	1		Ifngr1	0.764219	4.00474	0.293429	1		A530083I02Rik	Ppm1H	4932702K14Rik
Drosha	0.156477	7.98225	0.907908	1		Steap3	0.760882	4.38955	0.293786	1		Mup1	3110006E14Rik	Usp32
Brix1	0.0977775	7.98082	0.942521	1		Slc39A11	0.76086	3.25662	0.29805	1		9630031F12Rik	Bc030476	Klrc3
Fam169A	2.04184	7.97922	0.143721	1		Golim4	0.760701	3.65603	0.295882	1		Sox30	Gpr50	Olfr1013
Grn	-2.25137	7.97693	0.109524	1		Ak4	0.76003	5.2918	0.293103	1		Olfr1286	Tm4Sf11	Rhbg
Bub1	0.435209	7.97522	0.747355	1		Tap1	0.758237	3.08176	0.301675	1		Bc034068	Cdgap	Zcwcc1
Atxn2L	0.371837	7.97417	0.7831	1		Plod1	0.757922	5.47846	0.29456	1		Bc014699	Barhl1	2610019A05Rik
Banf1	-0.364722	7.97236	0.787144	1		Mageh1	0.757747	5.04349	0.294972	1		Zcchc7	Rem1	Ptpn14
Lrpprc	0.638892	7.97006	0.636818	1		Tspan7	0.757593	4.27412	0.296989	1		Golph4	Hs3St3A1	Efcbp2
Elavl1	0.677358	7.97001	0.616813	1		Ap1S2	0.757476	6.10562	0.294037	1		Pctk2	1110032A04Rik	Olfr13
Bag6	-0.0608834	7.96811	0.964342	1		Zfp612	0.756497	3.28727	0.30163	1		Ai849156	Xtrp3S1	Olfr1317
Atp5J2	-0.968206	7.96809	0.476281	1		Ralgds	0.756362	5.03587	0.295955	1		Efs	A930017K11Rik	Pcdhb10
D19Bwg1357E	0.565029	7.96635	0.676054	1		Clip3	0.755404	4.09615	0.29865	1		Olfr1048	Fzd4	9030406N13Rik
Pprc1	0.269333	7.96632	0.841969	1		Msmo1	0.754059	7.67761	0.295549	1		Aqp5	Syt6	2610318I01Rik
Zfp568	0.644593	7.96451	0.633836	1		Fbxl16	0.752752	4.29353	0.300149	1		Pax1	E130310K16Rik	Cdca1
Usp22	0.417799	7.96442	0.757123	1		Calu	0.751954	8.54835	0.296794	1		A730013G03Rik	6330414G21Rik	Kcnj10
Myh9	1.22018	7.96418	0.371681	1		H13	0.751785	5.70151	0.298107	1		Kdr	Adrb1	Ptgs1
Psma7	0.0568929	7.96202	0.966709	1		Decr1	0.7501	3.35548	0.304456	1		Mrgprb8	T2Bp	Olfr26
Txnip	-0.0393897	7.96131	0.977071	1		Golm1	0.749773	7.0849	0.298562	1		Syt6	Sema6A	1810023F06Rik
Rpl7L1	-0.0178862	7.96074	0.989811	1		Wbp5	0.749646	8.80684	0.298264	1		Raet1A	Crg-L1	Snrk
Cirh1A	0.491747	7.96021	0.715966	1		Usp3	0.749165	4.64195	0.301493	1		B230343H07Rik	Baalc	Cited1
Igfbp2	-1.18397	7.95966	0.385675	1		Lima1	0.748562	5.92894	0.299872	1		Olfr1314	2300002D11Rik	Cd53
Ak4	-2.43073	7.95876	0.0860797	1		Rcn2	0.747223	6.18398	0.300596	1		Igfbp7	Accn1	Usp34
Tmbim6	0.0106415	7.9587	0.994107	1		Klhl24	0.746962	5.46322	0.30146	1		Cpne8	Cdkn1C	C230096C10Rik
Qser1	2.32057	7.95812	0.100042	1		Prmt2	0.7464	4.6969	0.303475	1		Parva	Cecr6	1110033F04Rik
Snrpd3	0.151143	7.9579	0.911054	1		Efna3	0.746346	3.1781	0.308639	1		D130060J02Rik	Abhd6	Zfpm2
C330027C09Rik	1.16849	7.95156	0.391776	1		Ndn	0.746214	5.2353	0.302123	1		Rassf5	P2Ry2	Ascl2
Tjp1	1.47572	7.94995	0.28283	1		Chmp1B	0.745623	4.9688	0.302708	1		Mszf85	Irf2	E130120L08Rik
Capza2	0.24575	7.9496	0.855671	1		Rbms1	0.744913	5.88698	0.302515	1		Kcng3	Cbln4	Spag6
Bcas2	-0.752181	7.94852	0.578797	1		Adamts7	0.744805	3.16419	0.311297	1		Vav3	Tulp1	4832428D23Rik
Trap1A	-1.7546	7.94792	0.205048	1		Eomes	0.744676	5.39112	0.303004	1		Sfrp5	Des	Sult1E1
Rpl35A	-1.27648	7.94574	0.35061	1		Sparc	0.744393	9.84339	0.301624	1		Il6Ra	Slc5A8	Slc5A11
Dut	0.849272	7.9431	0.531346	1		Cgnl1	0.744213	6.13447	0.302768	1		Gag	A930033H14Rik	Olfr144
1500012F01Rik	-1.73542	7.94211	0.209794	1		L3Mbtl3	0.743431	3.38316	0.309641	1		Olfr878	Man1A	Il23R
Rangap1	0.280238	7.94085	0.835662	1		Slc1A3	0.741626	4.99416	0.305377	1		Olfr1281	Mkiaa0945	Flt1
Anapc1	1.24469	7.94082	0.362413	1		Vldlr	0.739825	5.76348	0.305903	1		Baalc	Kcng3	Bc016076
Pitrm1	0.0341664	7.9389	0.980175	1		Sfmbt2	0.739121	3.3458	0.309063	1		Tgfb2	Accn4	Gpc6
Nup88	-0.202772	7.9379	0.880754	1		Pnpla2	0.73827	4.77455	0.308279	1		Olfr881	Slc22A17	9130211I03Rik
Ptp4A2	0.206225	7.93531	0.878738	1		Fads2	0.738234	6.13706	0.306654	1		Tnfsf9	Gja9	Grin2A
Eif3E	0.333124	7.93468	0.805207	1		Fbxo27	0.737894	3.0416	0.31585	1		Nsg1	A930038C07Rik	Plscr4
Ap2B1	0.781567	7.93467	0.564214	1		Card10	0.737038	4.00973	0.31061	1		A930011G24	Rtn4Rl1	Hoxa4
Prkar1A	0.170192	7.93464	0.899862	1		Txndc5	0.736824	7.18281	0.307053	1		Sprrl10	Plcxd3	Olfr204
Ppp2R5C	-0.668713	7.93392	0.621292	1		Lclat1	0.736504	3.21451	0.314782	1		Neurod1	Htr1A	Txndc8
2810474O19Rik	1.53965	7.93241	0.263289	1		Notch3	0.735834	5.48284	0.308851	1		Col19A1	Idb2	Olfr1467
Copg1	-0.0141312	7.9306	0.992044	1		Kif3C	0.735816	4.22545	0.311656	1		Scarf2	Dll3	Cngb3
Hmgn1	-0.310548	7.93056	0.81817	1		Hmga2	0.735718	5.20168	0.309477	1		Wnt6	Rgs6	Psmb5
Smg7	0.686638	7.92929	0.612049	1		Tpm2	0.735691	4.24478	0.310693	1		Cldn1	Gli3	Hpcal4
Tbrg1	-0.90507	7.92666	0.505085	1		Ppp2R3A	0.735624	3.51505	0.31469	1		Sall3	Cacnb3	Wnt1
Nup98	0.551124	7.92537	0.683571	1		G6Pc3	0.735406	3.85762	0.311541	1		Siat8B	Nkx1-2	Olfr127
Mbtps1	0.173882	7.92506	0.897698	1		Dcaf6	0.734452	4.09107	0.313558	1		Olfr130	Lbh	Prg2
Fam120A	0.268646	7.92335	0.842382	1		Mroh1	0.733969	5.90669	0.309699	1		Efcbp2	C130090K23Rik	Olfr630
Tmem64	-0.829503	7.92306	0.540833	1		Gm1564	0.733431	3.28768	0.315063	1		Olfr661	Tdrkh	Olfr670
Cggbp1	-0.76139	7.92274	0.574214	1		Gpx7	0.733366	3.06358	0.318575	1		V1Ra3	Adra2C	Slco4C1
Wdr1	1.44766	7.92263	0.291754	1		Lad1	0.733035	4.26916	0.312376	1		Cntnap1	Coch	Bc031748
Cyfip1	0.100865	7.92193	0.940715	1		Cd38	0.732964	3.27402	0.314095	1		Dpp4	Dhh	Ceacam1
Tipin	0.0617161	7.92127	0.963867	1		Pld3	0.732559	5.97296	0.310618	1		E130310K16Rik	Slco3A1	Titf1
Drg1	-0.501452	7.92045	0.71064	1		Plekhm2	0.731903	3.21186	0.31812	1		6720416L17Rik	A730013G03Rik	Myf5
Ldhb	-1.70471	7.92006	0.217574	1		Rit1	0.731448	3.86274	0.31572	1		Wig1	Sstr1	Cfl2
Clta	-0.819198	7.91938	0.545816	1		Neurl1A	0.730627	3.29785	0.319164	1		Wbscr14	C230030N03Rik	Osr1
Ndufs2	-0.671056	7.91825	0.620086	1		Tmbim1	0.730277	4.18445	0.314231	1		Gprc5C	Tgfbr1	Trpm2
Pnisr	-0.336949	7.91623	0.803019	1		Tmem98	0.729205	3.19166	0.320527	1		Bcor	Gpr120	Lhfpl1
Stmn2	0.29091	7.91457	0.829502	1		Adam22	0.728141	3.56648	0.319011	1		Alx4	Msrb3	Cd19
Zfp871	1.08383	7.91308	0.426235	1		B3Galnt1	0.727911	4.67081	0.316125	1		Usp32	Snph	Ccl21B
Capzb	0.260335	7.91239	0.847208	1		Map6	0.727626	3.78574	0.318463	1		Olfr1408	2210008A03Rik	Bc021785
Skiv2L2	0.381633	7.91219	0.777562	1		Gnb4	0.727163	4.19161	0.317737	1		Stxbp6	Dscr6	Olfr1023
Prpf4B	1.35972	7.91206	0.321033	1		Efna4	0.726317	4.75628	0.316319	1		Cryba2	Smarcd3	Olfr1223
Got1	0.0101772	7.91147	0.994396	1		Tpm4	0.723554	7.63975	0.31583	1		E030025L21Rik	Irx3	Mkiaa0133
Alpl	-2.44543	7.90907	0.0844703	1		Ugp2	0.72257	5.26371	0.317828	1		Pmfbp1	Gpr124	Olfr978
Ccnl2	-0.670014	7.90853	0.62063	1		Grasp	0.722531	6.14394	0.317432	1		Mrc2	Snai2	Agxt
Trim25	0.415103	7.90827	0.758661	1		Ggcx	0.722274	3.8278	0.321977	1		Klra1	Adamts18	Dlx5
Glyr1	0.272629	7.90618	0.84008	1		Gyg	0.721707	4.92992	0.318438	1		9830163H01Rik	2900093B09Rik	Sby
Psmc2	-0.193007	7.905	0.886483	1		Gabarap	0.721348	6.94602	0.317532	1		Esr2	Ptprt	Olfr1305
Supt5	-0.0182919	7.90387	0.989587	1		Ctsb	0.721178	7.8979	0.31739	1		Npas1	B630019A10Rik	A630014H24Rik
Kif20B	1.03781	7.90353	0.445752	1		Klhl36	0.7204	3.22978	0.325306	1		Tas2R125	Rim	Grid1
Bzw2	0.642818	7.90055	0.634792	1		Rap1Gds1	0.720041	5.72394	0.319127	1		Pacsin3	A030009H04Rik	Tas2R110
Tpx2	0.543225	7.89725	0.687859	1		Gm2A	0.719439	4.76612	0.320651	1		Wnt7A	9030623N16Rik	Gp49A
Ccnd1	-0.100045	7.8957	0.941204	1		Rnpep	0.719427	6.03456	0.319261	1		Klra6	Cryba2	Spon1
Ubfd1	0.93134	7.89556	0.493005	1		Cd276	0.718788	3.50354	0.325658	1		2810489O06Rik	Syt12	Cacna1E
Kat6B	-0.938715	7.89377	0.489635	1		Plxdc2	0.718508	4.87017	0.320943	1		Cbln1	Sema6D	Grem2
Tsn	0.148565	7.89306	0.912593	1		Efemp2	0.718056	4.47288	0.322506	1		9530026P05Rik	Cldn23	Nsccn1
Dhx16	-0.531222	7.8926	0.694376	1		Kit	0.716118	4.82932	0.323423	1		Bcl2A1B	Cacng4	1110059F07Rik
Setd2	1.06862	7.89247	0.432632	1		Rai1	0.715152	5.39603	0.323059	1		Ppp1R1B	Ob-R	Rnase10
Slc38A1	0.767379	7.89102	0.571255	1		Arl4D	0.713848	4.35785	0.325376	1		Hmgb2L1	Blvrb	En2
Morc3	0.566363	7.89087	0.675367	1		Tdrd1	0.71284	3.0247	0.331236	1		Sirpb	Phox2A	Igj
Ube2Z	-0.382823	7.8896	0.776892	1		Slc5A11	0.712751	4.42542	0.326268	1		Eif4G3	Glyt2	Olfr283
Sdad1	0.938359	7.88936	0.489804	1		Crot	0.71168	5.19031	0.325388	1		6530406M24Rik	Cnksr2	Ifna7
Ola1	0.0608411	7.88927	0.964394	1		Serinc3	0.71113	7.69179	0.324287	1		9530080O11Rik	Dkk2	4933400K24Rik
Bub1B	0.441153	7.88853	0.744065	1		Sult4A1	0.710962	5.45906	0.325822	1		Olfr473	C1Ql3	Prkg2
Agps	0.492846	7.88836	0.715389	1		Ptp4A1	0.710888	4.15941	0.328797	1		Prkwnk3	Clstn2	Fgf10
Nap1L4	-0.136768	7.88809	0.919539	1		Cyp51	0.709934	7.51822	0.325171	1		V1Rd21	Atoh7	Bc029169
Psmd14	0.386373	7.88765	0.774885	1		Chga	0.709389	3.57525	0.330846	1		2810030E01Rik	Kcnj4	Mapk13
Pdia4	0.951966	7.88742	0.48363	1		Pja2	0.708711	5.66243	0.327059	1		A530016O06Rik	Brunol4	4933436I01Rik
Raly	-0.600474	7.88528	0.657125	1		Ephb6	0.708531	3.62512	0.332817	1		6030463G20Rik	Gdf6	Ppp1R14C
Klf2	-2.1157	7.88503	0.130854	1		Parp4	0.708406	4.85968	0.328789	1		Mkiaa0598	Tgfbr2	Rab33B
Lin7C	0.931827	7.88399	0.492788	1		Mmp2	0.70775	3.81342	0.332264	1		Olfr973	Kcnj8	Fgd4
Ep400	0.305424	7.88304	0.821141	1		Smim10L1	0.707391	4.40578	0.329331	1		Ga_X5J8B7W2Bv0-3116-4045	Mkiaa0749	Plek2
Fnbp4	0.436591	7.8824	0.746617	1		Sp4	0.706317	3.40784	0.334562	1		Ssxb10	Esr2	Olfr707
Mapre1	0.677871	7.88175	0.616585	1		Marc2	0.704851	6.19042	0.32941	1		C130079G13Rik	Ltb4R2	Olfr1311
Rrp1	-0.339272	7.88146	0.801703	1		Plcl2	0.703916	5.01132	0.331328	1		Serpina7	Slc26A4	Bc049711
Mtdh	1.3912	7.88022	0.310333	1		Errfi1	0.703343	5.10828	0.331311	1		Dpysl5	Lrrtm1	Olfr371
Rap1B	-0.288388	7.87982	0.830968	1		Sc5D	0.702713	5.13992	0.331896	1		Nxph4	Vav3	Cldn23
Cstb	-2.56323	7.87879	0.0717747	1		Ston2	0.702112	5.5007	0.331746	1		A430072C10Rik	Bc029169	Ob-R
Tgif1	-0.324995	7.87837	0.809886	1		Slc9A3R2	0.701589	3.59407	0.335739	1		Dpyd	Rasgrp1	B130040O20Rik
Cdkn1A	-2.1423	7.87779	0.126312	1		Cpne2	0.701504	3.89454	0.336007	1		V1Ri4	Chrdl1	Gpr141
Mki67	0.728812	7.87687	0.590577	1		Slc12A6	0.700851	4.89667	0.333607	1		Lyzl4	Polydom	Ppp3R2
Cds2	0.0847594	7.87622	0.950248	1		Pdk3	0.700724	6.04403	0.332196	1		Ai118078	Tgfb2	Gata5
Psmc4	-0.0269697	7.87447	0.984455	1		Clip1	0.700445	4.48082	0.335187	1		Olfr481	Ai427515	Acat3
2700094K13Rik	-0.287951	7.87319	0.831223	1		Zfp867	0.699935	3.61154	0.337668	1		Sertad4	Drd4	Stc1
Atp6V1B2	-0.449876	7.87268	0.739199	1		Arxes2	0.698164	4.2627	0.33707	1		Olfr1324	Tifp39	Aw046014
Nmd3	0.446805	7.87058	0.740916	1		Trp53Inp1	0.697712	6.89463	0.333791	1		Apln	Edil3	1810017F10Rik
Slc25A36	-0.777348	7.87047	0.56632	1		Tbc1D2B	0.697261	4.52424	0.337532	1		Ppar	D230005D02Rik	Gabrb3
Myl12A	0.568292	7.86786	0.67434	1		Tmem51	0.696835	3.05581	0.342603	1		Gata5	Krt1-18	Hps3
Aco2	-0.111936	7.8669	0.934192	1		P3H1	0.696831	5.97242	0.335177	1		Cuedc1	Lbx2H	Bc020025
Elp2	0.318809	7.86602	0.813447	1		Fam171A1	0.696583	4.83414	0.336816	1		Agc1	Apln	Olfr92
Srp72	0.406121	7.86585	0.763735	1		Hebp1	0.694962	5.29829	0.337176	1		Rbmy1A1	Grin2A	Olfr398
Gtf2I	0.662976	7.8658	0.624301	1		Tcfl5	0.694279	4.43385	0.33943	1		Npy1R	Dusp4	Bbox1
Nfe2L1	-0.48374	7.86563	0.720416	1		Plaur	0.693595	5.22334	0.338371	1		Dnaja4	Igsf4B	Olfr606
Idh1	-1.53432	7.86548	0.264899	1		Prnp	0.693064	4.65497	0.339248	1		Ai504432	Slc41A2	Olfr108
S100A10	2.01444	7.86494	0.148852	1		Sox7	0.692966	6.78086	0.337415	1		Cacng4	Mkiaa0598	Olfr1140
Diap1	0.737043	7.86395	0.586432	1		Ube2E2	0.692255	3.99835	0.340758	1		B130017P16Rik	A730085E03Rik	Eef2K
Ptcd3	1.07243	7.86368	0.43104	1		Chml	0.692187	3.85219	0.341577	1		Syt12	5930403N24Rik	Arid2
Tm9Sf2	0.6604	7.86324	0.62564	1		Lyn	0.692053	3.10418	0.345074	1		Serf1	Ttc9	Cpne8
Ubqln1	0.730953	7.86217	0.589502	1		Lars2	0.691334	7.24467	0.33829	1		Ranbp9	Oxt	Ndn
Arih1	0.312458	7.86165	0.8171	1		Lamc1	0.689837	9.20316	0.339036	1		9630020C08Rik	2610524A10Rik	Igsf4D
Mta2	-0.0742244	7.85945	0.956481	1		H2-Bl	0.68938	3.23497	0.345039	1		Olfr547	Gm672	Sox5
Prdx2	0.420769	7.8583	0.755496	1		Tug1	0.689173	6.63389	0.340012	1		Birc1E	Tacstd2	Sr104
Ppat	1.24813	7.85731	0.361159	1		Hhip	0.687436	6.15605	0.341582	1		Olfr1506	9830147P19Rik	Nk-Tr
2010107E04Rik	-0.894791	7.8526	0.509899	1		Ift43	0.68705	3.65023	0.347035	1		Rpgrip1	2810003C17Rik	Dock3
Fxyd6	-1.53082	7.85156	0.26595	1		Nlgn2	0.686917	4.87095	0.343526	1		Ssxb2	Cdh22	Pfn3
Ube2K	0.444818	7.85062	0.742033	1		Mmgt2	0.686323	3.72174	0.346884	1		Gral	5031439A09Rik	A030008J09
Ptprf	1.66549	7.85017	0.227864	1		Lppr3	0.685524	3.12542	0.35147	1		V1Rd4	6330442E10Rik	Pgm1
Rplp1	-1.04795	7.84993	0.441426	1		Gadd45B	0.68371	3.75881	0.349519	1		Siat8E	Abcb4	Rpl37
Nop2	0.569488	7.84971	0.673705	1		Lgals9	0.683221	4.27876	0.345672	1		Kcnj2	Kcnmb4	5330408N05Rik
Ccnf	0.0313367	7.849	0.981879	1		Alg8	0.682474	4.05192	0.349124	1		Glrb	4930579E17Rik	Wnt7B
Paip2	-0.118594	7.84835	0.930268	1		Acss2	0.681356	3.99363	0.350733	1		Olfr888	Ghsr	Agc1
Hspg2	1.26052	7.84795	0.356548	1		Homer2	0.680943	4.02978	0.350923	1		Iqcf4	Sox11	Gpr155
Rtcb	-0.295819	7.8476	0.826689	1		Neu1	0.680763	4.69922	0.348232	1		6530402A20	Gpr2	Olfr854
Brd8	-0.085592	7.84725	0.949762	1		Mafk	0.677974	3.14165	0.35752	1		Lrp1B	Plxna4	Camp
Rps4X	-0.884775	7.8461	0.514585	1		Fbxo6	0.677929	4.5392	0.351299	1		Nr1H5	Ntsr1	Laf4
Atp6V1A	0.0788583	7.84587	0.953748	1		Tenm3	0.677896	4.3375	0.351341	1		4933405O20Rik	Wig1	Mllt3
Nup188	0.284193	7.84183	0.83341	1		Rcor3	0.677791	3.32093	0.354984	1		Zfp352	Dpysl5	Olfr30
Rbfox2	-0.362747	7.84003	0.788318	1		Adamts10	0.676833	4.33213	0.351688	1		6330414G21Rik	Mal2	Chst3
Dpy30	-0.127346	7.83754	0.92511	1		Plekhh2	0.676392	3.56492	0.355685	1		Olfr1257	Spnb4	Esr2
Aw549877	0.107806	7.83617	0.936644	1		Morc1	0.676309	3.93453	0.353356	1		Prdm16	Egfr	Mkiaa1110
Tm9Sf3	0.36378	7.83573	0.787735	1		Abca5	0.676295	3.30146	0.354175	1		Olfr33	Slc34A2	Sox30
Psma4	-0.35313	7.83463	0.793802	1		Dnmt3A	0.675067	6.95095	0.350199	1		Bc023105	Scube3	Kcnh7
Ifitm3	0.466992	7.83428	0.729702	1		Gjb5	0.67406	4.41728	0.353215	1		9830147P19Rik	Zfp354B	C630007C17Rik
Sqstm1	-1.18591	7.83339	0.384972	1		Rdh10	0.673129	3.33604	0.358014	1		Galnt12	Glt25D2	Olfr483
Mycn	2.49713	7.83101	0.0786009	1		Anxa6	0.672734	6.61905	0.3521	1		Armcx3	Kcnj3	D430020F16
Hsd17B12	-0.150505	7.83021	0.911469	1		Casp7	0.672712	3.15385	0.356679	1		Olfr608	Ltk	Olfr1518
Nrd1	-0.304098	7.82994	0.821922	1		Lpar2	0.672054	5.49715	0.353356	1		Cd36	Zdhhc14	Mep-1Beta
Cdc27	1.38264	7.82859	0.313241	1		Orai3	0.672046	3.24396	0.360384	1		Ptprt	Mlf1	1810074P20Rik
Psmd3	-0.414922	7.82768	0.758791	1		Spata6	0.671684	4.40771	0.355574	1		Bap1	Unc5C	Mkiaa0261
Far1	0.783656	7.82504	0.563233	1		Auts2	0.670871	4.06014	0.355809	1		Desc1	Cdx1	4732495G21Rik
Eif3H	-0.216709	7.82406	0.872645	1		Pls3	0.670399	6.17369	0.353874	1		Ahr	Cte1	Adamts19
Slc16A1	0.846563	7.82215	0.532694	1		Pacs1	0.669187	5.01141	0.356214	1		Gnao1	D130016K21Rik	3110006E14Rik
Asna1	-0.428885	7.82172	0.750953	1		Cd151	0.668853	6.56221	0.354935	1		Lhfpl2	Bc034054	1700012B09Rik
Ngfrap1	-0.549991	7.82144	0.684223	1		Rhbdf1	0.66816	4.55638	0.357057	1		Crmp1	Areg	Aw123240
Khdrbs1	1.6521	7.82076	0.231461	1		Micu2	0.666059	5.01868	0.35864	1		V1Rg1	Nrip3	Olfr520
Emg1	-0.13278	7.81935	0.921913	1		Kank1	0.664926	4.54904	0.360283	1		Galnt13	Syt14L	Fcna
Ncbp1	0.618929	7.81833	0.647383	1		Chpt1	0.664304	4.03375	0.361888	1		Lrrc22	Slc22A4	Tpcr09
Cops3	0.456579	7.81809	0.735493	1		Hspb8	0.662077	3.80991	0.362739	1		Igf1	Nags-Pending	9530068E07Rik
Fmr1	0.540208	7.81799	0.689529	1		Gpc4	0.661124	5.52368	0.361334	1		Omd	Sstr4	Rbm28
Nup93	0.420026	7.81733	0.75593	1		Fads1	0.660611	7.56074	0.360612	1		1110055J05Rik	Arhgef3	Eif2S3X
Ythdf1	0.642672	7.81581	0.634905	1		Fbxl20	0.6595	4.94829	0.363467	1		V1Ri7	Pigt	Fgf3
Zmynd8	-0.183881	7.81377	0.891865	1		Usp11	0.659297	5.57127	0.362935	1		Ccr5	Mkiaa1809	Zar1
Rtn3	0.146793	7.81255	0.913664	1		Cdca7L	0.659279	3.87463	0.36515	1		A430089I19Rik	Bcl2	Mkiaa0570
Rac1	0.139186	7.81187	0.918144	1		Tmem63A	0.659228	3.42326	0.368162	1		Kcna2	Frs2	Zfp238
Thoc2	0.4458	7.81095	0.741502	1		Bahd1	0.65775	4.1678	0.365504	1		Barhl1	Cpd	Krtap16-4
Hyou1	0.464798	7.81075	0.730929	1		Glt8D1	0.656825	4.75279	0.365616	1		Rai2	Adamts8	Olfr994
Api5	0.548305	7.81027	0.685144	1		Nsdhl	0.656591	5.61737	0.364603	1		Prnp	App	Ranbp2
Taf1	0.134151	7.80923	0.921112	1		Plscr1	0.655258	4.41277	0.368616	1		Otop1	E230025K15	Ccr1L1
Smarca4	0.557	7.80865	0.680447	1		Zswim6	0.653901	4.2554	0.368592	1		Olfr975	Mgc47262	2610016F04Rik
Magoh	0.114346	7.80713	0.932793	1		Rffl	0.653802	3.24088	0.374172	1		Expi	Cables1	Arl6Ip2
Yap1	0.474184	7.80682	0.725728	1		Ptgr1	0.653414	6.11336	0.366718	1		Abca8A	Bc004044	Prss11
Ncoa3	0.350514	7.80426	0.795311	1		Casz1	0.652823	3.78055	0.371192	1		Scube3	Abcg4	Car7
Ctbp2	1.70659	7.80287	0.21703	1		Stom	0.651788	3.83072	0.371965	1		Slitrk4	Cntfr	Thsd2
Skil	2.42756	7.80274	0.086404	1		Bhlhe40	0.650483	5.1779	0.369813	1		Tm4Sf12	Unc5D	4732471D19Rik
Cdc37	-0.181762	7.80218	0.893113	1		Ptpra	0.650352	5.47576	0.369589	1		D130016K21Rik	Myrip	Bc005512
Efr3A	0.863303	7.79984	0.524735	1		Tmem59	0.64957	7.20334	0.368943	1		2610206B13Rik	Cacna2D3	Olfr604
Bcap31	-0.610841	7.79773	0.651663	1		Chst3	0.64798	4.9628	0.372366	1		Bb146404	Nxph4	Olfr1010
Cyb5B	-0.670291	7.796	0.620536	1		Mn1	0.64723	3.40552	0.377769	1		Slc16A11	Coasy	Klc3
Stag2	1.72619	7.79583	0.21206	1		Tsc22D3	0.645822	5.72047	0.372766	1		Htr1A	Atp12A	Nox3
Copz1	-0.128574	7.79424	0.924401	1		Lrp1	0.645669	6.49503	0.372407	1		4930579E17Rik	Ptpn18	Mgc30332
Idh3G	-1.04564	7.79343	0.442437	1		Mxd4	0.645637	3.23392	0.381694	1		Prkcdbp	Cldn6	Il1Rapl2
Ei24	-0.538124	7.79309	0.690666	1		Kif5C	0.645482	4.29004	0.375933	1		Ryr3	Alcam	Nfil3
Eif3M	0.0771853	7.79205	0.954756	1		Uchl1	0.645472	6.19501	0.372581	1		Slc6A15	Prima1	Olfr1038
Herc4	0.128764	7.7915	0.924293	1		Tmx4	0.645426	4.36692	0.375771	1		Mkiaa0564	Ucn	Fshb
Arpp19	-0.0982743	7.79041	0.942286	1		Rab3B	0.645231	3.39251	0.380901	1		C1Qtnf4	Sema3A	Olfr78
Dynll1	-0.189819	7.79021	0.888393	1		Ubqln2	0.644063	8.69957	0.372812	1		Olfr854	Ckb	Dmrta1
Cul1	0.475431	7.7867	0.725046	1		Cklf	0.643753	3.6148	0.378298	1		Icsbp1	Slc22A9	Olfr6
Ube4B	1.16424	7.78466	0.393533	1		Pgm1	0.642663	5.0432	0.375912	1		Cdkn1C	Plscr4	9530009G21Rik
Nop10	0.254347	7.78315	0.850734	1		Lmbrd1	0.642519	4.74681	0.377048	1		Hectd2	Cklfsf8	Olfr118
Xpo6	-0.339305	7.78239	0.801723	1		Soga1	0.642408	5.48983	0.375615	1		Sec63	4933417E01Rik	B930018B01
Rock2	1.48058	7.78193	0.281377	1		Map3K5	0.641909	3.93292	0.379902	1		Ugt2B5	Ephb1	Wac
Nup62	-0.305405	7.78086	0.821188	1		Sec24D	0.641696	6.24778	0.375454	1		Ache	Zfp422	Areg
Eif1Ax	0.782467	7.77696	0.563842	1		Zfp449	0.640115	3.48698	0.383289	1		Klra5	Ky	Rab3C
Cep192	0.934247	7.77627	0.491733	1		Oat	0.639833	6.37659	0.376715	1		Hcrtr1	Bc004853	Olfr417
Kif11	1.3085	7.77404	0.339088	1		Pygb	0.639506	5.28036	0.378163	1		Olfr1052	Mt5-Mmp	Nalp4B
Cfdp1	-0.209722	7.77196	0.876747	1		2610305D13Rik	0.639252	5.12369	0.377821	1		Sly	Crmp1	1700007N18Rik
Ubxn7	0.436803	7.77104	0.746545	1		Myadm	0.638596	7.69257	0.377182	1		Zcchc11	Dpp4	Cst8
Epb4.1L2	0.350212	7.76958	0.795498	1		Clu	0.637578	5.744	0.378929	1		V1Rg8	Gjb2	Cxcl11
Psmd6	0.0239628	7.76908	0.986273	1		Slc39A6	0.635775	5.27804	0.381072	1		Atp6V1C2	Cldn5	Trik
Pnpt1	0.502001	7.7684	0.710407	1		Plbd1	0.635452	3.04933	0.387031	1		Fate1	Epha3	Cldn1
Snrpb	-0.298491	7.76497	0.82518	1		R3Hdml	0.634386	3.692	0.387053	1		Arid5B	Cnr1	Mkiaa1426
Atpif1	-0.978838	7.7639	0.471624	1		Plekhb2	0.634013	3.18457	0.389859	1		Aw060766	D5 Dopamine Receptor	Aa410091
Mak16	0.414447	7.76298	0.759089	1		Smox	0.633986	3.62827	0.38759	1		Tisp74	Nptx2	Cebpa
Fam21	-0.95803	7.7605	0.480947	1		Itfg3	0.633957	6.10928	0.3815	1		Egf	Unc5B	Idh2
Hspa14	0.622647	7.75886	0.645449	1		Thbs3	0.633517	4.02831	0.384616	1		9930014A18Rik	Cutl2	2610511M17Rik
Dnajc13	0.645896	7.75426	0.633247	1		Lppr2	0.633304	3.45751	0.387023	1		Olfr65	Mse	Tbx18
Chd1	1.45586	7.75313	0.289202	1		Bcorl1	0.632814	3.03423	0.391197	1		1700001O22Rik	Gabra1	Sytl5
Lsm14A	-0.227127	7.75184	0.86659	1		Baz2B	0.632752	4.60904	0.384375	1		Olfr993	Slc22A3	Fzd3
Colgalt1	-1.05302	7.75095	0.439306	1		Abcc5	0.631843	7.60567	0.3824	1		Olfr829	Kctd8	Uxt
Wdr36	1.24581	7.75056	0.362079	1		Sil1	0.631432	3.74154	0.389027	1		Sox21	Ipf1	Olfr166
Mir17Hg	1.18887	7.75027	0.383859	1		Gramd4	0.630801	3.78212	0.387166	1		Prss7	Bc019776	Gbx2
Mars	-0.22503	7.74901	0.867815	1		Vim	0.629833	9.61893	0.383665	1		Taok1	Il11	Fgf15
Phf3	0.450631	7.74828	0.738835	1		Spg20	0.629271	4.84544	0.386586	1		Olfr203	Apbb1Ip	Calb1
Xpo7	1.24578	7.74777	0.362091	1		Wfs1	0.628148	4.78385	0.387847	1		Hist3H2Ba	Prkce	1700020M10Rik
Tle4	1.12386	7.74647	0.40979	1		Abtb2	0.627904	3.27582	0.394209	1		A930033H14Rik	Grca	9530014D17Rik
Btaf1	1.04818	7.74637	0.44138	1		Rnd2	0.626893	3.55466	0.394358	1		Lox	Galnt12	Mrpplf4
Srm	0.749026	7.74605	0.580472	1		Tfg	0.624966	6.13736	0.38831	1		Tecta	Slc7A10	Tmprss7
Shmt2	-1.30969	7.74519	0.33867	1		Pigc	0.623035	3.28815	0.396957	1		9830005G06Rik	G630009D10Rik	Mkiaa1678
Uspl1	0.475324	7.74402	0.725124	1		Gns	0.621594	6.41258	0.390937	1		Olfr592	Atp10A	Zc3Hdc1
Nup160	1.09918	7.74391	0.419928	1		Fbxo10	0.621173	3.65527	0.395035	1		D930038M13Rik	Edaradd	Adamts5
Fgf4	-0.963964	7.74363	0.478286	1		Uhrf2	0.621087	6.43186	0.391244	1		Au021034	Icam5	Olfr1257
Pomp	-0.0187484	7.74037	0.989369	1		Dnmbp	0.620832	5.12864	0.392705	1		Atp10A	Peg3	Olfr1450
Smek1	0.831711	7.73883	0.53986	1		Tapbp	0.619985	4.58323	0.395057	1		Col2A1	Hoxc13	Serpine1
Psmb6	-0.284953	7.73835	0.833008	1		Pde4A	0.61905	3.1442	0.398852	1		Dusp16	0710005M24Rik	Olfr781
Oxsr1	0.337206	7.73822	0.802946	1		Uckl1	0.618989	3.90563	0.398055	1		Osmr	A930008G19Rik	Bmper
Ikbkap	0.863008	7.73812	0.524905	1		Tmem206	0.618727	3.09442	0.399601	1		Bc027127	Pou4F1	Otop1
Mtch2	-0.384575	7.73656	0.775962	1		Impdh1	0.618044	5.90588	0.393953	1		Lyzs	Kcnq1	2010005H15Rik
Srebf2	-0.625492	7.73581	0.643955	1		Shisa7	0.617663	3.27866	0.401953	1		A830053O21Rik	Map3K5	Ptpn4
Eif2S3Y	-0.563458	7.73436	0.676995	1		Ppp6R2	0.617599	3.23711	0.400108	1		Smarcd3	Aldh1A2	Sult1D1
Atp1B3	-0.0250495	7.73397	0.985638	1		Nab2	0.616991	3.71343	0.39978	1		A830039N20Rik	Emilin2	F730047E07Rik
Spcs3	0.558794	7.73391	0.679513	1		Ttc39C	0.616983	3.355	0.401617	1		Nrp2	Bc038286	Olfr393
Thoc1	0.403593	7.73389	0.765216	1		Itfg1	0.616572	5.55416	0.395409	1		Rim	Bin1	Myh9
Cnot6	0.762558	7.73347	0.573724	1		Phf11D	0.615378	4.55504	0.397749	1		Alx3	Stk32C	Gata3
Eif2S1	0.688512	7.73138	0.611175	1		Gt(Rosa)26Sor	0.614393	3.67505	0.40122	1		Olfr208	Myo5B	Dio3
Nup85	0.135302	7.73105	0.920462	1		Jam3	0.61382	4.54901	0.39979	1		Olfr1346	Fndc5	Pyy
Ctsb	-1.25682	7.73086	0.35797	1		Hcfc1R1	0.612127	4.6591	0.400228	1		Tnfrsf11A	Irx1	Olfr547
Dhx36	0.740789	7.72763	0.584612	1		Arrdc2	0.611641	3.74485	0.403935	1		Slitrk3	Loxl2	E030025L21Rik
Nup107	0.239272	7.72588	0.859525	1		Ccpg1	0.611243	5.35981	0.400044	1		Fgf12	Jph1	Olfr1324
Rqcd1	0.254103	7.72573	0.850899	1		Lefty2	0.61084	6.61667	0.399348	1		1810009J06Rik	Slitrk4	Olfr1515
Sec24C	0.47671	7.72503	0.724365	1		Spats2	0.609958	5.86506	0.400505	1		Rxrg	Colec12	Snx14
Dbf4	0.777401	7.72483	0.566368	1		Crebrf	0.609681	4.19848	0.403978	1		C730042F17Rik	Polg	Olfr593
Hspe1	-0.13926	7.7246	0.918128	1		Phf13	0.609588	5.78912	0.400825	1		Tas2R135	Ankrd27	Bche
Hmgxb4	2.13416	7.72381	0.127917	1		Commd10	0.607651	5.30466	0.402792	1		Lgi3	Irs1	2200003E03Rik
Itga6	0.935308	7.7233	0.491275	1		Kmt2E	0.607454	4.84143	0.403357	1		Srpx2	Insrr	Mrps17
Adipor2	-0.261776	7.72304	0.84644	1		Itgav	0.604872	4.86464	0.406197	1		9930111J21Rik	Galr1	1700010C24Rik
Gga2	-0.547105	7.7207	0.68583	1		Plekha1	0.60466	5.81472	0.404595	1		B-Raf	Mglt-1	4733401H21Rik
Ptk7	1.17041	7.71991	0.391123	1		Manea	0.60226	4.03424	0.409035	1		Olfr1504	Slc16A9	Adrb1
Rfc1	0.79042	7.71942	0.559956	1		Atxn10	0.60167	8.43671	0.406018	1		Prlpa	Slc5A5	Lox
Zwilch	-0.100963	7.71888	0.940723	1		Mpp1	0.601121	5.66566	0.407695	1		Cygb	D5Ertd593E	Olfr777
Tram1	-0.332129	7.71805	0.805859	1		Flot1	0.601114	3.79092	0.413531	1		5730467H21Rik	P4Ha2	Ly9
1110038B12Rik	-0.829412	7.71655	0.540973	1		Nfat5	0.600562	6.58563	0.407544	1		Esr1	Map3K8	P2Ry12
Sulf2	-0.855236	7.71515	0.528603	1		Ubtd2	0.599543	5.25073	0.409377	1		Olfr715	4921526K24Rik	4631416L12Rik
Emb	3.88201	7.71482	0.00992652	0.674976		Apcdd1	0.599477	3.59459	0.414777	1		Spt2	Ppl	Lin7A
Srsf10	0.657686	7.71462	0.62712	1		Nuak2	0.598788	3.65033	0.415964	1		Vnn3	Sertad4	Aqp5
Gls	0.462734	7.71293	0.732118	1		Sh3Bgrl2	0.59856	4.57141	0.411718	1		Ai649392	Gnao1	Olfr920
Tjp2	0.760059	7.71279	0.574979	1		Marcks	0.598142	7.09158	0.409198	1		V1Rg10	Dpp6	Sptlc1
Swi5	-0.564565	7.71223	0.676409	1		Zfp704	0.597865	6.22684	0.409922	1		Pcdhb22	Zfp9	Cacng1
Cyc1	-0.931379	7.71052	0.493069	1		Rab11A	0.597848	6.71585	0.409586	1		Tacstd1	Grin2D	B230209C24Rik
Mdc1	-0.223684	7.71031	0.868616	1		Nacc2	0.596882	3.34428	0.417653	1		Odz2	Mylip	Tpk1
Purb	0.621924	7.71007	0.645853	1		Nfxl1	0.596868	5.67179	0.411172	1		Olfr1336	Ace	Olfr273
2810403A07Rik	0.437793	7.7095	0.746019	1		Six5	0.596211	3.69745	0.417054	1		Olfr1313	Prkcdbp	Try4
Pelp1	0.278702	7.70869	0.83664	1		Satb1	0.595925	4.10589	0.415421	1		Ust	Mkiaa0275	Loc330097
Jup	-0.231388	7.70833	0.864123	1		Myo5B	0.595629	3.67097	0.418011	1		Kcns3	Efcbp1	Dnajb9
Crk	0.462695	7.70389	0.732144	1		Wdr81	0.595591	5.03068	0.413217	1		9530009G21Rik	0610040J01Rik	Clecsf9
Esco2	0.442536	7.70327	0.743372	1		Sptssa	0.59496	5.01681	0.413342	1		Olfr58	Cpne5	5830467P10Rik
Triml2	-1.93657	7.70274	0.164188	1		Tspan4	0.593604	3.65005	0.416976	1		Mglt-1	Mkiaa1110	Ptplb
Morc1	-1.07973	7.7011	0.428045	1		Ttc3	0.593411	6.8261	0.413133	1		Olfr883	Gpr27	9230117E20Rik
Taf7	0.177748	7.70109	0.89551	1		Slc46A1	0.592804	5.30327	0.415051	1		Catns	Commd3	Gm1631
Zfp961	-0.598326	7.70013	0.658351	1		Rab6B	0.59205	4.72077	0.417286	1		Gpr37	D130079A08Rik	Bglap2
Tnpo1	1.47967	7.69845	0.281701	1		Fam102A	0.592042	4.62719	0.416114	1		Olfr769	9630019K15Rik	Olfr292
Polr1A	0.861518	7.69823	0.525632	1		Srd5A3	0.591639	3.80946	0.419049	1		Olfr101	Wbscr14	Mkiaa0953
Mcm10	0.188346	7.69766	0.889295	1		Psen2	0.591547	3.7056	0.420001	1		P2Ry10	Gal	Rpn2
Rpl18A	-1.40496	7.69522	0.305807	1		Insr	0.591487	5.07274	0.416333	1		Drd5	Oxct2B	Pou6F2
Prpf38B	0.343733	7.69436	0.799231	1		Rbms2	0.591171	6.46723	0.415249	1		Olfr572	O/E-4S	Cd3E
Ubp1	0.0110101	7.69413	0.993973	1		Arrdc1	0.59047	3.6893	0.420997	1		Slc8A3	A830031A19Rik	Akt3
Ezh2	0.0411254	7.69298	0.976134	1		Bag3	0.590047	5.624	0.416659	1		3732412D22Rik	Raet1A	Mkiaa1335
Mlf2	-0.814856	7.69269	0.548028	1		Cstf2T	0.589511	4.91328	0.417719	1		Olfr933	Pkdrej	Insm1
D15Ertd621E	1.16191	7.69211	0.394507	1		Adgrg1	0.589074	3.26443	0.422873	1		Mug2	Gbx1	Mkiaa0230
Lypla1	0.280235	7.6917	0.83576	1		Ctsa	0.588853	6.10185	0.417337	1		Nkx6-2	E430025L02Rik	Ifih1
Zbtb44	-0.844639	7.69131	0.533672	1		Tmem50B	0.588025	4.51166	0.420308	1		Chi3L3	Zfpn1A2	F830029L24Rik
Vars	0.564044	7.69125	0.676705	1		Txndc16	0.586405	4.11098	0.422076	1		Olfr784	Gpr64	Tead2
Orc2	0.904216	7.69078	0.505599	1		8430419L09Rik	0.586297	3.93151	0.424109	1		Nhlh2	Panx2	9430077A04Rik
Rps27L	-0.0858466	7.69016	0.949667	1		Zmiz1	0.586065	8.00237	0.418847	1		Urp	Poem	4933417O08Rik
Tmem59	-0.243763	7.68932	0.856922	1		Klf6	0.585318	7.45186	0.419516	1		Tgfbr1	2310010M24Rik	Serpini2
Gatad2A	0.0933334	7.68909	0.945245	1		Acat2	0.585116	6.68884	0.419986	1		Cdh2	Mkiaa1180	Bc049730
Ndufv2	-1.0062	7.68909	0.459575	1		Osbpl9	0.585061	5.72333	0.420706	1		1110014C03Rik	9330161F08Rik	Pabpc2
Psmd4	-0.525235	7.68892	0.697726	1		Atp2B1	0.58433	6.70372	0.420681	1		Bmp7	Trim36	4732456N10Rik
Ctcf	0.371973	7.68782	0.783138	1		Zfyve21	0.583111	5.21574	0.422886	1		4922504M18Rik	Gpr45	Olfr1155
Atox1	0.0944897	7.68615	0.944563	1		Hook3	0.582858	5.74165	0.422523	1		V1Rc16	Cabp7	Wrn
Glul	0.923362	7.68478	0.496763	1		Man1A2	0.582834	6.39955	0.422016	1		Ay223547	Rxrg	Ryk
Dnttip2	0.670882	7.68434	0.620289	1		Hcfc2	0.582793	3.41625	0.427342	1		Mszf81	Wnt3A	Phc3
Gmps	1.33754	7.68268	0.328845	1		Pdia3	0.581068	9.8371	0.422695	1		Tpcr15	Ccna1	S100A3
Zfr	0.292662	7.68238	0.828582	1		Hs3St3B1	0.580916	3.00047	0.434857	1		Olfr816	Mpp2	Paqr9
Oat	-0.858399	7.68175	0.527115	1		Ak3	0.580374	5.17405	0.425212	1		Ssxb9	Fgfr3	Foxe3
Mllt4	0.473874	7.68091	0.725956	1		Aim2	0.579547	3.28975	0.430702	1		2310010M24Rik	Dkk1	Nexn
Ap1G1	0.501705	7.68062	0.710609	1		Pctp	0.579021	3.61798	0.431554	1		Sema5B	Apof	C230012O17Rik
Dnajc8	-0.657075	7.68058	0.627449	1		Sqstm1	0.578922	8.28229	0.424648	1		Olfr1310	Hcrtr2	Olfr906
Snx3	-1.40459	7.68	0.305938	1		Sort1	0.578037	5.56657	0.426842	1		Tas2R115	Pank4	Olfr1102
Usp10	0.262792	7.67933	0.845872	1		Avl9	0.577453	4.23907	0.430012	1		Olfr275	Ank1	Olfr972
Lifr	1.19532	7.67893	0.381384	1		Hspa4L	0.5774	3.59046	0.431783	1		Olfr898	Slc24A2	Guk1
Sec31A	0.0430209	7.6783	0.975016	1		Eps15	0.576991	5.73753	0.42729	1		Mkiaa1809	Col5A1	V1Rb10
Pbrm1	1.31393	7.67788	0.337195	1		Smco4	0.576757	3.99481	0.432796	1		2810051F02Rik	B130017P16Rik	Slc25A22
Ndufs1	0.410274	7.67779	0.761476	1		S100A11	0.576542	5.1452	0.428673	1		Olfr1311	Asb13	Pask
Grb10	1.36565	7.67535	0.319104	1		Ppap2A	0.576057	4.36571	0.430371	1		A630098G03Rik	Ina	Agtr1
Tbrg4	-0.167475	7.67421	0.901549	1		Pgm2L1	0.574359	5.28177	0.430024	1		Olfr1106	Rxra	Phactr3
Metap2	0.514922	7.67376	0.703369	1		Xkr8	0.573206	3.31913	0.435676	1		Bc013672	Stac2	Au040576
Uqcrh	-0.807342	7.67319	0.551693	1		Tmsb4X	0.572944	9.14826	0.429491	1		Olfr1508	Serf1	Kirl2
Riok3	0.146806	7.67298	0.913708	1		Tmem55A	0.572457	4.80688	0.431615	1		Olfr223	Hmgn3	Ccna2
Kdm5C	0.524049	7.67283	0.698385	1		Klhl26	0.571889	5.79238	0.431535	1		Tlr8	Adssl1	Tas2R129
Mbtd1	1.10492	7.67221	0.417591	1		Tmco6	0.571658	3.69239	0.434953	1		2310043K02Rik	Arsb	Olfr899
Myef2	0.344075	7.67216	0.799046	1		C1Galt1C1	0.571362	3.15943	0.439046	1		Ingaprp	Sgpp1	Nola1
Lman1	0.046089	7.67109	0.973202	1		Ppp2R3D	0.570992	3.50694	0.43709	1		Olfr186	E130309F12Rik	V1Rf2
Cyb5R1	0.0393607	7.67031	0.977187	1		Crip1	0.570991	3.69645	0.436898	1		Cyp4A14	Gria4	Gp1Bb
Nol11	1.16413	7.66999	0.393636	1		Lgals8	0.569156	3.92342	0.436906	1		Bc026439	Gfra3	Rgl1
Ulk1	-0.653979	7.66483	0.629069	1		Cilp2	0.568709	3.11193	0.439713	1		V1Rb1	Tdrd6	4930579E17Rik
Kif5B	1.95935	7.66409	0.159906	1		Mlycd	0.567369	4.11174	0.4385	1		Gpr150	Cd109	Gpr150
Vbp1	0.300971	7.66288	0.823797	1		Ccdc50	0.56675	6.89663	0.435159	1		Olfr558	Sunc1	Ai894139
Usp28	0.937713	7.66155	0.49021	1		Rbm12B2	0.566535	3.92088	0.439513	1		Klrd1	Marveld3	Igtp
Wdr26	0.762764	7.66028	0.573658	1		Ctns	0.566485	4.70324	0.437013	1		Anxa1	4933428M03Rik	Serpinf2
Akap1	-0.584457	7.6577	0.665766	1		Purb	0.566316	6.82349	0.435571	1		0610033E06Rik	Syt2	Olfr667
Tpi1	0.285146	7.65708	0.832935	1		Mvp	0.565441	5.09773	0.438163	1		Ttc3	Ypel4	Dgat2
Utp6	0.522279	7.6559	0.699359	1		Zc3Hav1L	0.565371	5.23062	0.437733	1		Olfr1489	Cidea	Btg1
Cars	-1.63541	7.65142	0.235855	1		Arhgap29	0.56428	5.41379	0.438408	1		Olfr1309	Ryr3	Bc017612
Psmd7	0.291826	7.65103	0.829078	1		Peg10	0.564123	10.1227	0.436826	1		Olfr135	Nes	Zfp78
Cobl	-1.8654	7.65056	0.17924	1		Nrg1	0.564046	3.32629	0.447305	1		Igsf4B	Kcnj2	Ccnd2
Samm50	-0.00222675	7.65029	0.999188	1		Ptov1	0.563904	7.0165	0.437585	1		Gpx7	Pcdh18	Gabra4
Apex1	0.378488	7.64969	0.779456	1		Cited2	0.563446	7.2496	0.43787	1		Olfr1135	Thbd	Bc035947
Ankrd11	0.552692	7.64918	0.682848	1		Lpgat1	0.562967	5.69535	0.439319	1		Bc024561	Ophn1	Prg1
Serp1	0.784226	7.64771	0.563039	1		Afap1	0.562255	4.54158	0.442482	1		Olfr1262	Armcx3	Lamp2
Ube2C	-0.138356	7.64743	0.918691	1		Kctd10	0.56223	6.14844	0.4395	1		Mthfs	St14	Ncl
Pak2	1.05882	7.64637	0.4369	1		Cldn4	0.561567	4.35495	0.44252	1		Ptpru	Flt4	Msx3
Srcap	0.146534	7.64526	0.91388	1		Myh10	0.559596	7.01123	0.441213	1		A930017K11Rik	Vrl2	Pthlh
Eif3G	-0.612562	7.64289	0.650826	1		Ip6K2	0.558128	4.65161	0.444937	1		Dhh	Thsd2	Olfr1135
Eif4A1	-0.766347	7.64271	0.571881	1		Unc119	0.558118	4.10492	0.446186	1		Eya1	Epb4.1L3	Ifna2
Ttc14	0.178186	7.64234	0.895277	1		Pawr	0.557717	6.17508	0.443328	1		Olfr1102	B930011P16Rik	Prb1
Degs1	-0.168158	7.6417	0.90116	1		Plekhb1	0.55764	4.13002	0.444975	1		Mszf18	Loc378878	Cyp2J13
Ruvbl2	0.306453	7.64142	0.820647	1		Surf4	0.557597	8.00576	0.442589	1		V1Ra8	3732412D22Rik	Fuca2
Wdr3	1.42372	7.63973	0.299649	1		Slc16A13	0.557292	4.03254	0.448396	1		4930431B11Rik	Fbxo32	Gphn
Zic3	1.36873	7.63848	0.318066	1		Itga3	0.555518	7.28887	0.444625	1		C130057D23Rik	Pnmt	Rhbdl7
Enc1	2.36848	7.63781	0.0936381	1		Atf3	0.555452	5.53806	0.44577	1		Olfr1420	Kctd15	Gpr125
Tpp2	0.884948	7.636	0.514614	1		Camsap3	0.554934	5.37372	0.446192	1		Sstr1	Col13A1	Olfr829
Rcn1	-1.25285	7.63336	0.359496	1		Gtpbp2	0.553563	4.80828	0.448826	1		Gpr27	Hey1	Lcn3
Psmb2	-0.102506	7.6332	0.939844	1		Fut11	0.552084	4.27401	0.451352	1		1700095N21Rik	Sept9	Brunol4
Ccne1	1.67916	7.63125	0.224484	1		Hsp90B1	0.552031	10.259	0.447093	1		Mpp3	Hectd2	Cd3Z
Fh1	-0.353796	7.62976	0.793509	1		Arhgap8	0.551367	3.75899	0.452599	1		Il13Ra1	Ndn	A530016O06Rik
Ncapg	0.781217	7.62532	0.564535	1		Pea15A	0.550756	5.68935	0.449626	1		Olfr741	Wnt7A	Adprtl1
Shmt1	0.167166	7.62423	0.901755	1		Ncstn	0.550581	6.28744	0.449185	1		Mszf79-1	Phka1	2810453I06Rik
Pdcd11	1.61487	7.62311	0.241801	1		Mtmr10	0.55052	3.87856	0.452608	1		Slc18A3	Npr2	Sftpa1
Ppp3R1	0.927257	7.6226	0.495009	1		Efhd2	0.549782	4.09884	0.454005	1		Fzd4	Efnb2	Six6
Ipo9	0.496461	7.62253	0.713519	1		Comt	0.549327	4.80123	0.451335	1		Pcdh18	Mpdz	Npas2
Tnrc6A	0.863821	7.62234	0.52458	1		Notch2	0.54903	5.31867	0.451606	1		Olfr270	Ptprm	Bc050789
Mfsd1	-0.782741	7.62188	0.563778	1		Cmtm7	0.548869	6.2017	0.450811	1		Olfr8	Hhex	4933409G03Rik
Tial1	0.0367439	7.6208	0.978755	1		Ech1	0.548487	4.9069	0.452485	1		Olfr1433	Wif1	Ai447904
Rrp1B	0.804178	7.62031	0.55327	1		Tmco3	0.548065	5.1069	0.452656	1		Mkiaa1877	Fxyd5	Hdac1
Rnmt	0.857895	7.61978	0.527393	1		Calcoco1	0.547946	6.22298	0.451598	1		C330011K17Rik	Caskin1	Olfr644
Chordc1	0.407761	7.61908	0.762919	1		Saraf	0.547604	6.30212	0.451845	1		2310007A19Rik	Ier5	Galnt3
Dag1	0.254011	7.61762	0.850998	1		2610301B20Rik	0.54752	3.39353	0.457328	1		Gpr156	Slit3	Mkiaa1921
Ttc3	0.340881	7.6154	0.800898	1		Adgra2	0.547407	5.88981	0.452258	1		Hoxa4	A930017N06Rik	Rgs2
Eml4	-0.079219	7.61413	0.953614	1		Mob3B	0.547273	3.74857	0.45678	1		A330009G12Rik	Vlcs	2900093B09Rik
Zmym1	0.0743214	7.61337	0.956515	1		Colec12	0.546598	4.50065	0.455366	1		Cnr1	Cpeb1	Ai593442
Fam49B	-0.445381	7.61314	0.741821	1		Rab11Fip2	0.546529	3.54222	0.45697	1		Mkiaa1121	Metap2	Bc030336
Morc2A	0.507606	7.61279	0.707405	1		Slc38A6	0.546163	3.46832	0.458982	1		Serpinb11	Tox	Arpp19
Rai14	0.10355	7.61262	0.939239	1		Flnc	0.545312	6.33925	0.453936	1		Ptp4A2	Crhbp	D830007F02Rik
Ndufb9	-1.29257	7.61163	0.344902	1		Rufy3	0.5451	3.8676	0.458314	1		Rnpc1	Scube1	Atf7Ip
Nudcd2	0.180084	7.61005	0.894176	1		Gramd1A	0.544022	3.76867	0.458232	1		Svs2	Prss19	Hlxb9
Rnf2	0.265495	7.61003	0.844334	1		Hmgcs1	0.544019	9.68577	0.45401	1		1700020H15	Arpc5	Esx1
Cnot2	0.05553	7.60563	0.967637	1		Garnl3	0.543394	3.55987	0.458751	1		Cyp2C38	Bmp7	Lmx1B
Gm13154	-0.807778	7.6035	0.551517	1		Tmed2	0.542477	3.55243	0.462347	1		4930503E14Rik	E430021N18Rik	Fut4
Pkn2	1.26333	7.60246	0.355628	1		Bcap29	0.542112	3.18781	0.464731	1		V1Ra4	Mkiaa0428	A430025D11Rik
Coro1C	0.762069	7.60229	0.574035	1		Dusp16	0.54139	4.56876	0.458712	1		A030012M09Rik	Pde3A	1700001D09Rik
Tbc1D13	-1.54686	7.60217	0.261238	1		Rap2B	0.541238	5.84343	0.457656	1		Cabp7	Cpne2	Clcnka
Serpine2	-2.00186	7.60201	0.151451	1		Iqsec2	0.540987	3.98121	0.462048	1		2200002J24Rik	Dpp10	0610010F05Rik
Cdk12	0.849059	7.60144	0.531613	1		Abcc1	0.540193	4.95108	0.459758	1		Cyp3A44	Doc2A	D630023F18Rik
Fstl1	-0.76042	7.6008	0.574851	1		Serinc1	0.539677	7.13705	0.458214	1		Clecsf9	Snai3	Phxr2
Nol9	0.447576	7.60061	0.740607	1		Sclt1	0.539645	3.54523	0.46259	1		Olfr584	Mesp2	Nat1
Tet2	-0.601137	7.59919	0.656907	1		Fam195B	0.539075	5.83432	0.459505	1		Tex10	4921522P10Rik	Opcml
Nvl	0.954976	7.59866	0.482414	1		Zfp942	0.537929	3.57312	0.465086	1		Nat1	Evi3	Zfp533
Ythdc1	0.541126	7.59832	0.689134	1		Ai661453	0.537622	3.63752	0.464131	1		Olfr1260	Prkca	Gdf6
Kras	0.232319	7.59798	0.863631	1		Zfand3	0.537349	6.13263	0.46086	1		Hoxb1	Ush1G	A130007F10Rik
Xrcc5	-0.122284	7.59774	0.928184	1		Mtss1L	0.537167	4.85197	0.462533	1		Olfr1223	Car14	Slc5A1
Cth	-1.07499	7.59713	0.430086	1		Stxbp5	0.536551	3.55443	0.465729	1		Olfr272	Ptgs2	Mab21L2
Rc3H2	1.39622	7.59514	0.308821	1		Large	0.536	4.73924	0.463705	1		Olfr244	Fgf17	Adam26
Sod2	-1.01915	7.59436	0.453972	1		Magt1	0.535532	6.72774	0.462019	1		2310001H12Rik	Nbl1	Il18
Tcof1	0.126273	7.59421	0.925837	1		Kif16B	0.534821	4.15619	0.466059	1		Tmod2	Casp8	Olfr141
Igf2Bp3	-0.804236	7.59407	0.553249	1		Dzip1L	0.534636	3.76472	0.466174	1		Olfr1161	4931428F04Rik	Olfr469
Cul3	0.682227	7.59245	0.614479	1		Esrp1	0.534383	4.64433	0.463571	1		Bc062185	A130007F10Rik	Esam1
Cul2	0.274424	7.59086	0.839168	1		Fam83G	0.534095	3.29726	0.470879	1		Olfr1453	A530081L18Rik	P2Ry2
Larp4	1.16686	7.58961	0.392595	1		Krcc1	0.533568	3.93189	0.46883	1		Fprl1	Drd1A	1300013J15Rik
Lsm3	-0.195549	7.58913	0.885115	1		Aacs	0.532546	6.72294	0.464631	1		Pcolce2	9430069J07Rik	Olfr171
Tceb1	0.127093	7.58794	0.925356	1		Tmem181A	0.532162	3.18756	0.476528	1		A230106N23	B3Gnt4	Tagl
Atp2C1	0.22266	7.58782	0.869269	1		Lats2	0.531904	4.40645	0.468524	1		Grca	Kcns3	Olfr1246
Tceal8	0.855435	7.58762	0.528581	1		Sh3Yl1	0.529244	3.23749	0.476001	1		Ank1	Beta4Galnact4	Galp
Ep300	1.01802	7.58741	0.454473	1		Hspa5	0.529071	9.94751	0.467026	1		Thsd2	Neurod1	Bc018472
Kpna4	0.908985	7.58711	0.503444	1		Tbc1D8B	0.529012	3.23062	0.473425	1		A930017N06Rik	Alk	Xrn2
Surf4	0.29892	7.58702	0.825013	1		Tbc1D9B	0.527312	5.58439	0.4701	1		Olfr267	D3Bwg0562E	Emr1
Nmt2	-0.149793	7.5864	0.911982	1		Erlec1	0.526521	4.63033	0.472144	1		Smyd2	Gucy2E	C130021I20
Bax	-0.708527	7.58591	0.601003	1		Prdx6	0.526186	8.431	0.469693	1		Olfr812	2310004K20Rik	Pacsin1
Sqle	-0.451323	7.58462	0.738522	1		Ilvbl	0.526077	4.33272	0.473858	1		Olfr794	Nexn	1110012O05Rik
Rpl38	-0.692263	7.58394	0.609319	1		Mapk3	0.52604	6.50177	0.470486	1		Bxdc1	Tmem30B	Tnfrsf4
Gnl3L	0.97473	7.58336	0.473556	1		Scd2	0.525925	10.098	0.469794	1		Chi3L4	Odc1	5430432P15Rik
Ints2	1.38315	7.58238	0.31337	1		Tmcc3	0.52588	3.74585	0.472813	1		B230209C24Rik	Nxf	Npy
Exosc8	-1.16501	7.58216	0.393324	1		Alg5	0.525827	4.57956	0.472955	1		6330503C03Rik	A930011G24	Astn2
Cnot7	0.301083	7.58206	0.823768	1		Ptms	0.525372	8.15479	0.470539	1		Atp12A	Sema3D	Clic6
Utp14A	0.753121	7.58192	0.578508	1		Cyth1	0.525248	3.38725	0.479251	1		Tmc1	Ube2J1	Bicc1
Kdm3B	-0.609955	7.58129	0.652238	1		Sgcb	0.524324	3.19007	0.479387	1		Slc26A7	Grid2Ip	Fmnl2
Cbx7	-0.583167	7.57739	0.666497	1		Extl2	0.5238	3.83926	0.476882	1		Amelx	Cbln1	Sca1
Fbxo22	-0.220457	7.57587	0.870555	1		Klhdc2	0.523524	6.39555	0.472755	1		Immt	Mid2	Olfr734
Epcam	2.36328	7.57499	0.094448	1		Kdelr2	0.522785	7.0508	0.473032	1		S100A8	2310031A18Rik	Serpind1
Pole	0.430942	7.57486	0.749917	1		Cx3Cl1	0.522156	3.51821	0.479825	1		Cdh7	Lrrn1	Gbp2
Ide	0.60779	7.57304	0.653395	1		Stx7	0.522004	5.63665	0.474632	1		V1Rh14	2610206B13Rik	Bc039632
Arpc2	-0.327921	7.57292	0.808336	1		Tex264	0.521929	5.48961	0.475074	1		Zfp262	Mtap7	9930022N03Rik
Msmo1	-0.941147	7.57277	0.488687	1		Sdf2L1	0.521678	5.06404	0.475898	1		Au040377	Pacsin1	Cysltr1
Qrich1	0.363474	7.57194	0.788025	1		Ephb2	0.521515	3.78975	0.478952	1		Tusc1	E130120L08Rik	5730591J02Rik
Sdhd	-0.24859	7.56981	0.854165	1		Fam171A2	0.521355	3.95106	0.48034	1		Olfr574	D830013H23Rik	Ret
Zfp266	1.72401	7.56891	0.212997	1		Zfyve1	0.52094	5.84407	0.475543	1		6330442E10Rik	Apba2	Nkx6-2
Apc	0.527499	7.56889	0.696557	1		Ilk	0.520382	6.39956	0.47555	1		Olfr870	Col25A1	Olfr1118
Maged1	-0.388412	7.56627	0.773867	1		Gstz1	0.519911	4.54289	0.477838	1		Olfr1471	C330008L01Rik	Serpinc1
D230025D16Rik	-0.870121	7.56614	0.521623	1		Chsy1	0.519748	5.00561	0.47767	1		1110001A23Rik	E130304D01	Olfr541
Pak1Ip1	0.101672	7.56609	0.940367	1		Cr1L	0.519142	4.78046	0.478063	1		Tas2R106	Col4A5	Ai586120
Psrc1	-0.690924	7.56573	0.610016	1		Cyb561D2	0.518973	3.26539	0.481916	1		1700072E05Rik	Nmu	Bhlhb4
Slc25A5	0.204619	7.56317	0.879822	1		Nt5C3	0.5185	3.22578	0.483695	1		Waspip	4921504I05Rik	Gldc
Cdc20	0.726467	7.5628	0.591916	1		Kremen1	0.51669	4.41152	0.481043	1		Adora2B	Bc019755	Olfr812
Cherp	0.365404	7.5624	0.786932	1		Kcnq1Ot1	0.516226	4.55293	0.48204	1		Olfr749	Hoxd-3	Cd200R2
Lonp1	-0.524335	7.56219	0.698279	1		Dhx40	0.516189	6.20279	0.47933	1		Cbln4	Tap1	D15Wsu169E
Atp11B	0.173819	7.56076	0.897874	1		Acat1	0.515672	5.38202	0.480577	1		Mkiaa0746	Slc5A1	Fmr2
Gtse1	0.613927	7.56029	0.650152	1		Trh	0.515368	7.77541	0.479324	1		Ai326477	Extl1	Mor135-11
Atm	1.19569	7.55972	0.381304	1		Ap1M2	0.515298	4.53303	0.482331	1		V1Rb10	Cntnap1	Olfr1036
Bub3	0.167599	7.55946	0.901527	1		Vegfa	0.515174	7.52337	0.47971	1		Mkiaa1434	Parva	Papola
Snrpe	0.0209883	7.55736	0.988111	1		Pigx	0.515042	4.36136	0.481967	1		Peg3	Mkiaa3015	Tex10
Trp53Bp1	0.370795	7.55687	0.783868	1		Tgfbrap1	0.514975	4.7744	0.482748	1		Mrpplf4	Hcn1	Kcnj16
Raf1	0.081611	7.55671	0.952226	1		Kdelr1	0.51457	6.77757	0.480485	1		Olfr133	Slc1A6	Cenpa
Nat10	0.617336	7.55524	0.648353	1		Zfp579	0.51412	3.06692	0.493079	1		Vr5	Sall3	Arp1
Pou2F1	1.15963	7.55459	0.395487	1		Fsd1	0.513453	4.03948	0.485691	1		Kcnk4	Atp7B	Tex15
Cluh	0.294085	7.55126	0.827819	1		Tspan13	0.51315	5.63895	0.482543	1		Dpp10	A930024E05Rik	Olfr724
Atp5F1	-0.125205	7.55111	0.92648	1		Tcf19	0.513087	3.65143	0.486229	1		Ecg2	Pcdhb13	A930025A13Rik
Uggt1	0.463116	7.55041	0.731985	1		Galnt2	0.512813	7.6802	0.481774	1		Olfr113	B430218L07Rik	Afp
Rab6A	0.422555	7.55037	0.754632	1		Atp1B2	0.512	4.20599	0.48636	1		Mor135-11	Tnfrsf11A	Odz1
Taldo1	-0.562847	7.5497	0.677415	1		Lysmd2	0.511413	3.43348	0.489897	1		Olfr136	Sema5B	Olfr645
Atf2	0.621221	7.54925	0.646306	1		D630045J12Rik	0.509396	4.05955	0.488033	1		Tpcr09	Anp32A	Bcl2L2
Rps25	-0.395351	7.54842	0.769951	1		Vmac	0.509241	3.52363	0.492633	1		V1Ri6	Cobll1	2810429O05Rik
Cep55	-0.532186	7.54707	0.694011	1		Mesdc1	0.509127	5.55465	0.486513	1		A130004G07Rik	Ppp1R13B	Zic1
Gpd2	0.724087	7.54639	0.593129	1		Lonrf1	0.507999	4.82487	0.488443	1		Slitrk5	E130203B14Rik	6330512M04Rik
Usp15	1.0904	7.54609	0.423676	1		Ctps2	0.50778	6.17071	0.486954	1		Sema3C	Gnaz	Hsd11B2
Kmt2B	0.195855	7.54539	0.88496	1		2310022B05Rik	0.507072	5.84799	0.487779	1		Olfr654	Pde3B	V1Rb1
Nup133	0.836601	7.54298	0.537612	1		Fam126A	0.506967	4.59943	0.488952	1		Pik3Cd	Has3	Galnt11
Nipbl	1.01709	7.54172	0.454903	1		Wsb1	0.506241	6.80198	0.487921	1		Snx2	Dhrs3	4933414I15Rik
Rbm5	-0.554158	7.53894	0.682107	1		Aldh1L2	0.504754	5.54445	0.490262	1		Cidea	2310026E23Rik	Krtap16-9
Idh3B	-0.926568	7.53706	0.495365	1		Epb4.1L1	0.504719	6.2013	0.489687	1		Olfr1145	1200002N14Rik	2610022G08Rik
Serinc1	0.98642	7.53694	0.468383	1		Add1	0.503663	7.78717	0.489966	1		5930422O12Rik	Hoxa4	Olfr1351
Zmat2	-0.307493	7.53636	0.820092	1		Plekhg3	0.502491	4.59781	0.493566	1		Alcam	P2Rx5	H2-T24
Ly6E	-0.37864	7.53478	0.77942	1		Ubc	0.502223	5.46211	0.492569	1		Tpcr35	D230012E17Rik	Loc277923
2410006H16Rik	-2.2037	7.5347	0.116778	1		Spag9	0.502163	5.73421	0.492359	1		Abhd6	Kcnc1	F2R
Asah1	-1.02642	7.53427	0.450849	1		1810058I24Rik	0.501989	5.41136	0.492744	1		Pcdhb1	Adcy3	Atp13A5
Atp5O	-0.718305	7.53407	0.59606	1		Ugcg	0.500573	6.52584	0.493196	1		Bc055915	Gpr88	Slc24A2
Ddx42	0.438642	7.53406	0.745629	1		Lgr4	0.500261	6.51989	0.493485	1		Tas2R114	Ppm1E	Olfr652
Gabpa	0.726259	7.53391	0.592038	1		1600012H06Rik	0.49963	4.39754	0.497168	1		Abca13	Ai118078	Olfr556
Mad2L1	0.600012	7.53287	0.657545	1		Rbbp7	0.499236	9.81871	0.493707	1		C4Bp	Igfbpl1	Pyp
Nbr1	0.113075	7.5319	0.933649	1		Lrrcc1	0.499041	4.49155	0.497608	1		Mkiaa1495	Dock3	Mkiaa0475
Xpot	0.317073	7.53114	0.814588	1		Ncam1	0.497775	5.36451	0.496935	1		Pfpl	Nol3	Sprr3
Thbs1	5.18001	7.53065	0.00120693	0.529475		Rev3L	0.497623	6.01943	0.49623	1		Tnfaip2	Ppic	Mkiaa0013
Tax1Bp1	0.327321	7.52824	0.808706	1		Ebpl	0.497595	4.18786	0.49924	1		Gpr88	Nsmaf	E030002O03Rik
Aaas	-0.325961	7.52815	0.809482	1		Churc1	0.497575	4.42941	0.499246	1		Olfr649	Olig3	Dscaml1
Gdf3	-0.840605	7.52684	0.535692	1		Crim1	0.497445	3.91814	0.499905	1		Olfr57	Papolb	2810451A06Rik
Idh3A	0.0696617	7.52629	0.959306	1		Tmem120B	0.497298	3.45835	0.501212	1		6030419C18Rik	Heyl	Olfr174
Col18A1	1.96556	7.52617	0.158494	1		Rraga	0.497256	6.69587	0.496125	1		Epha8	Rab32	Dmbx1
Hmmr	1.22527	7.5255	0.369955	1		Ier5L	0.497168	4.63275	0.499465	1		Olfr183	Rgs16	Reg3A
Las1L	0.427988	7.52345	0.751598	1		Galnt11	0.496579	4.75302	0.498934	1		Olfr1198	Kitl	Zfp85-Rs1
Birc5	0.165162	7.522	0.902976	1		Myd88	0.495659	3.3859	0.5029	1		Man2A1	Mansc1	Dscr6
Pdap1	0.134076	7.52186	0.921268	1		Shisa5	0.495358	5.63431	0.498769	1		Mrgprb2	Pmlz-4	Plxna4
Tcf25	-0.0596889	7.52016	0.965205	1		Rufy2	0.495069	4.99215	0.499632	1		5031439A09Rik	5430431G03Rik	C130057D23Rik
Scaf11	0.938341	7.51929	0.490002	1		Pisd-Ps1	0.495015	5.21109	0.49939	1		Lilrb4	Edg8	V1Rl1
Gmfb	0.967214	7.51855	0.476955	1		Gkap1	0.494908	3.87393	0.502481	1		Olfr1352	Tll2	Olfr444
Dctn2	-0.538041	7.51813	0.690845	1		Gnao1	0.493723	3.27963	0.509547	1		4930563M21Rik	Mkiaa1858	1110014K05Rik
Usp24	0.332059	7.5179	0.805995	1		Arhgef28	0.493704	4.1369	0.503774	1		Olfr643	Tgfb3	Egfl3
Rbbp6	0.363042	7.51663	0.788298	1		Stk39	0.492918	4.4126	0.502841	1		Sqrdl	Alx3	Ceacam13
Fam208B	3.93949	7.51662	0.00906078	0.656328		Abl1	0.492492	7.32051	0.500283	1		Olfr1447	Golph3	Col4A1
Rab10	0.310661	7.51577	0.818283	1		Mark1	0.492488	4.2314	0.504861	1		Mkiaa0791	Bc014795	9630031F12Rik
Morf4L2	0.462696	7.51277	0.732237	1		Btbd6	0.492485	3.02786	0.508737	1		6430556C10Rik	Eya1	A230106N23
Ebna1Bp2	0.235459	7.5109	0.86184	1		Mtch1	0.492197	7.87897	0.500394	1		Pag	Cds1	Stac
Abcf2	0.832885	7.50999	0.539417	1		Gnpda2	0.492042	3.63913	0.505547	1		4933425L03Rik	Igsf4C	Daam2
Gna13	-0.514393	7.50983	0.703736	1		Asph	0.491975	4.9426	0.50261	1		9030406N13Rik	Osp94	Epgn
Clcn3	0.680869	7.50961	0.615224	1		Os9	0.49176	5.16175	0.502822	1		V1Rg7	9530027K23Rik	Adam3
Ahsa2	-0.340109	7.50896	0.801386	1		Fzd6	0.491624	3.57132	0.508702	1		Pthlh	Mkiaa1717	Cdkn1C
Prps1L3	1.1241	7.50724	0.409819	1		Rtn2	0.4909	3.86098	0.507055	1		D130038B21Rik	D930031B21Rik	Prkcn
Chd8	1.72784	7.50645	0.211941	1		1700017B05Rik	0.490879	6.37441	0.502162	1		Hmgn3	Ai467503	Lipf
Mtss1	-0.491917	7.5034	0.716076	1		Rnf13	0.490633	5.67423	0.502813	1		5430431G03Rik	Sgcb	Olfr1295
Golm1	-0.580631	7.50336	0.667893	1		Lgals1	0.49018	6.76113	0.502602	1		Olfr646	Arhgdig	Gnasxl
Sept1	-1.64124	7.50307	0.234571	1		Creb3	0.489511	5.09812	0.504899	1		B230340J04Rik	Frmd3	Atp7B
Rab14	0.138578	7.50293	0.918624	1		Amotl2	0.489447	7.47075	0.502994	1		Olfr46	P2Ry1	Olfr1310
N4Bp1	0.415678	7.50286	0.75852	1		Arf4	0.489411	8.6535	0.502778	1		Kcnq1	Boc	Olfr492
Lpcat3	-0.640901	7.50207	0.635984	1		Rps6Ka4	0.488993	4.54141	0.505508	1		Hlf	Chl1	5730508B09Rik
Sltm	0.746086	7.5014	0.582074	1		Ppfibp1	0.488773	5.21569	0.505135	1		V1Rg11	Mkiaa1465	Tbx19
Gjb3	-2.15941	7.50101	0.123806	1		Fbxl12	0.488743	3.99733	0.507532	1		Slco3A1	1600015H20Rik	Papss2
Psmd13	0.379023	7.49897	0.779225	1		Tmem165	0.488382	6.49865	0.504352	1		D230005D02Rik	Adrb3	Pcolce2
Snhg14	1.85066	7.49755	0.182901	1		Hmgb3	0.488374	4.19017	0.508973	1		C530043A13Rik	Fut4	Syt10
Ubr7	0.373759	7.49712	0.782214	1		Gba	0.488192	5.41305	0.505415	1		Mtap7	Loc432561	Ai987712
Rnf181	-1.60541	7.497	0.244523	1		Hspa12A	0.488142	4.20647	0.509417	1		Olfr770	A630077B13Rik	2810439F02Rik
Sf3A3	0.320625	7.49625	0.812565	1		Atp6V0E	0.487634	6.33309	0.505126	1		4931432E15Rik	B3Galt5	A430005L14Rik
Hypk	-0.69842	7.49498	0.606214	1		Gfpt1	0.487475	5.27036	0.506462	1		Fmo1	Alox15	Olfr550
Acsl3	-0.440477	7.49473	0.744619	1		Pla2G16	0.487382	3.50182	0.510888	1		Tgfbr3	Gsto1	Snrp1C
Dusp11	0.684239	7.49394	0.613497	1		Atp6Ap1	0.486744	6.70114	0.505779	1		C730031G17	Rtn1	Pcdhac2
Dlst	0.25753	7.49309	0.849011	1		Slc25A4	0.4866	8.9704	0.505345	1		Wnt10A	Shank3	T2Bp
Atad1	1.28027	7.49214	0.349769	1		Psme1	0.48639	5.78868	0.506778	1		Olfr1179	Rnf152	Lhfpl2
Atp6V1E1	-0.771225	7.49041	0.569544	1		St3Gal2	0.485533	5.48326	0.508021	1		Slco1A4	Bc062109	Ubd
Sumo3	0.252347	7.49028	0.852023	1		Tuft1	0.485274	3.58678	0.512326	1		Mkiaa0142	Mkiaa0840	Olfr871
R3Hdm1	-0.180973	7.49008	0.893703	1		Arhgef25	0.48503	5.56057	0.508332	1		Otc	Epha8	Gpr23
Slc25A39	-1.60329	7.48973	0.245042	1		Slc17A5	0.485029	3.42424	0.512233	1		Defb38	Scara3	Nalp2
Wbp5	0.701162	7.489	0.604821	1		Scmh1	0.485028	4.219	0.511588	1		Olfr474	4831417L10	Pace4
Bc005537	0.759636	7.4889	0.57531	1		Hspa13	0.484909	5.17324	0.508682	1		Slc5A12	Plekhh2	9930021J17Rik
Fnbp1L	0.305112	7.48876	0.821491	1		Mfsd1	0.484662	6.62786	0.507723	1		Taf1A	Ptprs	Runx3
Mis18Bp1	0.352871	7.48874	0.794109	1		Ovca2	0.484272	4.20577	0.51021	1		Spock3	Adam15	Otx1
Topors	0.85873	7.48841	0.527071	1		Stxbp2	0.483447	3.90041	0.513886	1		Olfr196	A530079E22Rik	Au040377
Aebp2	-0.020174	7.48789	0.988617	1		Zc3H7A	0.483252	5.66109	0.509682	1		Chc1L	Gng4	Eno2
Polr1C	-0.00284047	7.4877	0.998886	1		Ptprz1	0.482265	3.46568	0.515779	1		4932414J04	Hspa1A	Gja1
Ndufa7	-0.977215	7.48759	0.472495	1		Cstb	0.482139	5.79302	0.510607	1		Gpr50	1700095N21Rik	Slc26A8
Ndufa9	-0.398487	7.48611	0.76821	1		Dusp3	0.48192	4.55958	0.513197	1		St14	Nfe2L3	Olfr1087
Bms1	1.06804	7.48595	0.433085	1		Fdps	0.481412	6.78656	0.5107	1		A530081L18Rik	Msl31	Cyp2C38
Ap2A2	0.562668	7.48514	0.677552	1		Scpep1	0.481017	7.7727	0.510691	1		Rnf19	Vipr2	Enam
Nono	0.636288	7.48487	0.638417	1		Prr13	0.480664	4.76321	0.513146	1		Olfr830	Elavl2	Olfr1302
Smpd4	0.577207	7.48403	0.669743	1		Tmem9	0.480434	5.91664	0.512101	1		Lpr	St7	1700036D21Rik
Dis3	0.999887	7.48372	0.462466	1		Sec23A	0.480278	6.86791	0.511666	1		Chdh	Snai1	Mkiaa0541
Prep	-0.485055	7.48363	0.719869	1		Hn1	0.479646	6.94363	0.512208	1		Ms4A5	Cyp7B1	Olfr1368
Fam168B	-0.29549	7.48213	0.827036	1		Zfp945	0.478715	4.42055	0.515957	1		Olfr154	Stac	Gm1082
Tbl1Xr1	-0.108969	7.48209	0.936089	1		Snap47	0.478668	5.46089	0.514173	1		9430093N24Rik	2310057H16Rik	Eif4G3
Anxa7	-0.425467	7.48059	0.753029	1		Pdia6	0.478065	9.02723	0.513231	1		Bin1	Igf2R	Sfrp5
Arf6	-0.495001	7.48034	0.714391	1		Ethe1	0.478065	3.73831	0.518317	1		Olfr1271	2210010L05Rik	Ntsr1
Cops5	-0.160497	7.47925	0.905732	1		Akap13	0.477653	5.21584	0.515617	1		4921526G09Rik	Amph	Sertad4
Phip	0.854658	7.47887	0.529013	1		Pgbd5	0.477424	3.06375	0.523078	1		Amfr	Mkiaa1392	1700093E07Rik
Blmh	0.566478	7.47885	0.675506	1		Tbc1D16	0.477214	4.32658	0.516464	1		Ttpa	Mpp6	Olfr769
Aff1	-1.03665	7.47747	0.446467	1		Chmp2B	0.476333	5.92506	0.515822	1		D630023F18Rik	Slitrk3	9130208E07Rik
Ipo11	0.430782	7.4759	0.750057	1		Ccnd2	0.47605	6.35048	0.515939	1		Wnt1	Gpr126	Olfr1136
Chtop	-0.228039	7.4756	0.866177	1		Fez2	0.474259	4.1419	0.52003	1		Nalp4F	Fhl2	V2R1B
Yes1	1.13304	7.47433	0.406207	1		Stx1A	0.474069	3.67634	0.523916	1		Mszf60	Slc13A5	Olfr891
Slc6A8	-1.25683	7.47167	0.358051	1		Smim13	0.474011	4.06201	0.520995	1		Emilin2	Mkiaa1643	2610036F08Rik
Pmm1	-0.0498832	7.47128	0.971029	1		Nudt4	0.473611	8.63369	0.517445	1		D1Ertd622E	Igf1R	Olfr1469
Ppig	0.652624	7.47073	0.629885	1		Armcx2	0.473607	7.59743	0.517613	1		Olfr118	A330042H22	Olfr214
Cttn	-0.119224	7.46763	0.930044	1		Snx6	0.473052	6.29661	0.518581	1		Plcb1	Myg1	Mszf79-2
Ubxn1	-1.00433	7.46737	0.460518	1		Sft2D3	0.472598	3.01478	0.525133	1		D630005B22Rik	Pdlim2	Cdc37
Ttc39B	0.0322235	7.46651	0.981493	1		Dpysl5	0.47232	4.4591	0.520915	1		9930021J03Rik	Plcg2	Cyr61
Ddx3Y	0.711239	7.4653	0.599696	1		Cdc14A	0.471982	3.65329	0.523508	1		Vipr1	Gda	Ptgs2
Nip7	0.0636077	7.4652	0.962913	1		Asap2	0.471955	5.39893	0.520615	1		Msrb3	1200003O06Rik	Mesdc1
Plekha1	1.25142	7.46506	0.35992	1		Syn1	0.471947	3.57384	0.524993	1		Atp7B	Adcyap1R1	Olfr995
Fubp3	0.216668	7.46455	0.872824	1		Klc4	0.471497	4.75633	0.521879	1		Il13Ra2	Pou2F3	Olfr790
Fblim1	0.647861	7.46399	0.632373	1		Casd1	0.47149	3.95076	0.524096	1		Olfr1238	Evc	Rbpsuh
Mapk6	1.35533	7.46271	0.322568	1		Slc25A23	0.469638	3.95402	0.526529	1		Olfr165	Mkiaa1526	Olfr905
Umps	0.987516	7.46213	0.467941	1		Pi4K2B	0.46961	5.29388	0.522656	1		Olfr385	C130060K24Rik	Zfp637
Cbx1	1.19047	7.46075	0.383407	1		Pdia4	0.469169	8.13982	0.52165	1		Pou4F1	Gprc5C	4930599N23Rik
Abcf1	0.281714	7.46045	0.835011	1		Shroom2	0.469101	5.96492	0.522552	1		Ai851790	Gpc3	Dhrs3
Ube2B	-0.819831	7.46017	0.545743	1		Acss1	0.468971	3.75781	0.527325	1		Olfr1282	Dusp14	Phr1
Pfkl	0.518037	7.4575	0.701778	1		Rnh1	0.468595	6.07963	0.523008	1		V1Re1	B230343H07Rik	Magea7
Ogdh	0.378051	7.45748	0.779798	1		Prdx2	0.468561	7.86771	0.52227	1		Serpinb3C	Galgt1	F730015K02Rik
Map3K7	0.429191	7.45744	0.750958	1		Lamb2	0.468497	6.3293	0.523011	1		Fgf8	E230019M04	Sumf1
Cdk2	-0.17396	7.45596	0.897834	1		Efnb3	0.468	3.32864	0.531434	1		Ttc9	6430556C10Rik	Ifi203
Acsl4	2.14821	7.45586	0.125527	1		Ripk4	0.467628	3.43197	0.528588	1		Csh2	Shd	Pcm1
Snrpd1	-0.154228	7.45575	0.909429	1		Tmem38A	0.4673	4.23208	0.527835	1		8030463A06Rik	Sez6L2	Mkiaa0417
Ak2	0.10195	7.455	0.94025	1		Abcg2	0.466961	5.27609	0.525262	1		Ifnk	Ai841794	V1Rb3
Ndufs4	-0.841464	7.45396	0.535323	1		Usp27X	0.466923	3.4346	0.531026	1		Fpr-Rs2	Leprel2	Ppnr
Taf1D	0.123805	7.45378	0.927353	1		Anxa4	0.466893	4.32905	0.527453	1		4930565N07Rik	B230362M20Rik	Olfr145
G2E3	2.28352	7.45357	0.105333	1		Snx2	0.466162	7.30796	0.524699	1		Olfr617	Syngr3	Kctd12
Sun1	-0.50229	7.4535	0.710399	1		Pfkl	0.465799	8.94123	0.524704	1		Pai-2	Mkiaa1121	Yme1L1
Nifk	0.951578	7.45321	0.484033	1		Casp9	0.465495	3.38896	0.530681	1		Moat6	Slc38A3	Olfr1299
Ctps	0.877751	7.45294	0.518098	1		Sidt2	0.465074	6.08486	0.526337	1		6330505F04Rik	Lhfpl2	Adamdec1
Cst3	-1.16569	7.45258	0.393128	1		Tmod2	0.465006	3.84609	0.530391	1		Corin	B2M	Olfr190
Tmed9	0.266755	7.45227	0.843677	1		Lss	0.46442	6.93871	0.526439	1		Galgt1	Crim1	2700023J09Rik
Pola1	-0.211056	7.45093	0.876104	1		Crtap	0.464079	6.48181	0.527048	1		Pcdh20	Tnfaip6	Marcks
Dnajc10	0.706861	7.45069	0.601934	1		Au040320	0.463446	5.00019	0.529164	1		Tas2R108	Irf5	Krt1-18
Trim27	-0.180451	7.44913	0.894028	1		F2R	0.462998	8.44668	0.527442	1		Olfr805	Klf14	Hmgb3
Mid1	0.211047	7.44744	0.876116	1		Edem1	0.462676	6.02667	0.528598	1		C230004F18Rik	3222401M22Rik	Mkiaa0606
S100A6	0.695063	7.44737	0.607966	1		Tcirg1	0.462411	4.82802	0.530559	1		Mkiaa1046	Il15Ra	4933425L03Rik
Asxl1	0.942768	7.44594	0.488031	1		Ebf1	0.461214	4.61564	0.532306	1		Gpc3	Mpst	Mc3R
Epha2	1.56942	7.44389	0.254544	1		Igf2Bp2	0.460579	4.167	0.532312	1		Bai2	Hr	Cxcl7
Slc29A1	0.197806	7.44363	0.883864	1		Tet3	0.45994	4.44744	0.533385	1		Iigs1	Mkiaa1176	F630111L10Rik
Arid2	1.54228	7.44361	0.263005	1		Scamp1	0.459488	5.15661	0.53243	1		Olfr1507	Ltbr	Plxna3
Lamb1	2.58149	7.44316	0.0701302	1		Rrbp1	0.458301	8.02198	0.531949	1		Olfr297	Syt1	Herc3
Mcm3Ap	0.0784778	7.44291	0.954127	1		2200002D01Rik	0.456888	3.82872	0.537821	1		Tas2R120	Glrb	Ms4A2
Ap3D1	-0.803271	7.44165	0.553807	1		2310047M10Rik	0.456862	3.09285	0.54089	1		Lad1	Gdf7	Gdf9
Smchd1	0.974802	7.44022	0.473608	1		Dync2Li1	0.456719	3.52869	0.539498	1		Lamc2	Gem	Sara2
Polg	-0.137357	7.43875	0.919368	1		Igf2Bp3	0.456709	6.45244	0.53374	1		Olfr955	Ednrb	Casp7
Sar1A	0.0410498	7.43834	0.976278	1		Lrif1	0.456173	4.9318	0.535711	1		Fgfr2	9530026P05Rik	E130310K16Rik
Cnot10	-0.401029	7.43754	0.766801	1		Gm14403	0.456046	3.01418	0.539115	1		4732406D01Rik	Gabt4	Msrb3
Cdt1	-0.48679	7.43744	0.718937	1		Slc39A13	0.455549	3.84391	0.540372	1		Olfr1475	2310040A13Rik	0610040J01Rik
Orc5	0.0840041	7.43739	0.950862	1		Foxp4	0.455054	6.76989	0.535466	1		Figf	Accn2	Mkiaa0421
Mme	0.164039	7.43654	0.903674	1		Lzts2	0.454824	5.49285	0.536759	1		Mszf26	Gabrb3	Olfr139
Glo1	-0.588273	7.43649	0.663846	1		Coro1B	0.454447	7.0261	0.535885	1		Epb4.1L3	Hrh3	Olfr786
Dctpp1	-0.491183	7.43648	0.716517	1		Cpeb2	0.453816	3.91162	0.541182	1		Bc020002	Bcr	Mllt10
Mcmbp	0.284544	7.43626	0.833386	1		Fgf13	0.453784	3.07814	0.545484	1		Sfrs3	C530024P05Rik	Olfr993
Xiap	0.561123	7.43588	0.678412	1		Pddc1	0.453308	4.6596	0.538821	1		Sema5A	3110043L15Rik	Mkiaa1417
Prkcsh	-0.304407	7.43453	0.821919	1		Islr2	0.452783	7.39214	0.537463	1		Igfbp4	Pole1	Chuk
Ik	-0.159648	7.434	0.906252	1		Chpf2	0.45213	4.84124	0.540154	1		6430590A10Rik	Timp3	Ube2Q
Rbm8A	-0.723111	7.43335	0.593682	1		Rnpepl1	0.451862	5.32353	0.539638	1		Olfr672	Reprimo	D10Wsu102E
Cops6	-0.94076	7.43248	0.488945	1		Pdlim7	0.451699	6.32972	0.5389	1		Olfr389	Rai2	D7Ertd413E
Rab7	-0.562814	7.43222	0.677498	1		Ifitm1	0.451252	3.90397	0.543773	1		Nxf7	Plod2	Mid1
Tmed7	1.34537	7.43045	0.326247	1		Adam15	0.451219	5.80098	0.53979	1		2610524A10Rik	Biklk	H2-Bl
Gsr	-0.595831	7.42753	0.659822	1		Mpzl1	0.451219	6.45152	0.539257	1		Tox	Plxdc2	Sema6D
Gigyf2	-0.249891	7.42744	0.853476	1		Hvcn1	0.450973	3.35923	0.542835	1		Prss16	Cacng6	Bc029127
Wbp11	0.156608	7.42613	0.908047	1		Mtmr7	0.450702	5.87995	0.540053	1		Adam24	C130074G19Rik	Olfr776
Pdcd6Ip	0.636481	7.42465	0.638351	1		Sdccag8	0.450457	3.23328	0.545571	1		Pcdhb10	5430407P10Rik	Olfr133
Zfand6	-0.377571	7.42426	0.780083	1		Synj1	0.45032	4.77766	0.541941	1		Prlpk	Brn-3R	Clra
Tns3	1.43102	7.42377	0.297146	1		Atp6V0A1	0.450069	6.37933	0.540431	1		Olfr604	Ptx3	A730098D12Rik
Bex1	0.771731	7.42331	0.569339	1		Ankrd13B	0.449899	4.27468	0.54351	1		Amy2	Rhbg	Ccnh
Hn1L	0.467104	7.42288	0.729839	1		Sft2D2	0.449883	6.08371	0.540735	1		Bc005512	Otc	Ak1
Paxip1	-0.728402	7.42232	0.591013	1		Slc8B1	0.449661	5.09086	0.542148	1		Chst7	B230396O12Rik	Cyp1B1
Faf1	-0.167579	7.42154	0.901597	1		Zfp385A	0.449054	5.24727	0.542318	1		Gpr75	Fosl1	Coch
Sfr1	0.770778	7.42131	0.569813	1		Adck2	0.449039	3.31132	0.548606	1		Tdpoz1	Gpr135	Olfr808
Kif23	1.05014	7.42114	0.440723	1		Erp44	0.449009	6.24184	0.541455	1		Sult1C2	2310046G15Rik	Ccbp2
Cd2Bp2	-0.214201	7.42102	0.874281	1		9530068E07Rik	0.448958	5.50731	0.542121	1		9430016A21Rik	Gprc5B	C79267
Tmem183A	-0.267206	7.41957	0.843428	1		Atat1	0.448678	3.79469	0.545918	1		Usp39	A530023G15Rik	Mkiaa1513
Puf60	-0.136396	7.41869	0.919943	1		Vat1L	0.448566	3.63112	0.546836	1		Lhfpl1	Bcl6B	2210008A03Rik
Pds5A	2.06226	7.41858	0.140581	1		Asxl3	0.448505	3.34069	0.550125	1		2310005G13Rik	Adcy1	D130079A08Rik
Incenp	0.179077	7.41836	0.894853	1		Ptpn14	0.448386	6.12501	0.542081	1		Syt2	Tbr1	Amigo
Cyp51	-0.491091	7.41635	0.716578	1		Stard5	0.448281	4.22398	0.544382	1		Mkiaa0471	Cd44	Scube2
Cdca7	0.120634	7.41595	0.92924	1		Mvd	0.447819	6.46636	0.542462	1		Olfr828	Cntn4	Aak1
Brca1	0.460554	7.41541	0.73348	1		Appl2	0.447167	4.38633	0.546718	1		Olfr411	1300013J15Rik	Cldn12
Rbm26	1.12952	7.4154	0.407688	1		Mboat2	0.445967	4.392	0.547561	1		Snph	Tubg2	Tcf7L2
Rmnd5A	0.256233	7.41402	0.849803	1		Dpysl2	0.445791	4.17489	0.547391	1		Slc24A2	6430517E21Rik	Fgl2
Sec62	0.197173	7.41363	0.884249	1		Slc39A1	0.44554	5.37404	0.54571	1		Neurod2	B230208J24Rik	6430510M02Rik
Sall1	-0.701454	7.41342	0.60471	1		Fam92A	0.445007	4.79132	0.546548	1		Tex15	Stk39	A130004G07Rik
Tmx3	1.09283	7.41323	0.422744	1		Dazap2	0.444635	5.94981	0.545857	1		Olfr957	Cav2	Wnt3A
Mfge8	-1.57282	7.41274	0.254068	1		Cfap97	0.444615	4.82947	0.547158	1		Olfr697	Bc026778	A930011G24
Set	0.519129	7.41229	0.701207	1		Plcd1	0.444446	4.36166	0.549034	1		Mszf54	Slitrk5	Spink2
Zmym4	-0.12764	7.411	0.925107	1		Gucy1A2	0.443793	3.51417	0.549569	1		Fshb	A2Bp1	Pcsk9
Rufy2	-0.317681	7.41098	0.814295	1		Cept1	0.443691	5.04659	0.547615	1		Mrgprb3	6720430O15	Olfr1294
Cul5	0.52081	7.41076	0.700291	1		Tmem8B	0.443473	2.99753	0.554947	1		Myoc	Gm1382	Tas2R131
Cdc25A	0.338076	7.41063	0.802604	1		Zfp821	0.44302	4.50241	0.548316	1		Mkiaa0674	Epha7	Ai661017
Khsrp	0.303284	7.40998	0.822584	1		Hacl1	0.442755	3.30366	0.553734	1		Tpcr55	Fgfr2	Prim2
Dbi	-0.365369	7.40945	0.787024	1		Slc9A5	0.442538	4.3174	0.551143	1		Klra18	Neurod2	Dpep2
Gm17066	0.0401313	7.40871	0.976834	1		Lrrc16B	0.442452	3.34627	0.5538	1		Erbb2Ip	Sox10
Kmt2A	1.12671	7.40688	0.408974	1		Pde5A	0.441681	3.5506	0.554618	1		4933436I01Rik	Zadh2
Ccnt2	1.41877	7.40534	0.301151	1		Vimp	0.441554	5.66459	0.5491	1		A930025A13Rik	Clic5
Orc6	-0.328144	7.40447	0.808292	1		Gmds	0.441508	3.74794	0.552373	1		9630041N07Rik	Edg7
Yars	-0.718623	7.40441	0.595974	1		Pmvk	0.441379	5.59897	0.549299	1		9130014G24	Cdh2
Mrpl15	-0.169994	7.4028	0.900187	1		Ugdh	0.441152	5.67278	0.549573	1		A230052G05Rik	Peg12
Nmt1	0.122313	7.40275	0.928256	1		Gla	0.441091	4.76783	0.550716	1		Olfr1353	Tex11
Marcksl1	0.288803	7.40201	0.830942	1		Trp53I13	0.440313	3.55838	0.555152	1		Myrip	Brunol6
Snw1	-0.0360027	7.40086	0.979278	1		Zdhhc20	0.439939	6.06849	0.550342	1		Stk39	Nr3B
Dpp3	0.155426	7.40036	0.908755	1		Ssbp2	0.438471	3.61953	0.55847	1		Ptprb	Bap1
Safb	-0.114854	7.39915	0.932653	1		Pofut2	0.438182	5.76731	0.55233	1		Kif21A	Mkiaa0468
Nol6	0.659845	7.39768	0.626169	1		Dusp4	0.438006	5.03474	0.553334	1		Bc050789	Gusb
Add1	-1.46934	7.39594	0.28509	1		Rsrp1	0.437494	7.0985	0.552111	1		Ai746432	B930008I02Rik
Stx3	0.510144	7.39563	0.706131	1		Prkcz	0.436867	3.73568	0.556879	1		Nalp2	Glepp1
Tecr	-1.35988	7.39552	0.321173	1		Daam1	0.436491	5.75012	0.553937	1		Ott	Mppe1
Nfat5	1.07983	7.39464	0.428185	1		Tubb2B	0.436234	6.07275	0.553994	1		App	Palm2
Zfp706	-0.282351	7.39374	0.834671	1		Alg2	0.436225	5.40282	0.554614	1		Plxnc1	Sast-Pending
Vps41	-0.24937	7.39236	0.853797	1		Unc13B	0.436052	4.85077	0.555379	1		V1Rd20	Bc013712
Xpnpep1	-0.607403	7.39197	0.653696	1		Gls2	0.435464	3.60322	0.561313	1		V1Rb9	A330090H18
Ylpm1	0.652685	7.3906	0.6299	1		Pgrmc1	0.434972	6.48553	0.554824	1		Ucn	Tisp10
Srr	0.110526	7.39008	0.935216	1		Mreg	0.434673	6.27325	0.555091	1		Olfr555	Sox30
Ppip5K2	1.79782	7.38972	0.194874	1		Tmem50A	0.434663	5.56527	0.555943	1		Cnga1	Lrg1
Med13	1.14515	7.38946	0.401224	1		Sh3Tc1	0.434253	4.02869	0.558331	1		Tas2R137	Htra3
H2Afx	-0.529232	7.38911	0.695706	1		Zfp260	0.434202	5.73021	0.555932	1		Zbed4	Plxnc1
Rest	2.64522	7.38759	0.0640242	1		Pfn2	0.434102	4.4717	0.558338	1		Cldn6	Cacna1G
Nomo1	0.321643	7.38734	0.812036	1		Lmbr1L	0.433907	4.20996	0.559563	1		Loc239447	Frat1
Dync1I2	0.466089	7.38635	0.730423	1		Glmp	0.433438	6.14964	0.556583	1		Olfr204	Bmp3
B230219D22Rik	0.240622	7.38614	0.858894	1		Srxn1	0.433426	5.59323	0.557268	1		Olfr868	Syt7
Psma2	0.0842034	7.38521	0.950767	1		Tmub2	0.433347	4.78415	0.558119	1		2610016F04Rik	Fhod1
Tmem209	0.327587	7.38471	0.808627	1		Man2A2	0.433256	4.5497	0.559806	1		Olfr1441	Gpr6
Nsmce4A	-0.913213	7.38415	0.501601	1		St6Galnac3	0.432946	3.64236	0.560798	1		Ankrd22	C330005M16Rik
Ncaph2	-0.437295	7.38401	0.746457	1		Tbc1D1	0.432931	6.73346	0.556708	1		Mkiaa0970	Bfsp1
Clstn1	-0.589495	7.38247	0.663225	1		Ralb	0.432877	5.55636	0.557591	1		Mc2R	A230052G05Rik
Hiat1	0.0587984	7.3798	0.965797	1		Calr	0.432516	10.2697	0.556465	1		Sri	Rrad
Krr1	0.956926	7.37942	0.481665	1		Herpud1	0.432447	7.26743	0.556923	1		8030451F13Rik	Slc35F1
Ptgfrn	-1.39254	7.37915	0.30997	1		Asb3	0.432354	4.37909	0.559092	1		Tas2R131	Osbp2
Gabbr1	-1.84986	7.37808	0.183039	1		Selk	0.432127	5.40986	0.558618	1		1300012D20Rik	Wnt8A
Tmem33	0.89136	7.37798	0.511764	1		Mrpl41	0.431988	4.12272	0.561395	1		Rspondin	Laptm4B
Elp3	0.0642195	7.37715	0.96259	1		Spin4	0.431511	3.60737	0.562197	1		Supt4H	Htr1F
Marcks	0.887495	7.37699	0.513572	1		Cystm1	0.431017	3.70695	0.564165	1		A730032D07Rik	Pitpnm1
Rsrc2	0.0781069	7.37337	0.954377	1		Klhl9	0.430612	5.96198	0.559385	1		3830417A13Rik	Kcnq2
Adgrl1	0.590687	7.37321	0.662601	1		Ube2J1	0.430483	5.19231	0.560519	1		Olfr160	Ppp1R3C
Psmd8	-0.34356	7.37315	0.799482	1		Plekhh3	0.430028	3.84008	0.565726	1		E130120L08Rik	1700093E07Rik
Atl2	1.53011	7.3718	0.266358	1		Zdhhc15	0.429485	5.48922	0.560968	1		Pap	Lox
Atp5D	-0.505937	7.37171	0.708445	1		Dnajb9	0.429139	4.57433	0.563333	1		Olfr1038	Aps
Med1	0.717842	7.37141	0.596397	1		Wdfy1	0.428875	5.95908	0.561212	1		Olfr1212	Mpp3
Stag1	0.324922	7.37128	0.810163	1		Slc25A20	0.427756	4.69722	0.563153	1		A730017C20Rik	Mkiaa0746
Nudt4	-0.0605274	7.3712	0.964773	1		St14	0.42775	5.45425	0.562339	1		9030611N15Rik	1700060H10Rik
Poglut1	-0.144146	7.37104	0.915401	1		Flii	0.427629	6.85041	0.561842	1		Zadh2	Calb1
Trrap	0.70645	7.36997	0.602193	1		Slc50A1	0.427596	3.64777	0.567124	1		Pte2A	A830027B17Rik
Hn1	0.10045	7.36948	0.941175	1		Chd5	0.42759	4.83767	0.564238	1		Tm4Sf2	Gatm
Iws1	0.405247	7.36888	0.764465	1		Cers6	0.427103	4.41445	0.56632	1		1700094D03Rik	Ntf3
Ppid	0.722443	7.36721	0.594068	1		Map1Lc3B	0.426799	6.79683	0.56264	1		Doc2B	Hmgb3
Ldlr	-0.591839	7.36473	0.661986	1		Supt3	0.426351	4.47579	0.565677	1		A930024E05Rik	Coro6
Pes1	0.447875	7.36323	0.740567	1		Fkbp2	0.425739	5.03941	0.565405	1		Ifnt1	Itga8
Zscan10	0.745092	7.36282	0.582656	1		Pcmtd2	0.425237	5.15273	0.565493	1		Olfr1023	Cd63
Ube3A	2.13739	7.36279	0.127565	1		Hadh	0.424882	7.12003	0.56435	1		Etd	Bace2
Cenpf	0.608798	7.36262	0.652981	1		Mcee	0.423272	3.45348	0.572444	1		Mia2	Bc057371
Cox6B2	-2.70873	7.36165	0.058537	1		Aamdc	0.423207	3.07625	0.574612	1		Bc002236	Pkd1L3
A230046K03Rik	1.39948	7.36045	0.307908	1		Slc31A2	0.422991	3.69798	0.571804	1		Mpdz	E230031K19
Atp6Ap1	-0.809488	7.35902	0.550828	1		Rabac1	0.422901	6.19717	0.566899	1		Bok	H-2K(B)
Renbp	-3.39347	7.35809	0.0213005	0.87485		Rab33B	0.422689	3.5716	0.570758	1		Grm8	Kazald1
Pisd-Ps1	-0.939782	7.35711	0.489437	1		Atrnl1	0.420495	4.79719	0.570784	1		Bmp8B	Lats2
Marf1	-0.222257	7.35666	0.869609	1		Palm	0.419945	5.85821	0.570032	1		Inhbb	8430415E04Rik
Polr2G	-0.83251	7.3566	0.539684	1		Hsdl1	0.41963	5.78616	0.570398	1		Olfr174	Zfp612
Dynll2	-1.28282	7.35658	0.34871	1		Pcdh1	0.419222	4.49423	0.572077	1		Olfr266	Ptprb
Ube2D3	0.204528	7.35634	0.879973	1		Psap	0.418783	8.37692	0.570085	1		Mynn	9430059P22Rik
Elovl5	0.433025	7.35342	0.748869	1		9530082P21Rik	0.418521	4.96032	0.572414	1		Slc22A9	Jph3
H2Afy	-2.12997	7.35192	0.128668	1		Cast	0.418143	5.53017	0.571954	1		Nt5C2	Mkiaa1215
Dnah8	-1.16759	7.35182	0.392469	1		Stx5A	0.418116	5.6596	0.571911	1		V1Rc27	Perp
Xpo5	1.45486	7.35112	0.28949	1		Fcho2	0.417975	5.50439	0.5721	1		Sult1D1	Frat2
Ago1	-0.599235	7.35107	0.658057	1		Esrp2	0.417958	3.61721	0.576435	1		Olfr144	Rtn4R
Mapk1Ip1L	2.10329	7.34949	0.133334	1		Ttc12	0.417503	3.40242	0.578398	1		Olfr905	Aw539457
Rbm33	0.665487	7.34894	0.623271	1		Clk2	0.41743	3.50573	0.575736	1		Defb37	Caln1
Prmt5	0.989954	7.34894	0.466932	1		Zfp944	0.417319	3.88713	0.574515	1		3010021M21Rik	Yaf2
Carm1	0.0593311	7.34838	0.965496	1		Slc39A4	0.417303	5.37415	0.573098	1		Zfp537	Srd5A2
Riok2	0.451413	7.34743	0.738604	1		Fgd4	0.417224	3.2834	0.575014	1		Olfr906	Kcnh7
Vps54	-0.6088	7.34638	0.652983	1		Wdyhv1	0.416828	3.69644	0.577502	1		Sh3D1B	Hapln1
Csnk1D	0.375083	7.34558	0.781543	1		Arhgef40	0.416357	3.99673	0.578745	1		Olfr786	6530402A20
Rbpms	-0.174396	7.34557	0.897631	1		Cyp20A1	0.416076	4.50909	0.574871	1		Tas2R129	Slc1A1
Rps6Ka6	1.73344	7.34473	0.210462	1		Trim3	0.415968	4.68472	0.575129	1		Neurod6	Gpr85
Usp37	0.251732	7.34423	0.852454	1		Bc017643	0.415822	5.169	0.57449	1		Casr-Rs5	Wnt2
Nptn	0.128921	7.34394	0.924388	1		Zfat	0.415249	3.78234	0.578428	1		Olfr583	9430056A22Rik
Senp3	-0.609146	7.34265	0.652802	1		Pafah1B3	0.41509	5.6319	0.57502	1		V1Ri3	Ripk3
Gid8	0.30056	7.34212	0.82419	1		Lrp4	0.414896	4.44044	0.576882	1		Olfr1209	Rgs7
Ciapin1	0.379487	7.34183	0.779046	1		Rlim	0.414378	8.39347	0.574399	1		Olfr1450	Pcdhb14
Dld	0.74758	7.34126	0.581423	1		Sgpl1	0.413822	6.80797	0.575415	1		Ly-49Q	Sema3E
Fkbp8	-0.897154	7.34125	0.509077	1		Irf2Bp2	0.413801	5.68159	0.576427	1		Lipf	Bambi
Sirt1	0.358091	7.33727	0.791213	1		Gcat	0.413696	6.38632	0.575652	1		Bc012278	Cpz
Zfp292	0.338178	7.33482	0.802586	1		Zfp954	0.413685	3.75594	0.580478	1		Rorb	Mkiaa0606
Cpsf1	0.252873	7.33411	0.851796	1		Slc1A4	0.413343	6.69781	0.575901	1		0610033I05Rik	Map3K1
Espl1	0.717048	7.33094	0.596826	1		Arhgap44	0.412759	3.70706	0.581936	1		Wnt3A	Ppar
Gtf2H1	0.237438	7.33053	0.860777	1		Zbed5	0.412626	3.61812	0.579881	1		Fgfr3	Tap2
Lman2	0.0277098	7.32793	0.984226	1		Ldhb	0.412185	6.35643	0.577266	1		Mkiaa0428	Pfn4
Tcl1	-3.11154	7.32784	0.0325728	1		Fbxw4	0.412072	3.67526	0.583361	1		Irf5	Supt4H
Piezo1	1.28682	7.32774	0.346849	1		Atf7	0.411944	5.36748	0.578374	1		Olfr1404	Akr1B3
Mesdc2	-0.490121	7.32748	0.717165	1		Zkscan3	0.411742	5.25117	0.578569	1		Olfr166	Copg2
Prps1	-0.0239045	7.32741	0.986475	1		Nucb1	0.410983	7.04439	0.578124	1		Olfr668	Dok5
Rab18	0.0858776	7.32731	0.949805	1		Aldh5A1	0.410691	3.63889	0.584475	1		2300002D11Rik	2810022L02Rik
Emc1	0.103133	7.32713	0.93961	1		Mbnl1	0.410113	3.96348	0.58362	1		Fgf13	A330096I21Rik
Smek2	0.566801	7.32658	0.675421	1		Smad3	0.409235	4.60758	0.583029	1		Olfr860	C230012O17Rik
Polr1B	1.32479	7.32421	0.3334	1		Golgb1	0.409216	6.5943	0.580092	1		A630024B12Rik	Gpx7
Vps26B	-0.00977608	7.32349	0.994846	1		Map2K6	0.408845	3.63951	0.58319	1		Slc26A4	Irak1Bp1
Ppp2R2A	0.66531	7.32344	0.623379	1		Zfp395	0.408827	6.04909	0.580976	1		Olfr181	6430402L03Rik
Tmem39A	-0.885723	7.32336	0.514429	1		Mllt11	0.408409	4.30287	0.582581	1		Ube1Y1	A730032D07Rik
Ube3C	0.774669	7.32289	0.567948	1		0610012G03Rik	0.408317	4.0971	0.585205	1		Olfr74	Pte2A
Uqcrq	-1.17402	7.32228	0.389735	1		Tagln2	0.408023	8.12166	0.580771	1		C130068N17Rik	Ttpa
Tpd52L2	-0.0583236	7.31915	0.966101	1		Ranbp6	0.4078	4.12664	0.583458	1		Cdx1	6030405A18
Lpp	2.71333	7.31867	0.0580616	1		Eea1	0.407774	4.95373	0.583107	1		P4Ha2	2610020H15Rik
Atp6Ap2	-0.950854	7.31856	0.484438	1		Lcorl	0.407428	3.7686	0.585483	1		O/E-4S	Ltbp3
Smc6	0.521089	7.31845	0.700193	1		Mgrn1	0.407199	6.01844	0.582413	1		E130309F12Rik	2410075B13Rik
Rpa2	0.132506	7.31712	0.922288	1		Tbrg1	0.407161	8.0532	0.581611	1		Pdc	Ybx2
Lrpap1	-0.46991	7.31699	0.728339	1		Tcf12	0.406714	5.94145	0.582977	1		Snx6	Cyp46A1
Fam178A	0.782485	7.31582	0.564092	1		Lrrc8C	0.406132	3.31998	0.589853	1		Cyp3A41	Phyhip
Kmt2D	0.146883	7.31535	0.913822	1		Cacfd1	0.405586	4.73591	0.585757	1		Kcnk1	9930013L23Rik
Nup50	1.07128	7.31522	0.431795	1		Ptbp2	0.405293	5.78723	0.584385	1		Plekha8	Kcns2
Ahcyl1	0.26179	7.31359	0.846629	1		Insig1	0.404703	6.50873	0.58464	1		3110047P20Rik	Galnt6
Smc5	0.400624	7.31322	0.767104	1		Ogfrl1	0.404329	3.12532	0.591011	1		V1Rb3	Gldc
Nfe2L2	-1.15204	7.31227	0.398364	1		Abhd4	0.404103	6.29623	0.58534	1		6720430O15	Msal-2
Kank2	-1.49083	7.31194	0.278527	1		Slc25A1	0.403262	6.38911	0.586103	1		Slco4C1	Bach2
Ifrd1	0.766356	7.31167	0.572076	1		Nyap1	0.402439	3.78213	0.591164	1		Olfr1020	Oazin
Rbm17	-0.109552	7.30939	0.935825	1		Mapre2	0.401874	6.85611	0.587288	1		Mtac2D1	A830041P22Rik
Serinc3	0.413562	7.30767	0.759818	1		Nqo2	0.401611	4.36876	0.59041	1		Slc14A2	1700008P20Rik
Smarca5	0.460615	7.30718	0.733509	1		Glb1	0.401531	5.49302	0.588546	1		Krt1-18	Erbb2Ip
Vps26A	-0.848175	7.30664	0.532205	1		Zfp523	0.40134	3.86505	0.592003	1		Gng4	Bc006933
Ints8	0.644398	7.30639	0.634278	1		Tmem2	0.400997	6.04574	0.588613	1		Edg1	Phospho1
Rraga	0.194243	7.30616	0.886019	1		Dennd4B	0.400386	3.29941	0.595518	1		Olfr458	Sema3F
Adgrl2	2.83269	7.30528	0.0491069	1		Sertad2	0.400317	5.42353	0.589885	1		Olfr1019	Cnn1
Nipsnap1	-1.00405	7.30485	0.460754	1		Gprasp1	0.400293	7.23127	0.588694	1		Sult2A2	Bmyc
Clns1A	0.728642	7.30446	0.590972	1		Mbnl2	0.400268	6.74746	0.588989	1		Tas2R102	Mc13 (Lmp7)
Prrc1	-1.71428	7.30327	0.215564	1		Zfp729B	0.400193	5.07061	0.590142	1		Gpr65	Lrrc4B
Mrpl17	-0.97471	7.30292	0.4738	1		Tspan3	0.399826	6.99458	0.589252	1		Nags-Pending	Pou3F1
Senp2	0.0928427	7.30233	0.945701	1		Ppt1	0.399693	5.61063	0.590216	1		A830031A19Rik	2810457I06Rik
Tubb4B	0.388858	7.30139	0.773761	1		Zyx	0.399618	5.75826	0.590378	1		B630019K06Rik	Waspip
Actr3	0.604742	7.30081	0.65517	1		Rdh11	0.399576	5.35459	0.590567	1		Olfr1469	Prkar1B
Tmem87A	0.21851	7.2999	0.871831	1		Zfp868	0.399451	5.82634	0.590191	1		Prickle2	Serpine2
Zc3H15	-0.0264655	7.29977	0.984971	1		Dhcr7	0.399321	6.1351	0.59023	1		Mixl1	Col4A6
L3Mbtl2	0.348951	7.29689	0.79645	1		Foxj2	0.39848	4.48831	0.592856	1		Scgb3A2	Paqr4
Eif4A3	0.524704	7.29617	0.698235	1		Nsmaf	0.398403	4.88232	0.592308	1		Zfp74	Trpc6
Lyar	0.621242	7.29518	0.646445	1		Npdc1	0.39825	5.30777	0.59227	1		Dkk1	6430546I09
Tpp1	-0.903111	7.29506	0.506337	1		Papss1	0.398226	5.64064	0.591798	1		2210010L05Rik	Slc36A4
Fanci	-0.153175	7.29287	0.910127	1		Ap1G2	0.398098	4.20416	0.593328	1		V1Rc29	Parp9
Bop1	0.64668	7.29054	0.633096	1		Tmem231	0.397934	4.85872	0.593119	1		Ccr1L1	4833446K15Rik
Arpc4	0.605366	7.28986	0.654846	1		Fam3C	0.397729	5.63938	0.59238	1		St18	Nptxr
Uba3	0.360178	7.28909	0.790052	1		Hdac5	0.397716	5.95209	0.592091	1		G145	Fbxl8
Ddx24	0.781039	7.28756	0.564824	1		Bc004004	0.397567	5.48446	0.592465	1		Cts6	Mark1
Tagln2	0.804173	7.28678	0.553473	1		Shkbp1	0.396587	5.36814	0.59371	1		Bc004044	Bok
Fyttd1	0.656844	7.2866	0.6278	1		Irs2	0.396254	4.78633	0.595398	1		Ptpn4	Adcy7
Sec23B	0.835536	7.28648	0.538282	1		Gpc2	0.396136	4.37674	0.595703	1		Cpa5	Fzd6
Dlg1	-0.092619	7.28505	0.945836	1		Tgfbr1	0.396093	6.0632	0.593474	1		B430306D02Rik	Nbea
Cdca8	-0.0161239	7.28479	0.991103	1		Cryz	0.39596	4.39462	0.596191	1		Bc019776	Gabrb2
Pno1	0.486149	7.28448	0.719386	1		Bmp2K	0.395526	4.53554	0.59637	1		Cpne2	Rbpsuhl
Prc1	0.145894	7.28418	0.914421	1		Epb4.1L2	0.395286	7.3995	0.593674	1		Sprr2K	Btg1
Arhgap11A	0.346008	7.28373	0.798139	1		Mrps6	0.395161	5.0287	0.59551	1		V1Re6	Ptgis
Ccnl1	-0.098206	7.28345	0.942537	1		Atg4B	0.394682	5.44171	0.595505	1		Aldob	Kdt1
Ggnbp2	-0.833418	7.28216	0.539296	1		Snx14	0.394277	5.11477	0.596131	1		Tas2R117	4933412E14Rik
Ppp4C	-0.631151	7.2818	0.64123	1		Tmem106B	0.394224	5.57868	0.595804	1		Tdpoz5	A630008I04
Gemin5	1.1599	7.28179	0.395662	1		Zdhhc24	0.393598	3.46572	0.600376	1		1700095F04Rik	Fbln5
Rpgrip1	-0.182922	7.28102	0.892662	1		Clk1	0.393225	6.7822	0.595928	1		Cables2	Tnfsf7
Srek1	-0.0359992	7.28057	0.979334	1		Tecr	0.393061	7.71194	0.595841	1		Pcsk1	Acmsd
Clic4	0.00739989	7.27955	0.996278	1		Adck4	0.392908	3.63098	0.599598	1		Clecsf12	Bc011467
Nol8	1.77149	7.27951	0.201014	1		2310009A05Rik	0.392477	3.07374	0.606261	1		Olfr50	Mxi1
Ndufv1	-0.563625	7.27944	0.677153	1		Vcl	0.392041	7.43986	0.596929	1		Cyp2B9	Amigo
Gabarap	-1.52659	7.27838	0.267719	1		Carhsp1	0.391629	7.06687	0.597483	1		Mszf24	Prdm16
Sec11A	-0.529529	7.27797	0.695611	1		Nkain1	0.3913	6.08671	0.598348	1		Mszf15	Magee1
Pwp1	0.814663	7.27787	0.548372	1		Zfp319	0.391147	4.87382	0.600205	1		A930031D07Rik	Ai504432
Paxbp1	-0.521682	7.27733	0.699889	1		Cand2	0.39075	6.02632	0.599005	1		B230363K08Rik	Kcnh1
Slc25A13	-0.558853	7.2766	0.679726	1		Epb4.1	0.390726	5.93653	0.599024	1		Olfr1099	Ptprh
Senp6	0.296442	7.27538	0.826602	1		Acvr1B	0.390627	5.00215	0.60026	1		Cldn10	Mkiaa0338
Txndc17	-0.130863	7.27434	0.923273	1		Nusap1	0.390619	6.60216	0.598587	1		Adamts2	Gm444
Wdr61	-0.067156	7.27422	0.960896	1		Fhod1	0.390179	5.77954	0.599841	1		Marveld3	Eef1A2
Fancm	-0.275633	7.2742	0.838622	1		Syne2	0.390104	5.34015	0.600345	1		2310069N01Rik	Bid3
Dnajc5	0.684512	7.27417	0.613492	1		Daglb	0.389685	3.59683	0.604218	1		Olfr1298	Crabp2
Bysl	-0.163336	7.27413	0.904163	1		Dnpep	0.389432	6.72392	0.599822	1		V1Rh7	6230405M12Rik
Plxna1	1.07178	7.27376	0.43202	1		Pi4Ka	0.389377	6.4426	0.600054	1		Btg3	Prrx2
Ptges3	-0.344937	7.27214	0.798752	1		2900026A02Rik	0.389184	4.35038	0.603455	1		Gabrd	Aqp6
Ctc1	0.0201153	7.27106	0.98875	1		Pkp3	0.388936	3.14484	0.608312	1		Mszf51	Adora2B
Amotl2	1.89708	7.2709	0.173105	1		Rusc1	0.388658	4.14268	0.603888	1		Fpr-Rs3	A930004K21Rik
Ckap2	0.68781	7.27025	0.611799	1		Pbx3	0.388293	3.94541	0.605938	1		Olfr681	Pcdhb17
Ube2Q1	-0.924057	7.2696	0.496646	1		Fhl1	0.388208	5.64691	0.601634	1		Olfr1373	Colm
Ldb1	-0.741954	7.26893	0.584284	1		Zfand6	0.388158	6.53379	0.601104	1		Rgs1	Nudt11
Ints3	0.279966	7.26887	0.836123	1		Capns1	0.387968	8.73963	0.600809	1		Casp12	Faah
Ppp2R2D	-0.279068	7.2664	0.836639	1		Esrra	0.387925	4.22473	0.604767	1		Ppp2R2C	Nkd1
Kat2A	-0.274544	7.26635	0.839257	1		Efna2	0.387326	3.72162	0.606957	1		Kcnj8	Atp2B3
Ddx27	0.218509	7.26561	0.87185	1		Rab3D	0.38716	3.52392	0.60676	1		Cpeb1	D6Ertd253E
Raph1	0.175741	7.26494	0.896888	1		Prkd2	0.38694	3.09132	0.60901	1		Clra	Pag
Csrp2	-0.457513	7.2649	0.735253	1		Acaa2	0.386719	3.68534	0.607385	1		Pace4	Aw456874
Prpf31	0.236865	7.26429	0.861146	1		Gsto1	0.386688	5.0944	0.603684	1		Parp8	Gng7
Kntc1	0.0959958	7.26298	0.943857	1		Trim35	0.386629	7.72198	0.602343	1		Slc1A6	Loc434325
Sin3B	-0.949832	7.26251	0.484684	1		Tmem214	0.38655	6.40574	0.602922	1		Acmsd	Snn
Dnajc2	0.160451	7.26173	0.905869	1		Imp3	0.385879	5.5548	0.604255	1		Rfk	Tnxb
Mylpf	-2.98651	7.26137	0.0392786	1		Ehd3	0.385784	3.288	0.610516	1		1700034E13Rik	Notch2
Nop14	0.430744	7.26058	0.750201	1		Trim32	0.385329	4.44203	0.606287	1		Rnf133	Cdh20
Sulf1	1.25396	7.26045	0.35937	1		Arl8A	0.384317	6.01604	0.605456	1		Nalp4A	9630054F20Rik
Bcam	0.986455	7.2601	0.468555	1		Scd1	0.384287	7.87196	0.604673	1		Kcnc1	D430039N05Rik
Rcc1	0.582566	7.25902	0.66701	1		Glis2	0.384074	6.63099	0.605296	1		Olfr912	Snx24
E430025E21Rik	0.0434087	7.25848	0.974962	1		Fam189B	0.38351	4.42541	0.608686	1		Insl6	Spock3
Slc7A1	-1.29633	7.25777	0.343816	1		Lrrc42	0.383311	5.55845	0.606738	1		Dsg4	Kcnj9
Chd2	-0.14978	7.25771	0.912142	1		Zfp422	0.383221	4.28311	0.609876	1		Olfr802	Srrp
Cdc37L1	-0.0446196	7.25716	0.974241	1		Thra	0.38284	3.62611	0.610994	1		Cdh17	Pacsin3
Brwd1	-0.466653	7.25709	0.730182	1		Laptm4A	0.382318	8.2249	0.606596	1		Wnt9B	Slc40A1
Suclg1	-0.2498	7.25651	0.853619	1		Prkaca	0.38229	6.8686	0.606973	1		1700060H10Rik	4831426I19Rik
Tacc3	0.35507	7.25631	0.792983	1		Snx24	0.382144	3.50783	0.612795	1		Olfr194	Slc29A4
Ndufa6	-1.95285	7.25614	0.161405	1		Timp1	0.382099	4.01423	0.610411	1		Gephyrin	Mrvldc2
Pogz	0.401224	7.25583	0.7668	1		Sfn	0.381863	4.15631	0.610211	1		Bpil2	Bc048507
Mphosph10	0.431349	7.25552	0.749866	1		Pigp	0.381525	3.39316	0.613006	1		Ier5	Gm691
March6	1.50906	7.25551	0.272943	1		Invs	0.381063	4.1917	0.610212	1		M-Sema F	Olfr1501
Kif15	0.766075	7.25494	0.572254	1		Sirt2	0.380964	5.43207	0.60944	1		Gm1553	Rnf150
Slirp	-0.456039	7.25358	0.73608	1		Inppl1	0.380008	6.92656	0.609315	1		Lrrk2	Ai593442
Platr14	-1.17345	7.25325	0.390177	1		Sesn1	0.379951	5.56129	0.610448	1		Akr1C6	Bc021921
Tln1	0.145916	7.25287	0.914424	1		Cep170B	0.379943	6.60994	0.609507	1		Spic	2300002G24Rik
Orc3	0.348151	7.25244	0.796933	1		Erp29	0.379912	7.24551	0.609311	1		9430069J07Rik	Prps2
Adam19	-0.635093	7.25201	0.63918	1		Cd2Ap	0.379736	6.61224	0.609687	1		Ppm1E	Dtx4
Nudcd3	0.514392	7.25128	0.703894	1		Ptprs	0.379452	7.19945	0.609824	1		Slc30A4	Astl
Trim33	1.03844	7.24951	0.446219	1		Kctd9	0.379376	5.53447	0.610837	1		Bc042549	Prkcq
Strn3	1.0855	7.24908	0.425689	1		Nek3	0.379314	3.72337	0.613441	1		6030405A18	Fads3
Dusp6	3.37774	7.24899	0.021886	0.878714		Limk2	0.379207	6.95027	0.610087	1		Angpt1	Lrpb7
Tlk1	0.710715	7.24816	0.6001	1		Mex3C	0.379043	6.51397	0.61045	1		Olfr620	M-Sema F
Rbm28	0.830178	7.24642	0.540889	1		Slc38A7	0.378787	6.33419	0.610846	1		Olfr1246	Jak2
Pitpnb	0.24882	7.24556	0.8542	1		Ifnar1	0.378688	6.04085	0.611141	1		V1Re9	A930029K19Rik
Plxnb2	-0.371137	7.2453	0.783837	1		Tln1	0.378313	7.65896	0.61082	1		Car1	Pte2B
Rnf138	0.492187	7.24529	0.716083	1		Ebp	0.378104	6.73572	0.611325	1		Mszf23-1	Ramp1
Dmtf1	0.975838	7.24446	0.473172	1		Dnajc10	0.377977	7.05663	0.611294	1		Cndp1	Epor
Rbm27	1.49028	7.24388	0.278589	1		Zfp182	0.377943	3.23374	0.618237	1		Tulp1	3010021M21Rik
Smg5	-0.0125116	7.24321	0.993262	1		1110001J03Rik	0.377744	3.49672	0.618368	1		S100A9	1700034P14Rik
Urb2	1.26814	7.24293	0.354449	1		Psd4	0.377653	3.66529	0.617213	1		Phex	Mkiaa0641
Arf1	0.475629	7.24262	0.725224	1		Rpp25	0.377107	5.87439	0.612966	1		Ifi203	Entpd3
Ncbp2	-0.0273045	7.24166	0.984501	1		Ndel1	0.377107	5.55066	0.613226	1		Clecsf6	Scube2
Copg2	0.466105	7.23988	0.730502	1		Slc27A3	0.376876	4.63321	0.614334	1		Olfr960	Rab38
Tomm20	-0.485947	7.23906	0.71952	1		Myh9	0.376869	8.47777	0.612138	1		Cts3	4930432H15Rik
Cenpa	-0.523933	7.23831	0.698685	1		Stat2	0.376804	4.57146	0.614097	1		A730085E03Rik	Ay036118
Sfmbt2	3.10337	7.23823	0.0331382	1		Jade3	0.376666	5.27666	0.613775	1		Olfr1261	Disp2
Vcan	1.18975	7.23683	0.383743	1		9030624J02Rik	0.376495	6.39142	0.613159	1		Tpst1	Hivep3
Uqcrfs1	-0.2987	7.23653	0.825316	1		Fam83D	0.376405	6.03278	0.613458	1		4922502D21Rik	Tusc1
Lgals1	1.15744	7.23542	0.396075	1		Fndc3A	0.376157	6.38842	0.613545	1		Olfr923	Hao3
Triml1	-2.47301	7.2352	0.0815964	1		Tmbim4	0.375774	5.64406	0.614604	1		Fut9	Nkx3-1
Sypl	0.209849	7.23343	0.876927	1		Cltc	0.375718	9.22666	0.613213	1		Il5	Atp2A3
Srpk1	1.00736	7.23225	0.459578	1		Acer2	0.375618	3.52715	0.617916	1		D930038D03Rik	F730023N20
Cdk7	0.333043	7.23213	0.805586	1		Vash1	0.375572	5.16005	0.615723	1		V1Rd18	Smpdl3B
Pfdn1	-1.16889	7.23195	0.391647	1		Tesk1	0.375185	4.75917	0.616362	1		9230106D23Rik	Vdr
Rpl15	-0.336845	7.23119	0.803404	1		Tmem175	0.374366	3.72754	0.619409	1		Ifnab	Tpcr33
Mrpl24	-0.674484	7.23006	0.618685	1		Klc1	0.374193	6.0815	0.615817	1		Mszf34	Sema3C
Ankhd1	0.2257	7.22925	0.867673	1		Ift46	0.373369	5.88511	0.61659	1		Olfr1109	B930052A04Rik
Rtel1	-0.020089	7.22898	0.988781	1		Nr2C1	0.372883	4.20584	0.619505	1		Olfr1154	A830059I20Rik
A830080D01Rik	-0.621912	7.22837	0.646128	1		Blcap	0.372783	5.1752	0.618062	1		Slc2A8	Scospondin
Wasl	0.55548	7.22697	0.681584	1		Sdc4	0.372628	6.34001	0.617063	1		Mkiaa0250	4732481H14Rik
Ltbp4	-0.405889	7.22614	0.764182	1		Eid1	0.372455	5.08624	0.618349	1		Olfr1305	Furin
Ndufb5	-1.16489	7.22553	0.393468	1		Nmnat2	0.371806	3.69664	0.622926	1		Ceacam11	4931414P19Rik
Tagln	4.97937	7.22535	0.00170518	0.535763		Tmem65	0.371294	5.48946	0.61913	1		Ros1	Pld2
Uri1	0.455047	7.22513	0.736656	1		Tmod3	0.370412	6.7426	0.619197	1		Rfx4	Trim7
Usp19	0.510875	7.22513	0.705835	1		Nfatc4	0.370374	5.55395	0.620227	1		Accn4	Siat7E
Abi1	-0.307607	7.22511	0.820191	1		Atp6Ap2	0.370369	6.89088	0.619161	1		Idb2	Obox6
Fxr2	-0.0627273	7.22425	0.963541	1		Bex2	0.370222	7.22088	0.619267	1		Map3K8	9030611O19Rik
Snrpb2	0.17331	7.22405	0.898336	1		Gli3	0.370161	4.93994	0.621103	1		Pde3B	D8Ertd82E
Pank3	0.889476	7.22365	0.512389	1		Ctdsp2	0.369845	7.54116	0.619533	1		Olfr1431	D530005L17Rik
Zfc3H1	0.066869	7.22287	0.961096	1		Gskip	0.369239	4.01182	0.624538	1		Olfr108	Otop1
Sp3	0.766319	7.22198	0.572156	1		Kif21B	0.369075	4.87245	0.622368	1		Mkiaa1525	Mgc58818
Ergic2	0.52189	7.22156	0.699817	1		Tmem128	0.368872	4.60744	0.622405	1		Olfr116	Pxmp3
Smim15	0.883427	7.22141	0.51525	1		Sepw1	0.368866	4.03287	0.624131	1		Loc330776	4732486J07Rik
Mthfd1L	0.413912	7.22095	0.759673	1		Mex3D	0.368745	5.05506	0.622639	1		Olfr1125	Smc1L2
Hadha	-0.119559	7.2208	0.929965	1		Iffo2	0.368638	3.64586	0.626033	1		Snx25	Ai415330
Dicer1	1.04762	7.21986	0.441758	1		Gas2L3	0.368483	4.93735	0.622688	1		V1Rh13	Bc038613
N4Bp2L2	0.644625	7.21974	0.634217	1		Nutf2	0.368008	5.66789	0.622261	1		2610109H07Rik	Tram1L1
Nusap1	-0.0197886	7.21859	0.988964	1		Slc26A2	0.366948	5.00138	0.624187	1		Mszf59-2	Edg1
Racgap1	0.149855	7.21794	0.912124	1		Rab6A	0.366892	7.48062	0.622515	1		Olfr1337	9330175B10Rik
Utp18	0.273627	7.21779	0.839821	1		2700099C18Rik	0.366136	3.94205	0.626765	1		D630028G08Rik	C130036G08
Tmem248	0.141778	7.21745	0.916878	1		Mesdc2	0.366053	7.22286	0.623498	1		Mkiaa1301	Mesdc1
Ddx47	0.175713	7.21651	0.896931	1		Snx10	0.365618	5.45864	0.624815	1		Mkiaa1180	Dusp2
Map3K15	0.0907848	7.21567	0.94696	1		Lyplal1	0.3655	3.40605	0.629535	1		Trim36	Acvrl1
Slc12A7	-1.42678	7.21559	0.298611	1		Arsa	0.36548	3.92675	0.628023	1		V1Rd10	Zbtb33
Snx2	-1.04303	7.2139	0.444324	1		Sec63	0.36526	6.37755	0.624731	1		Btbd1	Mrpl23
Golt1B	0.488116	7.21324	0.718347	1		Inpp5E	0.364617	4.1064	0.627859	1		Tnfsf11	Ache
Dnajc11	0.419029	7.2128	0.756803	1		Acadsb	0.364307	5.59241	0.626267	1		Sstr4	Il11Ra2
Kit	-0.92356	7.211	0.497335	1		Nptn	0.364146	6.84905	0.625558	1		Tap1	Ntng2
Pltp	-2.50456	7.20957	0.0780473	1		Zbtb5	0.363931	3.75618	0.631739	1		Olfr666	Rmcs1
Fbxl5	-0.406416	7.20929	0.763895	1		Lrig1	0.363744	4.77021	0.62803	1		Olfr1254	Olfr33
Tmem167	0.864064	7.2089	0.524156	1		Tmem129	0.363545	3.87258	0.630527	1		Grem2	Mkiaa0529
Calm3	-0.420978	7.20827	0.755705	1		Phlda1	0.363398	6.18704	0.626947	1		Jarid1D	Av216087
Nup43	0.224134	7.20786	0.868599	1		Zfp37	0.362615	3.64986	0.630226	1		Ai413782	Oact1
Cdk16	-1.16903	7.20626	0.392251	1		Sat1	0.361539	5.59305	0.629264	1		Cecr6	Pkd1
Napa	-0.7994	7.20509	0.556146	1		Exoc6	0.361517	4.63034	0.630378	1		Tacstd2	Stk22C
Tcf20	1.41377	7.20335	0.303183	1		Atp6V0D1	0.361379	7.57629	0.628216	1		2610020H15Rik	Wnt10A
Kdm1B	-0.446397	7.20267	0.741483	1		Cdkn1A	0.361323	5.87278	0.629065	1		Olfr777	Ptrf
Nus1	0.139221	7.20234	0.918392	1		Zwint	0.36129	7.80856	0.628233	1		Olfr952	Tubb4
Arih2	-1.25043	7.20228	0.360293	1		Lmf1	0.361093	3.64506	0.632152	1		Olfr121	Rln3
Pgap1	0.808898	7.20188	0.551433	1		Zfhx3	0.361031	5.16339	0.630284	1		Olfr710	4933425M15Rik
Aifm1	-0.596023	7.20127	0.659862	1		Sorbs3	0.36005	4.81845	0.632045	1		Olfr232	Rps6Ka4
Ccdc47	0.773995	7.20106	0.568364	1		Rnf113A2	0.35981	3.70041	0.636183	1		2310057N15Rik	2310037P21Rik
Gnpat	0.198426	7.20054	0.883627	1		Tmem164	0.359772	6.5186	0.630339	1		Des	Lad1
Eda2R	1.74182	7.19786	0.208724	1		Sncg	0.359724	5.69371	0.631317	1		Atoh7	Tubb3
Kansl1	0.550258	7.19746	0.684424	1		Acot13	0.359559	4.23935	0.631929	1		Loxl2	Mkiaa1399
Hectd1	0.992161	7.19721	0.465746	1		Zfp874B	0.359165	3.64182	0.636195	1		Apcs	Bc061928
Epha4	-0.112358	7.19444	0.934227	1		Cndp2	0.359101	7.31627	0.630654	1		4930405J24Rik	D1Ertd251E
Sept9	-0.171544	7.19389	0.899385	1		Akr1B10	0.358983	3.32802	0.637575	1		2310010M20Rik	Bc007180
Nktr	0.62197	7.1938	0.646128	1		Mxi1	0.358779	4.94202	0.632966	1		Olfr415	Lims2
Trnt1	0.829481	7.19174	0.541735	1		Ccdc112	0.358687	3.97347	0.634225	1		Msl31	Zic5
Cpsf2	1.07256	7.19061	0.431808	1		Nudt14	0.358059	3.40938	0.636071	1		B930008I02Rik	Gm347
Crkl	0.545955	7.19046	0.686757	1		Bin3	0.357902	4.88321	0.633919	1		Dtx4	Pecr
Plod2	1.75912	7.19015	0.204599	1		Aff3	0.357324	3.34902	0.641418	1		Olfr846	Trpc1
Nub1	0.346193	7.18959	0.79809	1		Cgrrf1	0.357255	3.50194	0.638877	1		9130011E15Rik	1300010A20Rik
Midn	0.652732	7.18938	0.630007	1		Phf1	0.357094	3.54003	0.638957	1		V1Rd3	Olfr328
Psmc1	-0.186159	7.18931	0.890813	1		Ostc	0.356978	7.47523	0.632801	1		Olfr771	Edn1
Tpm4	0.815385	7.18777	0.548152	1		Zswim8	0.356749	7.40699	0.633149	1		V1Rh8	Plau
Dhx30	0.242497	7.18772	0.857911	1		Cdc25B	0.356676	4.60296	0.635971	1		Adprtl1	Pcdhb1
Cdca3	-0.570453	7.1874	0.673542	1		Bad	0.35617	4.24498	0.636586	1		Mylip	Nrgn
Vat1	-1.93044	7.1863	0.165756	1		Isoc1	0.355985	5.1854	0.635078	1		Mpp6	Ppp1R3B
Arl8B	-0.185327	7.18515	0.891303	1		Fam76A	0.355681	5.43497	0.635507	1		Mak	Acpp
Wtap	-0.523271	7.18513	0.699082	1		Il3Ra	0.355415	3.94366	0.639064	1		V1Re8	Man2A1
Slc35F2	-0.55165	7.18483	0.683674	1		Exd2	0.355119	4.74495	0.63675	1		Olfr1512	Sh3Bgrl2
Spns1	0.394998	7.18376	0.770361	1		2210013O21Rik	0.355035	4.87701	0.63673	1		Olfr356	Irak3
M6Pr	-0.28726	7.18326	0.831951	1		Bcl6	0.354943	2.9967	0.64342	1		Acac	Fgf12
Wdhd1	1.20249	7.18297	0.379122	1		Rtn3	0.354813	7.79698	0.634984	1		Kcnj3	Cask
Arhgap35	1.00085	7.18128	0.462253	1		Itga5	0.354756	7.46777	0.635132	1		Gja1	Cri1
Ppp3Cb	0.355849	7.18121	0.792584	1		Zfp90	0.354618	3.90247	0.63991	1		4930542N07Rik	5031414D18Rik
Gcn1L1	1.13823	7.18001	0.404357	1		Mettl21A	0.354472	3.776	0.639731	1		Olfr1387	G431001E03Rik
Nadk	0.143661	7.17928	0.91579	1		Amotl1	0.354399	5.50652	0.636891	1		5730439E10Rik	Spink2
Dgcr8	0.241033	7.17766	0.858769	1		Myo18A	0.354315	6.1952	0.636285	1		2010321J07Rik	Lrp1B
Prpf4	0.851936	7.17738	0.530543	1		Sel1L	0.35422	6.1456	0.636296	1		Lrriq2	9330182L06Rik
Cdc34	-0.34742	7.17734	0.79739	1		Rnd3	0.353862	5.45646	0.63735	1		Tex27	Dnm3
Bccip	-0.289499	7.17673	0.830661	1		Rnf11	0.353735	5.26168	0.637506	1		Glra2	Gtf2A1Lf
Plrg1	0.0579135	7.17662	0.966418	1		Vkorc1	0.353545	4.7401	0.638558	1		Nat2	Pkib
Map4K3	-0.331825	7.17657	0.806312	1		Zhx1	0.353509	4.41894	0.639488	1		Smd Homolog	Nr3C1
Thumpd1	0.066341	7.17594	0.961433	1		Gca	0.353356	4.80451	0.63806	1		V1Rh20	Lta
Asxl2	0.703315	7.17469	0.603923	1		Fam199X	0.353154	5.04246	0.63831	1		Entpd5	Golph4
Alkbh5	-0.17444	7.17192	0.897697	1		Fam210B	0.353021	4.1554	0.63979	1		2610036F08Rik	Elavl3
Ctnnal1	1.90216	7.1715	0.171966	1		Suco	0.352777	6.16627	0.637674	1		Gcnt3	Tec
Cers2	-1.3513	7.17149	0.324215	1		Msl1	0.352062	5.54003	0.63926	1		Slit3	Smpdl3A
E130012A19Rik	-0.570096	7.17126	0.673745	1		Hopx	0.351994	3.38123	0.64202	1		Olfr610	Birc1B
Twf1	-0.272228	7.17115	0.840654	1		Pvrl3	0.351933	5.52415	0.639127	1		Gphb5	Pstpip2
Fbxo5	0.414996	7.17107	0.759096	1		Atraid	0.351749	5.01757	0.640042	1		Mkiaa1797	Gm996
Zfp740	0.510383	7.16949	0.706142	1		Igfbp3	0.35133	4.58833	0.640261	1		Kctd4	Loxl3
Slmap	0.550294	7.16908	0.684425	1		Renbp	0.351194	6.04785	0.639592	1		Zac1	2610306H15Rik
Csrp1	0.0970047	7.16903	0.94331	1		Atf5	0.350877	7.71173	0.639123	1		Cdv3	Cpxm1
Igf2R	0.106636	7.16893	0.937623	1		Acox1	0.35077	5.76536	0.640227	1		A030009H04Rik	Gja1
Helz	0.779834	7.16857	0.565877	1		Hps1	0.350722	3.85949	0.641975	1		Abcb4	Zfp469
Pttg1Ip	-0.942336	7.16774	0.4883	1		Dnajc3	0.350583	6.8991	0.639718	1		Cd63	Cldn18
Eif6	0.426065	7.16737	0.752883	1		Vegfb	0.35041	5.42913	0.64105	1		Olfr262	Mpp5
Mat2B	0.129767	7.16689	0.923981	1		Frmd6	0.350296	3.6786	0.6444	1		Chrna4	Fbxl11
Mcf2	-2.35112	7.16545	0.0964496	1		Dennd2A	0.350023	5.20742	0.641764	1		Phox2A	Cacna1C
Shfm1	-0.516127	7.16528	0.702996	1		Synrg	0.349712	5.26359	0.641914	1		1300013J15Rik	A430060F13Rik
Prim1	0.0577556	7.16405	0.966518	1		Arhgap12	0.349638	5.93209	0.641179	1		Bace2	Kcnj11
Ap3B1	-0.745678	7.16339	0.582521	1		Inpp5F	0.349454	5.34921	0.641917	1		Mrgpra2	Iap38
Slc25A1	-1.80704	7.16304	0.193289	1		Ldah	0.349173	4.58447	0.642699	1		Mef2D	B630019K06Rik
Bbx	2.57067	7.16211	0.0710954	1		Lpar1	0.349159	5.0368	0.642668	1		Chst9	Cnot6L
Trim37	0.2021	7.16071	0.8815	1		Spint1	0.349138	4.67056	0.643558	1		Olfr582	Slc39A8
Rnf114	-0.625764	7.16036	0.644145	1		Zfp358	0.349102	4.54712	0.643843	1		2010001O09Rik	Il27Ra
Sdhb	-1.16506	7.16013	0.393427	1		Smim8	0.348902	3.28579	0.644564	1		Gm566	9030408N13Rik
Limk2	0.514304	7.15986	0.704003	1		Ccdc120	0.348753	4.99804	0.643253	1		2310004K20Rik	Olfr1263
Rnf187	-0.134197	7.15946	0.921369	1		Tmem243	0.348582	3.7114	0.648237	1		Ian6	Ranbp9
Vprbp	1.01464	7.15914	0.456296	1		N4Bp2	0.348246	4.83507	0.644052	1		Mup5	B130017I01Rik
Ostc	0.403548	7.1574	0.765551	1		Nmt2	0.347855	6.67574	0.642546	1		Olfr1097	Ptprg
Sympk	-0.229186	7.15684	0.865677	1		Cln5	0.347232	6.24575	0.643606	1		Olfr730	Ror1
Cpsf3	0.352013	7.15673	0.794787	1		Mapk13	0.347211	3.74022	0.646722	1		Pcdhb5	Ntsr2
Lsg1	0.605262	7.15593	0.654991	1		Wwp1	0.347125	5.11738	0.644362	1		9830130M13	Slc35C1
Ndufa10	-0.222018	7.15555	0.869858	1		Pbx2	0.347062	6.18334	0.643758	1		Drd3	Vav1
Opa1	0.557629	7.15521	0.680473	1		D430042O09Rik	0.346975	3.71897	0.647031	1		B630019A10Rik	Ppara
Ephx2	-2.1529	7.15505	0.125267	1		Rfk	0.346927	6.01175	0.64394	1		V1Rc2	Vmp
Slc39A10	2.28599	7.15476	0.105239	1		Fam129C	0.346572	3.09562	0.652184	1		V1Rg5	C630002M10Rik
Chd9	1.07142	7.15381	0.431823	1		Ppib	0.346239	6.31564	0.644447	1		Rp1H	Samd11
Dmxl1	0.141289	7.15351	0.917201	1		Cfl2	0.345941	6.24091	0.644736	1		Acsl4	Prkar2A
Mest	2.18512	7.15298	0.119885	1		Pak1	0.345893	6.22929	0.6449	1		V1Rk1	C330018J07Rik
Myh10	1.67621	7.1529	0.225446	1		Lrp10	0.345827	6.23498	0.645071	1		F830029L24Rik	9130211I03Rik
Dpy19L1	0.496082	7.14919	0.714004	1		Osbpl1A	0.345385	5.77767	0.645721	1		Olfr807	Nxf2
Tfg	-0.153094	7.14813	0.910252	1		Dcbld2	0.345027	6.35718	0.645692	1		Olfr1258	Adrb2
Mphosph8	0.496563	7.14797	0.71374	1		Dera	0.345027	5.77651	0.646092	1		Gpr23	Smarca5
Chmp5	-0.126237	7.14785	0.926067	1		Mapkapk2	0.34499	6.04542	0.646046	1		Olfr706	Rasgef1B
Tsc2	-0.329955	7.14757	0.807402	1		Fndc4	0.344744	4.68526	0.648163	1		D5Ertd577E	2310026J01Rik
Aamp	-0.664357	7.14736	0.623985	1		Rnaseh2B	0.344573	6.43282	0.646166	1		A930008G19Rik	Zfp537
Zmym2	1.08426	7.14706	0.426603	1		Uap1L1	0.344554	5.85943	0.646701	1		Olfr1213	Bc035954
Tlk2	-0.174002	7.14653	0.897969	1		Pigu	0.343948	5.28465	0.647732	1		1110033F04Rik	Calca
Spag5	0.170417	7.14653	0.900078	1		Mad2L2	0.343875	4.6054	0.649093	1		Trimless	Tm4Sf12
Metap1	0.796727	7.14556	0.556835	1		Rassf7	0.34379	4.76808	0.648482	1		Bmp3	Nova1
Mms19	-0.308203	7.14489	0.819897	1		Rpn1	0.343564	8.1982	0.64665	1		Olfr1131	Lrrfip1
Fbxo11	-0.338059	7.14399	0.802763	1		Zfp397	0.343441	4.97446	0.648542	1		Loc382133	Acp1
Pgrmc1	0.541103	7.14388	0.689418	1		Wdsub1	0.343401	3.34431	0.654049	1		Olfr42	2810030E01Rik
Aurka	0.287801	7.14346	0.831668	1		Wdr45	0.342946	5.44824	0.648581	1		Tpcr34	Punc
Trappc13	0.717328	7.14271	0.597107	1		Sumf2	0.342842	5.03136	0.649217	1		Olfr1265	Apoc2
Dnajc21	0.137929	7.14261	0.919186	1		Ing4	0.342641	5.64571	0.64872	1		1700049L16Rik	Slc9A7
Kpna6	0.65974	7.14146	0.626394	1		Serpinb9B	0.342619	3.37994	0.651083	1		Olfr1113	1110018J23Rik
Lrp2	4.12359	7.14118	0.0068288	0.617699		Ralgps1	0.342561	3.98042	0.651266	1		Myef2	Mkiaa1976
Rock1	1.00546	7.13992	0.460657	1		Cables2	0.342297	4.06455	0.650734	1		Olfr472	Egln1
Fignl1	0.489815	7.13953	0.71746	1		Abhd16A	0.342109	4.70931	0.650755	1		Olfr192	Pgf
Mdk	-0.853344	7.13881	0.529885	1		Slc16A10	0.341978	3.36521	0.653425	1		Pfk-2 /Fbpase-2	6430502M16Rik
Brk1	-1.04757	7.13821	0.4418	1		Sh3Bp1	0.341616	3.56144	0.654709	1		Phldb2	Rnpc1
Pdxdc1	-0.521618	7.1367	0.700016	1		Pkp2	0.341322	4.99499	0.650456	1		Olfr1233	Mkiaa1668
Utp15	0.690983	7.13627	0.610127	1		Zfp318	0.34119	5.46326	0.650493	1		Olfr259	Ramp2
Pcna	0.533025	7.13604	0.69381	1		Sowahc	0.340918	3.64175	0.6555	1		1300006C06Rik	Gpc1
Cdkn2Aipnl	-0.752832	7.13597	0.57884	1		Pik3C2A	0.34077	5.69614	0.650522	1		1810049H19Rik	Abca3
Ino80D	0.554022	7.1346	0.682434	1		Tram1	0.340717	7.22988	0.649859	1		Fgf7	Emx1
Aimp1	-0.0357113	7.13343	0.979577	1		Dnajc25	0.34065	3.42335	0.654851	1		D6Mm5E	Slc38A5
Tmem2	1.56574	7.13323	0.256473	1		Ufl1	0.339131	4.70996	0.653537	1		Gm93	Dpysl4
Cstf2	0.580268	7.13311	0.668325	1		Zfp874A	0.338429	3.09352	0.656203	1		Cpeb2	Adamts20
Sec16A	0.653783	7.13298	0.629499	1		Vezt	0.338271	4.71234	0.654634	1		Olfr170	Chst7
Rad9A	-1.25025	7.13265	0.360688	1		Zfp935	0.337829	3.81514	0.655828	1		Icos	Strn
Uba6	2.49135	7.13255	0.0793005	1		Robo1	0.337761	4.24369	0.655176	1		9530002K18Rik	A930001M12Rik
Appl1	0.719005	7.13049	0.596035	1		Ctbs	0.337516	3.22196	0.657314	1		Klra23	Magel2
Kpna1	1.57332	7.12891	0.253644	1		Slc2A3	0.337352	10.2952	0.653008	1		Mmp1A	Syt13
Slc4A7	1.53626	7.12859	0.264893	1		Chka	0.337312	5.89146	0.654041	1		C6	1700041G16Rik
Mprip	-0.194098	7.12771	0.886198	1		Anapc2	0.337176	7.20732	0.653591	1		Pmp22	1200013B22Rik
Slc39A7	0.000244417	7.1275	1	1		Raver2	0.336436	4.09659	0.656698	1		Bc030476	Fa2H
Mpzl1	-1.42112	7.1273	0.300551	1		Nbeal1	0.336154	3.19085	0.662752	1		Pacsin1	Daam2
Lims1	0.234516	7.12687	0.862594	1		Lama5	0.336043	6.80988	0.6549	1		Pou2F3	Sstr3
Acat3	-0.624231	7.12601	0.644977	1		Iqgap2	0.335536	5.04736	0.656936	1		Mkiaa0804	Retinoic Acid Nuclear Receptor Isoform >
Tmem165	-0.259011	7.12593	0.848345	1		Sgsm1	0.335486	4.38754	0.657759	1		Olfr729	Ai314180
Sgpl1	-0.326624	7.1254	0.809325	1		Phc2	0.335269	6.5516	0.655955	1		A4Galt	1300015B04Rik
Sf3B6	0.291233	7.12442	0.829698	1		Xylb	0.335096	3.53624	0.661907	1		Olfr114	Chst5
Manf	0.385937	7.12282	0.775526	1		Tbc1D12	0.334845	3.53414	0.659653	1		Arhgef5	Gsn
Hirip3	0.185546	7.12245	0.891217	1		Sh3Glb1	0.334767	6.63414	0.656332	1		B230218O03	C530046L02Rik
Ttk	0.271751	7.12216	0.840966	1		Lpcat3	0.334532	5.818	0.657186	1		E230025K15	Klhl1
Prpf6	0.331045	7.12092	0.8068	1		Ccdc90B	0.334502	4.66479	0.658756	1		Hhex	Sept5
Klf6	1.44227	7.11956	0.293924	1		Snx19	0.333868	4.78297	0.659084	1		Pkib	Lrrn6D
Setd1A	0.518682	7.11835	0.701639	1		Slc22A5	0.333817	3.2299	0.663852	1		Olfr1056	Mszf21
Pspc1	0.641044	7.11711	0.636163	1		Mpp5	0.332981	5.59269	0.658847	1		Enam	Dusp15
Ticrr	-0.655335	7.11699	0.628967	1		Tspyl1	0.332971	6.11767	0.658549	1		Zfp393	Gyg1
Idh2	-2.42213	7.11686	0.0873582	1		Zfyve27	0.332926	5.27675	0.659402	1		Aj430384	Timp2
Tmeff1	0.0294362	7.11542	0.983308	1		2900011O08Rik	0.332922	3.78017	0.663063	1		Olfr768	D/Tprp
Piga	-1.4822	7.1153	0.281376	1		Npc2	0.332883	7.45095	0.658097	1		Olfr902	Alox12E
Qdpr	-1.19072	7.11527	0.383674	1		Cnpy4	0.332149	5.06923	0.660559	1		Kremen2	Khdrbs3
Odc1	1.65361	7.1148	0.231651	1		Acox3	0.331924	3.42215	0.666158	1		C1Qtnf7	Mkiaa0230
Rcl1	0.195727	7.11428	0.885257	1		Hrsp12	0.331832	4.86167	0.661132	1		Cysltr1	Epha4
Rad51	0.424443	7.11375	0.753828	1		Socs5	0.331777	3.83772	0.66452	1		Olfr677	Aw551984
Numa1	0.552911	7.11367	0.683049	1		Pgpep1	0.331523	5.68944	0.660533	1		Olfr1467	Cftr
Zfp462	2.59524	7.1131	0.0688869	1		Zmym3	0.331499	6.77657	0.659782	1		V1Rc13	Stard13
Aes	-2.42612	7.11246	0.0868566	1		Mettl7A1	0.331308	3.28534	0.669405	1		Olfr670	4930486G11Rik
Strbp	-0.101574	7.11245	0.940637	1		Decr2	0.3313	4.51602	0.661013	1		Kcnj1	4930572J05Rik
Arf3	0.274076	7.11221	0.839626	1		Tmem265	0.330425	3.03294	0.665174	1		Fmo4	Gprin1
Kdm2A	0.811519	7.1117	0.550388	1		Zfp606	0.32992	4.76735	0.66309	1		Frs2	Prkar2B
St14	0.522809	7.11149	0.699391	1		Rasip1	0.329799	3.3094	0.665022	1		Zfp469	2900041A09Rik
Cndp2	-1.48251	7.11089	0.281224	1		Twsg1	0.329132	6.24154	0.662543	1		9430041C03Rik	Wnt5B
Sec23A	-0.189379	7.11088	0.888972	1		Cpt2	0.328569	4.80479	0.664554	1		Olfr1199	Vdp
Atxn3	-0.107926	7.10939	0.936889	1		Higd2A	0.328199	4.94265	0.664908	1		V1Rh1	Myo10
Cetn3	-0.50997	7.10924	0.706403	1		Crlf2	0.328084	4.11067	0.667355	1		Tfpi	Lrrc3B
Cdv3	0.544668	7.10878	0.687511	1		Eppk1	0.328034	3.21423	0.666601	1		Ceacam13	Sprrl1
Ppp1R8	0.31303	7.10806	0.817149	1		Homez	0.327938	3.70297	0.669384	1		Rims4	Hpgd
Ctsc	-2.5349	7.108	0.0750395	1		Fn1	0.327923	8.50482	0.663129	1		T2Bp	Plxna1
Eif2D	0.101389	7.1078	0.940754	1		Cat	0.327322	6.38886	0.664391	1		9630019K15Rik	Mab21L2
Ddx56	0.462662	7.10713	0.732501	1		Fam129A	0.327309	5.13219	0.665599	1		Angptl3	A830023L05
Smarcd1	0.343938	7.10649	0.799431	1		Cnp	0.326937	4.03669	0.668311	1		Rev1L	Pcdhb21
Fndc3A	0.50564	7.10606	0.708785	1		Pla2G15	0.32643	5.48866	0.666098	1		Olfr120	4932413O14Rik
Kdm5A	0.888086	7.10537	0.513363	1		Heatr5A	0.326321	5.60648	0.666049	1		Astl	Dusp10
Mtch1	-0.73485	7.10524	0.587772	1		Jkamp	0.326311	4.84135	0.666981	1		Olfr19	Inhbb
Hmces	0.601406	7.10446	0.657075	1		Ccdc71L	0.325926	3.63378	0.671487	1		Olfr352	E130304F04Rik
Ube2L3	0.0200926	7.10428	0.988847	1		9430020K01Rik	0.325082	3.72538	0.67004	1		Myhc-Iix	Scml2
Ptms	-1.81127	7.10399	0.191935	1		Bcl9L	0.324901	4.92308	0.668541	1		Pcdhb4	Creg2
Crbn	0.309246	7.1031	0.819329	1		Dennd5B	0.324626	5.27779	0.668199	1		Prkcn	Cbp146
Csnk2B	-0.198939	7.10284	0.883378	1		Rsu1	0.324529	5.6949	0.667807	1		Olfr823	Purg
Paip2B	-0.129556	7.10273	0.924136	1		Tlr2	0.323741	5.2975	0.669165	1		4933404G15Rik	Prss16
Arhgef18	-1.39624	7.10258	0.308828	1		Wdr91	0.323554	4.90165	0.669937	1		2610034M16Rik	Pyy
Dcbld2	0.107148	7.10147	0.937358	1		Snx13	0.323144	4.59204	0.669712	1		Gzmb	5730420B22Rik
Cops4	0.345369	7.10147	0.798617	1		Hexb	0.323067	6.45345	0.668851	1		Olfr434	Card4
Ppp2R1B	0.676983	7.1012	0.617574	1		Nes	0.322975	5.97603	0.66933	1		Olfr1141	D9Ertd280E
Pten	1.20343	7.1012	0.378722	1		Pdxdc1	0.322956	6.99062	0.668744	1		Prr3	Nphp4
Ltn1	1.24581	7.10082	0.362281	1		B4Galt4	0.322836	4.41947	0.670575	1		V1Rf3	Kai1
Pnpla6	-0.113253	7.10067	0.93375	1		Cd320	0.322501	5.19702	0.670416	1		Pth	Gpr63
Ltv1	0.194517	7.09992	0.885974	1		Cul7	0.322083	7.62896	0.66953	1		Mszf11	4921511C04Rik
Crebzf	0.436947	7.09989	0.746835	1		Irf9	0.322073	3.69823	0.672735	1		1110032A04Rik	9530080O11Rik
Ccdc43	-1.07958	7.09974	0.428284	1		Cers2	0.321963	6.17762	0.670162	1		6332401O19Rik	D11Ertd99E
Slc19A2	0.656936	7.0989	0.627964	1		Dhrs1	0.321882	5.44764	0.671012	1		Lip1	Cacna1H
Atp6V1C1	-0.624853	7.09845	0.645149	1		Tubb6	0.321264	7.64817	0.670378	1		Crisp3	9530066K23Rik
Ubr3	0.547977	7.09812	0.685728	1		Ccdc23	0.321203	4.47618	0.672481	1		Dab2	Gabrq
Cyb5R3	-0.443738	7.09722	0.743037	1		Cyp4F16	0.32104	3.41015	0.67431	1		Grit	Olfr1242
Selt	1.24054	7.09712	0.364305	1		Tmem79	0.32079	3.89148	0.675236	1		Olfr1164	Mod1
Mapk14	0.482027	7.09691	0.721785	1		Tango2	0.320713	3.85849	0.675375	1		Fmr2	Edn3
Tuba4A	-0.083054	7.09657	0.951587	1		Grcc10	0.320656	5.12532	0.672812	1		Clic6	Rnpepl1
Lsm2	-0.219972	7.0955	0.871089	1		Kif1B	0.320368	6.56426	0.671702	1		P2Ry2	C130038G02Rik
Lgr4	1.07507	7.09549	0.430629	1		Map3K12	0.32032	3.63841	0.675677	1		Loxl3	Abca5
March7	1.07799	7.09546	0.428589	1		Zbtb18	0.319727	4.57547	0.674095	1		Mkiaa1976	Htr2C
Edc4	0.269416	7.09409	0.842336	1		Usp22	0.319672	7.80233	0.672027	1		Gpr63	Pax8
Wdr6	-0.44588	7.09407	0.741843	1		Furin	0.319585	5.84652	0.673136	1		Olfr1496	Rag1
Inpp5D	-2.01366	7.09333	0.149293	1		Dip2A	0.319527	4.85744	0.674354	1		1500015L24Rik	Amn
Atad5	1.29598	7.09226	0.344108	1		Fdft1	0.319111	7.42471	0.672763	1		A230097C02	Asz1
Mrps2	-0.695442	7.09219	0.607622	1		Syap1	0.319084	5.54872	0.673754	1		Olfr1396	Pik3Ap1
Golga4	-0.372886	7.09141	0.782942	1		Epb4.1L5	0.319052	5.30502	0.674133	1		Casp4	Slc14A1
Rlf	0.732087	7.09124	0.589494	1		Egln1	0.31883	6.05775	0.673681	1		Olfr725	4430402I18Rik
Cpsf3L	-0.055224	7.08995	0.96805	1		Pcyox1	0.318789	5.01056	0.674748	1		Igsf4D	Tdrd1
Dennd2C	-0.778061	7.0892	0.566604	1		Nans	0.318302	6.76206	0.673827	1		Akr1D1	Ada
Pds5B	0.670259	7.08871	0.621319	1		Plk2	0.318055	6.21035	0.674229	1		Sgpp1	Etsrp71
Ddx23	0.760849	7.08843	0.575215	1		Rab2A	0.318036	6.62218	0.674152	1		Rpe65	9930016F01Rik
Eef1G	-0.280983	7.0879	0.835638	1		Pskh1	0.317659	5.72698	0.675179	1		Asb12	Gabra4
Ubn2	0.896825	7.08711	0.509687	1		Camk2A	0.317553	3.08799	0.683765	1		Spink3	4933400C05Rik
Zfp280C	1.58165	7.08676	0.251574	1		Fgfbp1	0.317399	3.6635	0.676944	1		Robo1	Phf6
Aprt	0.429889	7.08674	0.750794	1		Tmem68	0.316909	3.26395	0.681191	1		Olfr800	6530406M24Rik
Rps6Kb1	1.11232	7.08635	0.414621	1		Gtf2Ird2	0.315854	3.47496	0.682718	1		Olfr1366	Tle2
Ehd1	0.428804	7.08611	0.751402	1		Rab34	0.315348	3.84657	0.680881	1		Accn5	Cach
Spint2	1.01672	7.08597	0.455604	1		Eif2Ak3	0.315203	4.1841	0.680864	1		4930549O06	4933430F16Rik
Atp6V0E	-0.152037	7.0859	0.910909	1		Arnt2	0.314746	3.87246	0.680081	1		Olfr551	Evpl
Atp13A1	0.0275034	7.0859	0.984468	1		Cyp4F13	0.314367	3.2868	0.686389	1		Ets1	Wnt16
Tubb2B	-0.444219	7.0858	0.742776	1		Dennd1B	0.314366	4.92101	0.679319	1		Sema6D	A530088I07Rik
Tfam	0.36046	7.08492	0.790019	1		1700025G04Rik	0.313543	5.04251	0.680475	1		Syt14L	Rab3Il1
Cat	-1.46583	7.08467	0.28646	1		Bc003331	0.313539	4.81282	0.680399	1		Bc004853	Gstk1
Arpc3	-0.352464	7.0842	0.794571	1		Dhx57	0.313121	5.39416	0.680421	1		Rln3	Rap1Gds1
Chek1	0.201202	7.08406	0.882071	1		Acer3	0.312569	4.62334	0.682428	1		Olfr676	Bc014699
Snrnp40	0.127132	7.08357	0.925581	1		Ndst2	0.312487	5.0835	0.681605	1		B430216B18Rik	Bc005764
Pvrl2	-0.324341	7.08263	0.810663	1		Cdc42Ep3	0.312259	4.46607	0.68197	1		1110014K05Rik	Smpd3
Atxn7L3B	0.0456169	7.08189	0.973746	1		Neat1	0.31208	6.42703	0.680657	1		Rapgef2	Hoxd4
Cecr2	0.613947	7.08105	0.650275	1		Rab8B	0.31197	4.42711	0.681911	1		Olfr667	Rtkn
Ppp2Cb	-0.42475	7.08049	0.753672	1		Pltp	0.311318	5.17143	0.682685	1		Mkiaa0386	Mkiaa1511
Cdc16	-0.171604	7.08038	0.899415	1		D1Ertd622E	0.311012	3.09319	0.684749	1		A930004K21Rik	Zfp629
Txn2	0.235378	7.07988	0.862121	1		Nipal3	0.310722	4.42633	0.685573	1		Casr-Rs4	Grm3
Usp8	0.417908	7.07988	0.75752	1		Sgk3	0.309912	3.01937	0.686645	1		Af067063	1700060E18Rik
Mpdu1	-0.482547	7.07981	0.721504	1		Hipk3	0.309778	5.50451	0.683783	1		Afm	Il6Ra
Kcmf1	-0.0321689	7.07953	0.981703	1		Bach1	0.309468	5.92502	0.683889	1		Za20D3	Lmo1
Lmtk2	0.694687	7.07833	0.608182	1		Yipf3	0.308973	5.99128	0.684315	1		Tshb	Tub
Trmt1	-0.350007	7.07714	0.795978	1		Zfp873	0.308922	3.20831	0.689241	1		Arhgef6	E2F6
Cstf3	0.549414	7.07662	0.684966	1		Pttg1Ip	0.308823	6.52966	0.684087	1		Mszf80-2	Moxd1
Usp5	-0.110301	7.07589	0.935507	1		Rab3Ip	0.308775	5.74546	0.684713	1		Gabrb1	2310028N02Rik
Cbfa2T2	-0.332113	7.07567	0.806211	1		Trappc6A	0.308138	3.37958	0.690359	1		Mkiaa1209	Mkiaa1565
Smarcb1	-0.445844	7.07494	0.741877	1		Stradb	0.307668	4.47171	0.68704	1		Sprr2G	Eif5A2
Stk4	0.784147	7.0749	0.563178	1		Fam134C	0.307442	6.48276	0.68562	1		Olfr142	Zdhhc15
Ndufb8	-1.59663	7.07478	0.247197	1		Dock7	0.307369	6.30302	0.685774	1		D830013H23Rik	Lrrc15
Dap3	-0.642708	7.07439	0.635212	1		P2Rx7	0.307032	3.26595	0.692096	1		Oazin	Evc2
Ccdc6	-0.388383	7.07434	0.774167	1		Ddx4	0.306846	5.48936	0.686741	1		Zfp91	Edg3
Zfp664	0.911633	7.0743	0.502272	1		Rab3A	0.306447	3.29337	0.694346	1		Lrrtm3	Pcdhb22
Naa40	-0.119356	7.07406	0.930165	1		Yipf6	0.306064	6.21589	0.687199	1		Olfr1368	Rnf130
Esyt2	-0.0359017	7.07382	0.979496	1		Acacb	0.30569	4.40336	0.688728	1		4933428M03Rik	Cacng2
Hnrnpll	0.662044	7.07357	0.62505	1		Fam174A	0.305524	3.56294	0.693024	1		Atp2B3	1700019P01Rik
Ttc9C	0.127274	7.07273	0.925504	1		Tnks	0.305518	6.4416	0.687751	1		V1Rh5	Kcne3
Gabpb2	0.33473	7.07054	0.804722	1		Copa	0.305073	8.6099	0.687566	1		Usp25	Insr
Txndc5	0.0902802	7.06991	0.947337	1		Cyb5A	0.304655	6.59956	0.688477	1		Adamdec1	Angpt1
Wbp2	-1.31049	7.06978	0.338635	1		Map4	0.304606	8.40838	0.688106	1		V1Rf1	Olfr6
Fnta	-0.604557	7.06885	0.655284	1		B4Gat1	0.304593	4.18288	0.692915	1		Olfr1383	H-2D(B)
Pcnt	0.192476	7.06819	0.887189	1		Rab11Fip4	0.304515	4.12788	0.691338	1		Gbp2	1700034J06Rik
Epn2	-0.832784	7.06726	0.540172	1		Tmx1	0.304379	6.16796	0.689068	1		B230219D22Rik	Plek2
Itgav	0.184921	7.06698	0.891616	1		Spg21	0.303991	6.22944	0.689457	1		Raet1D	Pcsk1
Hadh	-0.988052	7.06683	0.468278	1		Lrig2	0.303765	4.93117	0.690917	1		Olfr69	Arl5
Ajuba	1.94611	7.06637	0.162866	1		Npc1	0.303635	6.44306	0.689781	1		Gab2	Rhpn1
Scaf8	0.450291	7.06613	0.739411	1		Zfp68	0.303358	4.54203	0.691081	1		Olfr798	Loc280621
Gnb2	-0.712206	7.06477	0.599827	1		Lpin2	0.303296	4.46133	0.69194	1		Olfr808	Aw822216
Mff	-0.451275	7.06468	0.738857	1		Brip1Os	0.303162	5.11703	0.691364	1		Krtap13-1	4930591A17Rik
Ppan	-0.430187	7.06447	0.750636	1		Zfp386	0.302993	4.87397	0.691658	1		Slc25A30	Ifnt1
Kif22	-0.0576942	7.06441	0.966603	1		Zfp472	0.302929	3.93826	0.691588	1		Gm592	Tnrc9
Slc1A5	-1.76562	7.0631	0.202898	1		Galk1	0.302494	6.31275	0.691102	1		Pcdhb13	2210403N09Rik
Ist1	-0.996507	7.06301	0.464446	1		Spryd7	0.302334	4.33923	0.694376	1		9330182L06Rik	Dmrt6
Mettl5	-0.48906	7.06249	0.717923	1		Zmynd8	0.302107	7.20436	0.691064	1		Rap1Gds1	Drd1Ip
Emd	-0.170394	7.06238	0.900136	1		E2F5	0.302069	5.11874	0.692429	1		2810007J24Rik	Mkiaa1034
Ss18	0.119631	7.06188	0.930016	1		Stard3	0.301864	4.86252	0.693136	1		Olfr701	Taok1
Traf7	0.195038	7.06108	0.885693	1		Apaf1	0.301863	5.95073	0.69187	1		Pkd1L1	Leprotl1
Rps6Ka1	-0.350782	7.0604	0.795547	1		Dsel	0.301481	4.35792	0.693631	1		Tm4Sf11	Smad3
Sec14L1	-0.0719389	7.06004	0.958179	1		Mtmr4	0.301422	6.06493	0.692283	1		Pde3A	Ddx25
Atp2B1	0.246072	7.0599	0.85591	1		Rbm18	0.301415	5.63569	0.69261	1		Olfr516	Cap2
Bend4	0.880756	7.05989	0.517267	1		Tlcd1	0.300699	3.66941	0.696158	1		V1Rc22	Tmsb4X
Exosc10	-0.0602736	7.05927	0.965079	1		Pard6G	0.300647	4.11529	0.695571	1		Uty	B230382K22Rik
Ube2R2	-0.0745427	7.05877	0.95664	1		Nupr1	0.300457	5.76277	0.69358	1		Olfr1247	Rps6Kl1
Agpat5	0.428014	7.058	0.751865	1		Stxbp3	0.300309	4.41312	0.694773	1		Sucnr1	Thy1
Kdelr2	-0.343425	7.05773	0.79975	1		Cd164	0.299683	8.10227	0.693426	1		Lamp3	Lhfpl4
Ogdhl	-0.556328	7.05734	0.681525	1		Ly6E	0.299512	5.94244	0.6943	1		Atp13A5	9630025C22
Naa35	-0.723037	7.05643	0.594127	1		Tmem185B	0.29901	3.9336	0.697387	1		Mkiaa3015	Ccsd
Denr	-0.0576697	7.05535	0.966622	1		Ddt	0.298572	5.67708	0.695647	1		Mkiaa0606	Acas2L
Hexa	-2.67866	7.0544	0.0614711	1		Mef2A	0.298464	4.75695	0.696966	1		Siat7E	Tmem35
Becn1	-0.765757	7.05425	0.57253	1		Dock1	0.298251	5.89409	0.695847	1		C030014K22Rik	Ttyh2
Pcgf6	0.183337	7.05344	0.892553	1		Tor1Aip1	0.297944	4.6261	0.698006	1		C330014B19Rik	6330444E15Rik
Ptpn2	-0.231322	7.05264	0.864495	1		Gbe1	0.297304	3.86383	0.700588	1		Tas2R124	Arl10B
Gtf2E2	-0.207774	7.05239	0.878241	1		Dusp12	0.297179	5.6112	0.697209	1		4632417K18Rik	Itpr2
Rfx7	0.702331	7.05197	0.604889	1		Zfp738	0.297176	3.14958	0.704933	1		A030009A06Rik	Bc052328
Coro1B	-1.798	7.05154	0.194964	1		Akr1A1	0.296865	8.54344	0.696451	1		Cpk-M	Celsr2
Atp6V0B	-1.60966	7.0514	0.243465	1		Sesn3	0.296828	3.73618	0.702183	1		Sprr2E	Bc056929
Abr	-0.668872	7.05132	0.6219	1		Jak1	0.296619	6.50161	0.69727	1		Olfr1355	Grin1
Gtf3C1	1.04842	7.05122	0.441434	1		Abca1	0.296368	5.2304	0.698866	1		Olfr1443	Il17D
Ubl5	-0.617057	7.05079	0.648808	1		Tmem127	0.296299	5.67058	0.698177	1		V1Ri1	Scnn1G
Eaf1	0.972435	7.05064	0.475287	1		Slc29A4	0.296012	4.40395	0.699491	1		Brn-3R	5830436D01Rik
Nme7	-0.959168	7.0496	0.480957	1		Rnpc3	0.295933	5.25083	0.698889	1		Tnrc9	Cdkl1
Tyms	-0.416787	7.04937	0.758165	1		Tldc1	0.295873	4.34078	0.700844	1		Olfr1082	4631422O05Rik
Itch	1.08768	7.04892	0.425027	1		Nt5C3B	0.295716	5.3821	0.699002	1		Mastl	Dner
Kdm6A	1.46855	7.04884	0.285308	1		Acvr2A	0.295614	4.47887	0.700712	1		Il2	E330013P04Rik
Nedd8	-0.12959	7.04765	0.924148	1		Dcaf5	0.294827	5.12348	0.700513	1		Olfr855	2810051F02Rik
Dnaja1	0.908226	7.04737	0.503929	1		Micu1	0.294266	4.64956	0.701743	1		Sec8	Sby
Ppil1	0.655226	7.04726	0.62863	1		Msi1	0.294094	4.39802	0.702955	1		Mkiaa0858	Ctdspl
Golph3	0.626581	7.0469	0.643566	1		Pycr2	0.293981	7.20663	0.699872	1		Cutl2	Rap1Ga1
Ankfy1	0.769762	7.04612	0.570369	1		Itgb1	0.293757	9.31706	0.699757	1		Edaradd	Kcnq3
Mier1	0.357992	7.04445	0.791453	1		Mpp7	0.293756	5.22455	0.701264	1		Mpp5	Mcyc.C1
Perp	4.55255	7.04427	0.00341795	0.553958		Zfp91	0.293211	5.91442	0.701256	1		F830003B07	Olfr652
Chka	0.0669144	7.04295	0.961166	1		Myo1E	0.293003	4.98455	0.702849	1		Sfrs12	Olfr593
Luzp1	0.764673	7.04292	0.572952	1		Ptbp3	0.292962	7.25046	0.700943	1		Lipl2	2410016O06Rik
Gltscr2	-1.11031	7.04182	0.41567	1		Grb7	0.29292	5.72706	0.701714	1		S100A15	2810441C07Rik
Timeless	0.255313	7.04161	0.850551	1		Cdk18	0.292885	3.19657	0.706647	1		Olfr342	Mkiaa0029
Adipor1	0.178861	7.04111	0.895186	1		Slc39A9	0.292744	5.61996	0.702006	1		Fabp2	1810063B07Rik
Ept1	2.89969	7.04057	0.0444512	1		Cep70	0.292619	3.81998	0.704692	1		Olfr1295	Il13Ra2
Bag1	-0.591154	7.04003	0.662381	1		Mkl1	0.292209	5.23879	0.703183	1		Olfr781	Smarca1
Klhdc3	0.415498	7.03994	0.758903	1		5031439G07Rik	0.291633	5.88537	0.703196	1		1100001H23Rik	Abcb1B
Rrbp1	-0.22495	7.0395	0.868219	1		Lifr	0.291564	7.6016	0.702398	1		Mesdc1	1500031H04Rik
6030458C11Rik	0.41168	7.03932	0.761051	1		Vhl	0.29142	4.97932	0.704141	1		Sby	Myo3A
Fads1	-1.89099	7.039	0.174377	1		Zfp639	0.291341	5.21406	0.703795	1		Csmd1	Foxn4
Oxa1L	0.0331423	7.03807	0.981155	1		March2	0.291264	4.09384	0.706251	1		Olfr290	Olfr1496
1110008F13Rik	-0.283529	7.03748	0.834199	1		Ttc21B	0.291195	4.80135	0.704781	1		5730521E12Rik	Egfl6
Vasp	-0.317543	7.03323	0.814599	1		Exoc2	0.291192	5.12744	0.704125	1		9330196J05Rik	Cxcl10
Dvl2	-1.0935	7.03239	0.422914	1		Abhd12	0.290986	5.57764	0.704087	1		Prlpi	4930524B15Rik
Kif2A	1.22009	7.03212	0.372398	1		Sqle	0.290982	8.18511	0.702876	1		Poem	1810048P08Rik
Mtfr1	0.0626805	7.03118	0.963677	1		Ngly1	0.290858	4.83846	0.705103	1		Shank3	Htr5B
Ranbp3	0.341888	7.03087	0.800654	1		Kif5A	0.290699	4.05084	0.707391	1		Olfr640	1700067K01Rik
Rps21	-0.997015	7.03082	0.463637	1		Tpra1	0.29053	4.40978	0.705583	1		V1Ra1	7530404M11Rik
Lsm14B	-0.481205	7.03031	0.72228	1		Btg2	0.290455	5.51436	0.704399	1		A130081B01	C030014K22Rik
E2F4	0.171431	7.03002	0.899553	1		Cnppd1	0.289859	5.88302	0.705064	1		Gucy2G	Traf5
Cep57	0.187394	7.02986	0.89019	1		Anxa7	0.28979	7.04563	0.704444	1		Hist1H3I	Fez1
Map2K1	-0.0708383	7.02929	0.958847	1		Ptp4A3	0.289733	4.86425	0.70601	1		Olfr954	Sdc2
Rhoa	0.435342	7.02924	0.747783	1		Hp1Bp3	0.289221	5.07294	0.706512	1		Olfr1006	Freq
Atp6V1D	-0.901385	7.02857	0.507639	1		Mfsd11	0.289035	4.62038	0.706699	1		Slc30A8	Ptprn2
Rpap1	-0.546256	7.02767	0.686931	1		Napa	0.288592	7.24885	0.705666	1		1700082M22Rik	Camkk1
Ermp1	0.528828	7.02696	0.696479	1		Akap9	0.288402	5.65345	0.706896	1		Adam26	Adam24
Sephs2	-0.18778	7.02656	0.88996	1		Dag1	0.288369	7.73966	0.705849	1		Pard6G	Bsf3
Kdelr1	-0.757351	7.02648	0.577053	1		Pam	0.288164	4.80236	0.707983	1		V2R14	Acpl2
Hnrnpul1	0.511764	7.02515	0.705807	1		Map4K5	0.287891	6.09184	0.70698	1		Mszf55-1	Pou4F2
Smyd5	0.275239	7.02431	0.83901	1		Tmem120A	0.287845	5.55532	0.707587	1		Bc014795	Ccl9
Utp3	-0.582735	7.02205	0.667088	1		Sec62	0.287455	7.02939	0.707059	1		Mapk13	Smd Homolog
Dsg2	-0.822762	7.0218	0.544637	1		Tmcc1	0.286996	4.6267	0.709749	1		Olfr218	Mlstd1
Grpel1	-0.272592	7.02149	0.840538	1		Fam120C	0.286958	3.09325	0.713594	1		Olfr972	Fate1
Msi2	0.300115	7.0214	0.824642	1		Dolk	0.286953	3.99469	0.71001	1		Klra9	Mobp
Poldip2	-1.53458	7.0209	0.265327	1		Atp11A	0.286912	6.96059	0.707698	1		Olfr1252	Gap43
Erp29	-0.38767	7.01936	0.774609	1		Fech	0.286664	5.33649	0.70893	1		V1Ri5	Gpr143
Kdm4C	1.04379	7.01927	0.443585	1		Fam20B	0.286645	5.74246	0.708688	1		Olfr257	Pcsk9
Ergic3	-0.56715	7.01922	0.675421	1		Ccser2	0.286373	5.44319	0.709293	1		Gpr45	Commd2
Arnt	-0.684514	7.01908	0.613655	1		Cntnap3	0.28608	3.75214	0.711657	1		Slc9A7	Ctsc
Cdc5L	-0.122963	7.01857	0.928071	1		Syt14	0.285978	4.86237	0.710249	1		Mc7	A030013D21
Eif4Enif1	0.015846	7.01709	0.991409	1		Arf5	0.285874	6.5075	0.708987	1		9130413I22Rik	Scn1B
Ptprs	1.52317	7.01709	0.269044	1		Zbtb44	0.285537	6.62858	0.709232	1		Tcrb-V13	Kif6
Cox6C	-0.587485	7.01676	0.664421	1		Donson	0.285364	4.88296	0.710857	1		Olfr1449	Phldb2
Orc4	0.371686	7.01667	0.783681	1		Ahnak	0.285363	7.73793	0.709134	1		Olfr1518	Olfr516
Cenpe	0.984294	7.01652	0.469404	1		Iqcb1	0.285155	5.72774	0.710104	1		Loc235779	Reg2
[truncated: 22,414 more rows]

## Sheet: Table_S5
Analysis Type:	PANTHER Overrepresentation Test (Released 20171205)
Annotation Version and Release Date:	PANTHER version 13.1 Released 2018-02-03
Analyzed List:	upload_1 (Mus musculus)
Reference List:	Mus musculus (all genes in database)
Test Type:	FISHER
PANTHER Pathways	Mus musculus - REFLIST (22262)	upload_1 (372)	fold Enrichment	raw P-value	FDR
p53 pathway by glucose deprivation (P04397)	23	5	10.8	0.000197	0.00643
Insulin/IGF pathway-mitogen activated protein kinase kinase/MAP kinase cascade (P00032)	34	6	8.77	0.000124	0.00673
Interleukin signaling pathway (P00036)	88	9	5.08	0.000129	0.00525
Ras Pathway (P04393)	70	7	4.97	0.000813	0.0166
p53 pathway (P00059)	86	8	4.62	0.000545	0.0148
PDGF signaling pathway (P00047)	142	13	4.55	1.3e-05	0.00106
EGF receptor signaling pathway (P00018)	137	10	3.63	0.000694	0.0162
CCKR signaling map (P06959)	160	10	3.11	0.00208	0.0339
Gonadotropin-releasing hormone receptor pathway (P06664)	234	13	2.76	0.00133	0.024

## Sheet: Table_S6
Differentially expressed genes in Prdm5_KO ESCs, reanalyzed by edgeR
Galli et al., 2013
gene_id	log2-fc	log2-cpm	P-Value	FDR
C130050O18Rik	-5.45479	-2.00285	4.69265e-05	0.0309601
Myrfl	-5.07539	-2.21733	0.000620753	0.155394
Slc16a12	-4.97118	-2.27194	0.000620753	0.155394
Ankrd53	-4.85132	-2.33234	0.00119368	0.211151
Slco2b1	-4.85097	-2.33252	0.00119368	0.211151
Lppr5	-4.84639	-2.33491	0.00230315	0.305824
Prr16	-4.71854	-2.39638	0.00230315	0.305824
Irx1	-4.71784	-2.39674	0.00230315	0.305824
Arr3	-4.56878	-2.46526	0.00445905	0.410755
A330033J07Rik	-4.56592	-2.46674	0.00866288	0.527895
C1qtnf9	-4.41191	-2.53258	0.00866288	0.527895
Mirg	-4.40993	-2.5336	0.00866288	0.527895
A330040F15Rik	-4.4074	-2.53491	0.00866288	0.527895
BC039966	-4.4074	-2.53491	0.00866288	0.527895
Gprc6a	-4.40687	-2.53519	0.00866288	0.527895
Hes3	-4.40595	-2.53566	0.00866288	0.527895
Sorcs3	-4.40578	-2.53575	0.00866288	0.527895
Tmem140	-3.88237	-1.73257	2.14376e-05	0.0163535
Cyp26c1	-3.35144	-2.04804	0.000721013	0.162365
Cldn15	-3.25063	-2.10494	0.00233023	0.305824
Dnah6	-3.14873	-2.15813	0.00418306	0.402657
Csgalnact1	-2.91752	-2.27207	0.00749585	0.517389
Spata3	-2.91674	-2.26988	0.00749585	0.517389
Erich2	-2.81074	-1.85418	0.00106356	0.199713
Ffar3	-2.80564	-1.85747	0.00106356	0.199713
Ctsj	-2.7758	-0.492159	3.29566e-09	8.04504e-06
Apoa4	-2.74934	-1.54173	0.000567314	0.155394
Ccm2l	-2.64595	-1.95194	0.00312223	0.346449
Ido1	-2.64055	-1.61015	0.000916869	0.188081
Nkpd1	-2.63367	-1.95265	0.00312223	0.346449
Olfr31	-2.55122	-1.99754	0.00532578	0.44677
Gk2	-2.5489	-1.99817	0.00532578	0.44677
Marc1	-2.50132	-1.69231	0.00237267	0.309729
1700029I15Rik	-2.45291	-2.04839	0.00904879	0.541092
Gm4737	-2.42277	4.5972	6.65592e-34	5.41592e-30
Opn4	-2.3569	-2.10198	0.00904879	0.541092
Tmem176b	-2.24145	-1.18156	0.000194027	0.0725013
Cyp26b1	-2.21717	-1.85653	0.00588344	0.473397
Ms4a15	-2.21146	-1.61342	0.00147745	0.247027
Gm15179	-2.13274	-1.24671	0.000691504	0.161952
Sema3a	-2.1264	-1.90492	0.00961042	0.541226
Cyp46a1	-2.07463	-0.619154	1.10245e-05	0.0103507
Gm960	-2.05833	-1.69017	0.00920197	0.541226
Muc13	-2.04873	-0.735948	3.24179e-05	0.0232636
Lama2	-2.04216	-1.9466	0.00961042	0.541226
Gm3500	-1.98446	-1.17841	0.00069661	0.161952
Iqsec3	-1.9822	-1.53216	0.00156634	0.249908
Fbp2	-1.98099	-1.19081	0.000453889	0.130352
Xlr3b	-1.92437	-1.07882	0.000690064	0.161952
Il1rl2	-1.92217	-1.77025	0.00957527	0.541226
Rfx8	-1.90394	-1.3994	0.00159881	0.253433
Xkr7	-1.84785	-1.81009	0.00957527	0.541226
Gm1661	-1.84279	-1.61188	0.00595358	0.473397
Rorc	-1.84276	-1.61692	0.00595358	0.473397
Akr1c19	-1.82738	-1.43257	0.00802066	0.527895
Xirp2	-1.78815	-1.46223	0.00802066	0.527895
Xkr4	-1.77581	-1.64653	0.00920197	0.541226
Npffr2	-1.68635	-1.3672	0.0036035	0.378197
Hsh2d	-1.68607	-1.36983	0.0036035	0.378197
Klk7	-1.67769	-1.36655	0.00736868	0.513605
Irf7	-1.65218	-1.24403	0.00672921	0.502345
Lrrc36	-1.62702	-1.40133	0.0053894	0.447485
AY074887	-1.61669	-0.132043	3.33549e-05	0.0232636
BC048679	-1.60481	-0.55434	0.000267635	0.0920173
Pax8	-1.57921	-1.4391	0.00802066	0.527895
Pcdhgc4	-1.56652	-0.949784	0.00180572	0.270289
Tmod4	-1.55577	-1.30283	0.0096889	0.541226
Ogdhl	-1.55437	3.49393	1.49456e-14	7.29672e-11
Ltb4r1	-1.54779	-1.29879	0.0096889	0.541226
Cdhr1	-1.54593	0.86925	5.63472e-08	0.000105807
Col20a1	-1.54266	-1.18501	0.00612116	0.48183
1700028J19Rik	-1.53856	-1.0736	0.00392448	0.394979
Lmx1b	-1.52817	-0.767555	0.0019855	0.283439
Scube2	-1.51551	-0.794268	0.0015567	0.249908
Afp	-1.50342	-0.156625	7.98589e-05	0.0374891
4933405D12Rik	-1.45154	-0.924146	0.00327778	0.358092
S100g	-1.4514	-0.573611	0.00153616	0.249908
Dmrta2	-1.44633	-0.675768	0.000752811	0.165951
Prss12	-1.43172	-0.43859	0.000970294	0.19573
3300002P13Rik	-1.4131	0.0629494	9.95242e-05	0.0441724
Adamts3	-1.40058	0.37668	2.07681e-05	0.0163535
Slc6a17	-1.37944	-0.712341	0.00248636	0.314479
Fgf18	-1.36249	-0.795489	0.00373252	0.387721
Fam25c	-1.34563	2.09123	6.86109e-09	1.5226e-05
Ttr	-1.34527	0.41557	3.82841e-05	0.0259598
Rarb	-1.34105	-0.65059	0.00226755	0.305824
Pcdh7	-1.32359	-0.117305	0.000434681	0.126321
Ifi27l2a	-1.31996	1.84046	4.0632e-08	8.26557e-05
Apoa1	-1.31231	0.229389	9.78203e-05	0.0441724
Cyp2r1	-1.30918	-0.401699	0.00119062	0.211151
1600025M17Rik	-1.30549	0.49783	4.95439e-05	0.0312468
Pou4f3	-1.30496	-0.842134	0.00412328	0.402657
2900008C10Rik	-1.29793	-0.402537	0.00189948	0.274369
Rab20	-1.29266	-0.237406	0.00111327	0.204331
Kcnh1	-1.29121	-0.494657	0.00141045	0.237451
1810062G17Rik	-1.28	-0.694121	0.00553619	0.453503
Kcna1	-1.27506	-1.0373	0.00976409	0.54214
Il20rb	-1.26492	-0.856189	0.00936273	0.541226
Sowaha	-1.25575	-0.955052	0.00869424	0.527948
Gm5148	-1.24243	5.22398	2.86658e-11	1.16627e-07
Mmrn2	-1.23814	0.190128	0.000295575	0.0962039
Pla2g12b	-1.23269	-0.115125	0.00111278	0.204331
Tgfbr3l	-1.22901	-0.520635	0.0030366	0.346449
Wnt11	-1.21759	-0.813461	0.00509104	0.443848
Aqp8	-1.21157	0.340576	0.000326915	0.105004
Saxo2	-1.20387	-0.731748	0.00986296	0.545952
S1pr5	-1.19496	-0.613054	0.00589992	0.473397
Gm15401	-1.18833	-0.242032	0.00220044	0.305198
Dapk2	-1.18606	-0.304926	0.00312426	0.346449
Ppp1r14d	-1.17019	-0.155271	0.00182418	0.270289
Klhl14	-1.16943	1.03453	1.79944e-05	0.0151469
Twist2	-1.15987	-0.431974	0.00642248	0.488409
Sp5	-1.14981	-0.319403	0.0040195	0.402131
1700048O20Rik	-1.14273	-0.296263	0.00312426	0.346449
Glipr1	-1.1356	-0.378794	0.00842138	0.527895
Gm9895	-1.13089	-0.279376	0.00362534	0.378197
Gabre	-1.12511	0.44176	0.000523779	0.146488
BC031361	-1.12023	-0.284411	0.00463614	0.422037
Kcnh6	-1.10936	-0.257112	0.00282781	0.334152
Chil1	-1.07907	-0.37175	0.00842138	0.527895
Grb10	-1.0775	6.77116	3.23624e-09	8.04504e-06
2410004I01Rik	-1.05578	-0.330813	0.00752159	0.517389
Lypd2	-1.03469	-0.241218	0.00761649	0.519347
Clec12b	-1.01554	-0.202329	0.00856533	0.527895
Wfikkn1	-1.01428	-0.12496	0.00488862	0.433949
Gm9079	-1.01281	-0.259593	0.00957989	0.541226
Mzf1	-1.00237	0.316944	0.00178418	0.270289
Dusp8	-0.987155	0.919424	0.000355309	0.10708
Atp2a1	-0.986755	0.774205	0.00072352	0.162365
Shd	-0.979039	0.429233	0.0017253	0.270009
Hs3st1	-0.97891	0.276426	0.00320535	0.352458
Ccdc74a	-0.974411	0.123749	0.0041897	0.402657
S100a1	-0.972545	2.62465	7.1966e-06	0.00798528
Mir677	-0.97216	-0.00887289	0.00853152	0.527895
Aldh1l1	-0.96918	1.28588	0.000133333	0.0533573
Gm3558	-0.963366	1.47686	0.000140093	0.0551584
Spib	-0.962218	0.26778	0.00388437	0.394979
Exd1	-0.958498	1.28005	0.000338992	0.106094
Dok5	-0.957623	0.563269	0.00182695	0.270289
Spink1	-0.938116	3.2025	4.14083e-06	0.00505409
Pomc	-0.936714	0.0752916	0.00693693	0.505244
Anks6	-0.935111	0.371319	0.00392752	0.394979
Zkscan4	-0.930671	0.448877	0.00229553	0.305824
Ctsh	-0.926232	2.89828	9.51553e-06	0.00929134
Nrn1l	-0.92533	0.921424	0.0010183	0.197283
Slc7a9	-0.924113	0.0170196	0.00694113	0.505244
Crb2	-0.920153	1.14761	0.000604396	0.155394
Dclk1	-0.919003	1.01681	0.000584431	0.155394
Kcna6	-0.909753	0.201219	0.00754206	0.517389
Agbl3	-0.907	0.140751	0.00920609	0.541226
1700019A02Rik	-0.906017	0.889749	0.0018498	0.272021
Pga5	-0.903692	1.0066	0.00176068	0.270289
Cct6b	-0.903049	0.344534	0.00731627	0.513605
Xlr3a	-0.89939	0.424019	0.00512474	0.444451
Prlr	-0.89373	0.234352	0.00516401	0.445204
Ttc41	-0.88061	0.350895	0.00731627	0.513605
Bcan	-0.870138	0.229059	0.00823524	0.527895
Cpne5	-0.867737	0.827069	0.00266347	0.324359
Ttll3	-0.855279	0.252682	0.00896516	0.540772
Pclo	-0.854762	0.563674	0.00503891	0.442463
Gm10406	-0.85284	2.67717	5.85079e-05	0.033547
Mss51	-0.84096	0.216059	0.00989215	0.546329
Fzd1	-0.840042	1.24259	0.001326	0.226356
Gm6297	-0.837154	0.493283	0.00705168	0.509286
AW551984	-0.834196	0.404743	0.00667158	0.49957
Nat2	-0.832105	1.21771	0.00180988	0.270289
Dysf	-0.815956	2.77658	0.00010668	0.0448995
Clic6	-0.805008	1.75276	0.000799221	0.16965
Cklf	-0.802531	3.3669	6.08799e-05	0.033547
Ksr1	-0.801008	0.962346	0.00306443	0.346449
Foxq1	-0.793252	0.78266	0.00640422	0.488409
Spaca6	-0.780285	0.886234	0.00613859	0.48183
Ltb	-0.77895	0.717328	0.00814292	0.527895
Snca	-0.778024	1.03534	0.00476295	0.427457
Scml2	-0.774049	0.579659	0.00937269	0.541226
4933406J08Rik	-0.771619	1.72637	0.00123481	0.215307
Ppp1r3f	-0.765668	0.706051	0.00940899	0.541226
Myo5b	-0.753092	1.05965	0.00534289	0.44677
2010001A14Rik	-0.752159	1.30995	0.00407025	0.402657
Cd59a	-0.748808	1.50444	0.00264215	0.324359
Wnt3	-0.748704	1.37035	0.00440738	0.410755
Rab37	-0.746868	0.706376	0.00940899	0.541226
Tnnc1	-0.743734	1.31687	0.00428332	0.408438
Rgl3	-0.734358	1.65392	0.00231947	0.305824
Scarf1	-0.732945	1.12397	0.00620171	0.482133
2810403D21Rik	-0.722581	1.23639	0.00655028	0.496581
Hyi	-0.70641	1.8589	0.00252614	0.317201
Cxcl14	-0.697016	1.25691	0.00841958	0.527895
Parp10	-0.686217	3.09989	0.000761398	0.165951
Gbp3	-0.684278	2.01126	0.00328592	0.358092
Rgs17	-0.674224	1.70317	0.00538842	0.447485
Atg16l2	-0.664983	2.74998	0.00149598	0.248424
Sncb	-0.663811	1.41908	0.00788585	0.527526
Pemt	-0.656669	1.4075	0.00962988	0.541226
Psmb8	-0.656471	3.46426	0.000982969	0.19573
Bmp7	-0.654256	2.70289	0.00212279	0.297813
Mir22hg	-0.640064	2.15157	0.00547907	0.453388
Rpl31-ps12	-0.625119	2.37254	0.00414534	0.402657
Irgm2	-0.620736	2.79028	0.00283354	0.334152
Pitpnm1	-0.620035	2.94902	0.00285525	0.335094
Rbp7	-0.616411	2.5856	0.00412465	0.402657
Scarf2	-0.615465	1.78033	0.00937543	0.541226
2610306M01Rik	-0.61182	1.89795	0.00811603	0.527895
Sertad4	-0.607634	2.9375	0.00313522	0.346449
Rhox6	-0.604881	4.06893	0.00181194	0.270289
Doc2g	-0.604605	1.97784	0.00899403	0.540772
Kcnip3	-0.602983	2.24891	0.008083	0.527895
Trim46	-0.58656	2.2179	0.00788772	0.527526
Zfp467	-0.584595	2.24096	0.0089364	0.540772
Shc2	-0.579869	2.49961	0.00657318	0.496773
Cercam	-0.579165	3.26332	0.00361321	0.378197
Rab3b	-0.576365	3.07603	0.00472446	0.425567
Fam210b	-0.575621	2.82656	0.00551815	0.453503
1110065P20Rik	-0.564077	2.99978	0.00639447	0.488409
Gt(ROSA)26Sor	-0.563793	3.54659	0.00437512	0.410755
Mgst1	-0.563293	3.77805	0.00360333	0.378197
Cxcl12	-0.562054	3.96751	0.0034863	0.373263
Immp1l	-0.554235	5.47763	0.0025373	0.317201
Nudt7	-0.551149	2.95207	0.00817202	0.527895
Nespas	-0.549607	3.14559	0.0071372	0.509434
Hist2h2bb	-0.546907	4.93349	0.0033491	0.363355
Efemp1	-0.544042	3.04603	0.00854217	0.527895
Gm561	-0.53126	3.82731	0.00608557	0.48076
Sepp1	-0.529046	5.54471	0.00390123	0.394979
Dab2	-0.512959	3.8017	0.00796452	0.527895
Rpl14-ps1	-0.51138	5.63407	0.0051868	0.445204
Tspan6	-0.507237	4.93914	0.00635999	0.488219
Atp5e	-0.505652	7.87992	0.00481917	0.429346
Bhlhe40	-0.504104	4.0399	0.0083808	0.527895
Tmem256	-0.502825	5.65862	0.00594905	0.473397
Trim12c	-0.500046	3.85483	0.00962625	0.541226
Pla2g16	-0.498021	4.24907	0.00867174	0.527895
Mrpl53	-0.495254	5.42551	0.00712791	0.509434
Mrpl14	-0.494463	5.39133	0.00713524	0.509434
Psme2	-0.488543	6.78307	0.00679607	0.503293
Znhit3	-0.484723	6.08868	0.00766055	0.519449
Rhox5	-0.482237	4.96314	0.00977007	0.54214
Rpl32	-0.465125	10.7703	0.00913966	0.541226
Jade1	0.462184	7.79468	0.00992801	0.547071
Mga	0.469794	7.19654	0.00898934	0.540772
Myo10	0.482283	7.16691	0.00734618	0.513605
Birc6	0.486827	5.4638	0.00787333	0.527526
Magi1	0.488212	4.2649	0.0097719	0.54214
Bod1l	0.490074	5.01588	0.00808213	0.527895
Med13l	0.491388	5.88101	0.00697503	0.505244
Ddah1	0.495979	4.23085	0.00906586	0.541092
Itpr1	0.500221	5.10767	0.00667073	0.49957
Zmym3	0.500672	4.40605	0.00794803	0.527895
Snord100	0.502118	4.64179	0.00694466	0.505244
Tmem131	0.50384	5.83038	0.00566218	0.460904
Xpo4	0.507985	5.32763	0.00571095	0.463156
Piwil2	0.513027	4.02869	0.00754538	0.517389
Nlrp1a	0.513295	4.18013	0.00696333	0.505244
Hist1h2bn	0.516114	4.01211	0.00680377	0.503293
Prkaa2	0.518909	3.85165	0.00759601	0.519347
Epha2	0.521772	5.34377	0.00451012	0.412347
Lancl2	0.52464	4.76661	0.00478082	0.427489
Esrrb	0.525782	5.53655	0.00408461	0.402657
Timp3	0.531836	2.97178	0.00911915	0.541226
Trove2	0.546857	5.02724	0.0031365	0.346449
Pdpr	0.549374	3.02639	0.00709954	0.509434
Cd109	0.558331	3.36505	0.00519778	0.445204
Lpp	0.560587	4.83035	0.00254686	0.317201
Msi2	0.565612	5.69595	0.00196215	0.281754
Ecm1	0.566937	2.54583	0.00764877	0.519449
Txndc16	0.569616	2.30301	0.00965618	0.541226
Hs6st2	0.570522	3.71333	0.00339775	0.366928
Chac1	0.572642	3.25877	0.00421257	0.403267
Hist1h2ah	0.596495	2.57165	0.00449008	0.412058
Tcf15	0.609104	2.58172	0.0043537	0.41034
Hist1h2ae	0.610518	5.57403	0.000841658	0.175604
Mtmr1	0.612444	1.92028	0.00787697	0.527526
Pdgfc	0.613755	3.35283	0.00203287	0.288513
Slc39a14	0.617307	5.19281	0.000827558	0.174151
Fn1	0.619783	6.87385	0.000592828	0.155394
Ciart	0.625104	1.74646	0.00923412	0.541226
1700030C10Rik	0.625308	3.90359	0.00122408	0.214972
Bnc2	0.631014	2.35257	0.00406766	0.402657
Pgap1	0.632335	4.9365	0.000664827	0.160684
Cyp1b1	0.632549	1.6883	0.00727197	0.513605
Fut9	0.635606	3.73005	0.00109112	0.203323
Scarna9	0.637419	5.29999	0.00052808	0.146488
Zfp819	0.641314	2.94485	0.00179069	0.270289
Kirrel2	0.641345	2.76731	0.00207642	0.292991
Dnmt3a	0.652041	7.63878	0.000286823	0.0959129
Serpine1	0.653062	3.99675	0.000610168	0.155394
Slc29a1	0.659589	5.94511	0.000293755	0.0962039
Trh	0.660572	5.20918	0.000342405	0.106094
Snord35a	0.660635	3.54728	0.00076007	0.165951
Gm14436	0.663418	1.98919	0.00386536	0.394979
Hist1h2bf	0.667685	1.45563	0.00662165	0.498892
Snora5c	0.668606	1.8018	0.00393183	0.394979
Paqr8	0.676232	1.47508	0.00719514	0.512072
Nefh	0.690325	2.97366	0.000772111	0.166796
Tgfb2	0.696163	1.8083	0.00278408	0.334152
D330045A20Rik	0.700751	1.08942	0.00948174	0.541226
Gm13139	0.702424	1.5147	0.00433167	0.409846
Tet1	0.713423	6.94191	7.78818e-05	0.0372779
Tet2	0.713558	4.05353	0.000196022	0.0725013
Slco5a1	0.717397	1.63926	0.00281295	0.334152
Nrp2	0.717942	1.63437	0.00281295	0.334152
Grk4	0.720966	1.39905	0.00391936	0.394979
Myo1f	0.724479	1.71615	0.0026318	0.324359
Nr0b1	0.72835	3.55873	0.000210956	0.0757302
Cass4	0.733445	0.948655	0.00819418	0.527895
Rnf125	0.735776	1.95271	0.00156529	0.249908
Ptpn7	0.74432	0.857463	0.00804114	0.527895
Klf12	0.747341	0.989029	0.00623375	0.483086
Snord72	0.750832	3.73171	0.000104677	0.0448295
Spry4	0.750836	4.606	6.18415e-05	0.033547
Nphs1	0.753929	4.31892	7.23202e-05	0.036216
Nrg4	0.756824	0.956407	0.00632703	0.487221
Slc30a2	0.764471	0.759955	0.00738501	0.513605
Zfp786	0.767671	0.799312	0.00513438	0.444451
Akap11	0.77015	4.26073	5.22609e-05	0.0312468
Zyg11a	0.771151	0.973099	0.00522987	0.446386
Cobl	0.774203	4.1136	5.24399e-05	0.0312468
Pcdh18	0.775605	0.782425	0.00682548	0.503374
Gm7325	0.782519	3.85189	5.24812e-05	0.0312468
Tex40	0.784309	1.216	0.00218132	0.304275
Thsd1	0.786782	1.23274	0.00246092	0.312883
Lef1	0.79024	2.97587	0.000122855	0.0499837
Raet1e	0.791918	1.26671	0.00245493	0.312883
H19	0.796112	5.86843	1.27722e-05	0.0115475
Slc7a8	0.797155	1.74254	0.000686822	0.161952
Cabp1	0.800194	1.03174	0.0030334	0.346449
Emp1	0.802097	2.99807	8.32481e-05	0.0383428
Hr	0.80293	0.615704	0.00677325	0.503293
Fmnl1	0.818708	0.645798	0.00534419	0.44677
Qpct	0.821635	1.4716	0.000885572	0.183201
Scnn1a	0.827114	0.401119	0.00924053	0.541226
Pcsk1n	0.828727	1.8275	0.000417741	0.122861
Impact	0.837939	6.56672	3.84213e-06	0.00505409
Anxa8	0.844664	1.02416	0.00177033	0.270289
Itgal	0.850994	0.396599	0.00856904	0.527895
Acta2	0.853729	4.87424	4.52275e-06	0.00525737
Ggct	0.857144	3.99383	8.04953e-06	0.00818738
Herc6	0.861826	0.363518	0.00430371	0.408785
Plce1	0.867394	1.73113	0.000344051	0.106094
Rgs20	0.877947	0.773712	0.00265858	0.324359
Gm7102	0.87881	2.06724	0.00011212	0.0463892
Hal	0.883337	0.437151	0.00469141	0.424155
Pde8a	0.900938	1.02778	0.00100226	0.19573
Hpcal4	0.906916	0.340987	0.00357364	0.378197
Col1a1	0.908283	1.94115	7.46774e-05	0.036459
Snord42a	0.91477	1.39904	0.000277813	0.0941903
Gm7609	0.923498	1.23091	0.000347691	0.106094
Klf4	0.929256	3.20158	4.14083e-06	0.00505409
Scarna2	0.934665	4.44505	7.33366e-07	0.00111889
Gm10785	0.936814	0.419839	0.0027521	0.332582
Snord110	0.93727	0.620329	0.00131684	0.226356
Thbs2	0.942576	0.00801965	0.00626504	0.483975
Isoc2a	0.943352	1.80087	7.02775e-05	0.036216
Fut2	0.969172	0.0527168	0.00413662	0.402657
Stra8	0.969428	0.773001	0.000612774	0.155394
Sp140	0.973717	0.160655	0.0038084	0.393927
Gbx2	0.977787	2.04705	1.93306e-05	0.0157293
Rimbp3	0.994643	0.214881	0.00188913	0.274369
Rnu73b	0.996147	-0.408116	0.00738227	0.513605
Ngfr	1.01502	0.411099	0.00128343	0.222197
Pip5k1b	1.01775	0.982074	0.000254122	0.0886197
Ntn1	1.01881	1.412	7.09762e-05	0.036216
Snord82	1.04696	0.447228	0.000487708	0.138435
Mb21d1	1.06376	0.269544	0.00115129	0.209732
Ace	1.07598	-0.397888	0.00738227	0.513605
Scn1a	1.11507	-0.201723	0.00296524	0.346337
Gpd1	1.12761	-0.5193	0.00619212	0.482133
Gfod1	1.13413	0.837256	7.2696e-05	0.036216
Gm15910	1.13836	-0.0583716	0.00139228	0.23602
Fam188b	1.14084	1.67869	2.01197e-06	0.00288906
Gem	1.1579	-0.297688	0.00242232	0.312883
Vmn2r55	1.16733	-0.341885	0.00267077	0.324359
Dcdc2a	1.17827	0.407523	0.000231639	0.0819498
Gm20767	1.19297	0.124402	0.00063021	0.155394
Nrp1	1.21428	-0.421474	0.00189948	0.274369
Zscan4f	1.22293	-0.637063	0.00496424	0.439066
Adora1	1.22499	-0.895079	0.00936273	0.541226
Hmga2-ps1	1.23615	-0.819027	0.00618387	0.482133
2410137M14Rik	1.27293	-0.941432	0.00775029	0.524079
Pdyn	1.27949	0.240539	0.000147942	0.0573241
H60c	1.28438	-0.724124	0.00553619	0.453503
Pcdhgc5	1.30135	-0.85638	0.00691792	0.505244
Pdgfrb	1.30665	-0.518603	0.00172551	0.270009
Gm8300	1.3089	-0.849506	0.00509104	0.443848
Chrm4	1.35896	-0.680656	0.00226755	0.305824
Slc6a1	1.36027	-0.172183	0.000383557	0.114183
Col8a1	1.36038	0.476349	7.527e-06	0.00798877
Atp6v0a4	1.36777	-0.667799	0.00306329	0.346449
Zscan4c	1.36804	-0.432051	0.000724994	0.162365
Zscan4a	1.38209	-0.8865	0.0056643	0.460904
Ankdd1b	1.38544	-0.0746969	0.000151619	0.0578306
Ptgs2	1.38764	0.306688	1.75091e-05	0.0151469
Fam159b	1.39962	-1.32334	0.0096889	0.541226
Pla2g4c	1.44821	-1.2929	0.0096889	0.541226
Cyp2b23	1.55622	-1.23681	0.00465069	0.422037
Pramef25	1.61838	-1.5703	0.0086512	0.527895
Pcdh8	1.63329	-1.30482	0.00502613	0.442463
Cldn8	1.64505	-1.29473	0.00341209	0.366928
Scml4	1.6689	-1.06455	0.000983238	0.19573
Kdr	1.66997	-0.870123	0.000628602	0.155394
Ndnf	1.68052	-0.962894	0.000653824	0.159605
Rxrg	1.69757	-0.338133	2.62248e-05	0.0193992
Cnpy1	1.73716	0.159339	4.3065e-07	0.000700839
6030419C18Rik	1.74879	-1.2352	0.00155286	0.249908
Gm13078	1.78762	-1.21156	0.00155286	0.249908
Pabpc6	1.81644	-1.60905	0.00595358	0.473397
Ngf	1.8574	-1.29795	0.00105037	0.199713
Lct	1.86178	-1.29785	0.00105037	0.199713
Atp2b3	1.86697	-1.42915	0.00245475	0.312883
Mid2	1.96056	-0.881538	0.000101515	0.0442516
Abca13	1.98828	-1.5199	0.000995782	0.19573
Vipr2	2.05583	-1.85161	0.00957527	0.541226
Myoz1	2.14062	-1.60167	0.00245491	0.312883
Slc6a19	2.21022	-1.76823	0.00604408	0.479033
Slc6a7	2.24937	-1.99009	0.00961042	0.541226
Slc51a	2.30202	-1.72322	0.000792708	0.16965
Pcdhb17	2.31968	-1.4964	0.000995782	0.19573
Actg2	2.40996	-0.699592	3.03796e-07	0.000529711
Cd248	2.54645	-0.278064	1.66225e-09	5.07216e-06
Hist1h1t	2.58949	-1.81125	0.000618713	0.155394
Synpr	2.64001	-1.52326	6.13009e-05	0.033547
Ajap1	2.64255	-2.09378	0.00532578	0.44677
Akap6	2.67052	-1.76575	0.000208494	0.0757302
Pdzd9	2.73681	-2.04545	0.00532578	0.44677
Hoxc4	2.74973	-2.03961	0.00312223	0.346449
Gm1141	2.83375	-1.99649	0.00312223	0.346449
Apol8	2.86975	-0.359247	1.15155e-10	4.0158e-07
Gip	3.18598	-2.26522	0.00418306	0.402657
Pigz	3.31091	-2.2062	0.00233023	0.305824
Hapln1	3.52754	-2.0931	0.000721013	0.162365
Nod1	3.53575	2.61141	3.70367e-45	4.52052e-41
Prdm5	3.93614	3.17596	4.23969e-58	1.03495e-53
[truncated: 11 more rows]

## Sheet: Table_S7
Differentially expressed genes in Setd5_KO ESCs by DEseq2
[truncated: 2,710 more rows]

[truncated: 1 more sheets: Table_S8]
